# Supplementary material for: Traffic condition prediction for highway within work zones under dynamic traffic organization changes
Source: PLoS One. 2026 Jun 18;21(6):e0351729. doi: 10.1371/journal.pone.0351729 (PMC13278407; doi:10.1371/journal.pone.0351729)
Supplement: S1 File — Road length, location, number of lanes, etc. (CSV) [file pone.0351729.s001.csv]

nds_id	name	length	Number of lanes	road_class	link_type	xy	dir	adcode	geometry
1	XXX	6290.0	2	41000	0	118.628333,31.093851;118.609251,31.146224	3	340210	LINESTRING (118.628333 31.093851, 118.62742662996381 31.09539877016312, 118.61525485263145 31.113657183203557, 118.61336084609005 31.116332690159396, 118.61219658912782 31.118173547763497, 118.61117159735244 31.12001913858645, 118.60937229113811 31.124344452420697, 118.6085979766991 31.1271674836716, 118.60823031660577 31.128788781214865, 118.60801306291425 31.13038144064786, 118.60777352679285 3…
2	XXX	6075.0	2	41000	0	118.609123,31.146294;118.627104,31.095627	1	340210	LINESTRING (118.609123 31.146294, 118.60780834308957 31.137966471890827, 118.60765793668776 31.134938730804198, 118.60764122486533 31.13317210651322, 118.60772478397745 31.131372070864273, 118.6080464865591 31.12915595357538, 118.60839186422255 31.12732484611778, 118.60924138186243 31.124170394535547, 118.61070366632458 31.120677247563545, 118.61232610575159 31.117638224330975, 118.627104 31.0956…
3	XXX	5425.0	2	41000	0	118.632903,31.081030;118.645456,31.034033	1	340210	LINESTRING (118.632903 31.08103, 118.63336629018379 31.07722630482936, 118.63404729694757 31.06383892955625, 118.63432721997317 31.060496264931302, 118.63470323597774 31.057988592874498, 118.635251940814 31.055352006252996, 118.6359231990147 31.052920555283457, 118.63681171090693 31.050174062438323, 118.6385831640839 31.046313089639835, 118.64056908564865 31.042769351918665, 118.64257450433956 31…
4	XXX	5418.0	2	41000	1	118.645579,31.034102;118.633026,31.081030	3	340210	LINESTRING (118.645579 31.034102, 118.644574352423 31.036520358991478, 118.64337110120844 31.038715965589034, 118.64240181550785 31.040329226863335, 118.64130440583533 31.041870868158576, 118.63988111562551 31.04425845373916, 118.63885890915391 31.046085196671584, 118.63793418831308 31.04803241114812, 118.63708745597692 31.049970040910424, 118.63640784186501 31.051869452484787, 118.6353939913046 …
5	XXX	4946.0	2	41000	0	118.595749,31.208012;118.606435,31.164436	1	340210	LINESTRING (118.595749 31.208012, 118.59749297069817 31.20294779569765, 118.59867393948282 31.197096501663214, 118.60010001499636 31.18912901138948, 118.60210543368729 31.177862826697776, 118.606435 31.164436)
6	XXX	4839.0	2	41000	1	118.606505,31.164436;118.596232,31.207110	3	340210	LINESTRING (118.606505 31.164436, 118.602829612659 31.176290029301946, 118.60217228097699 31.178701641293813, 118.59981591401514 31.19188816439105, 118.59901931714624 31.196253084979688, 118.5979274780812 31.20201866487142, 118.59718101667958 31.204644031513467, 118.596232 31.20711)
7	XXX	4351.0	2	41000	1	118.661651,30.997689;118.645579,31.034102	3	341802	LINESTRING (118.661651 30.997689, 118.65866520403043 31.001599832094627, 118.65640353739568 31.00502812170524, 118.65417529440577 31.008991032676672, 118.65160167375244 31.01466296075322, 118.65015331580899 31.01876869133336, 118.645579 31.034102)
8	XXX	4346.0	2	41000	0	118.645456,31.034033;118.661538,30.997689	1	341802	LINESTRING (118.645456 31.034033, 118.6487383815104 31.02277160832456, 118.65052097590234 31.016985584724516, 118.65212531085506 31.012937068871917, 118.65397753784042 31.009055488300785, 118.65591332393788 31.005527075585235, 118.6580301547783 31.00227069791009, 118.65979046674032 30.999835504093134, 118.661538 30.997689)
9	XXX	4261.0	1	41000	0	118.700243,30.933257;118.681907,30.968222	3	341802	LINESTRING (118.700243 30.933257, 118.69826386726479 30.93603516538772, 118.69635871950844 30.93935113885459, 118.6955008459573 30.94099952666323, 118.69315562021043 30.94621445620585, 118.68973526722093 30.953686383262937, 118.68797495525891 30.95743168180453, 118.68602524264274 30.96144433871101, 118.68387498815747 30.96518933305065, 118.681907 30.968222)
10	XXX	4196.0	2	41000	0	118.681843,30.968174;118.699797,30.933697	1	341802	LINESTRING (118.681843 30.968174, 118.68425378946574 30.96430086553925, 118.6857912771288 30.96151121489781, 118.68730648236193 30.958511294168204, 118.69151786161287 30.94933897760636, 118.69328931478982 30.945478697773016, 118.69511647404154 30.941350701262177, 118.6973335758165 30.937318088073326, 118.69850340338621 30.93547373198096, 118.699797 30.933697)
11	XXX	3125.0	1	41000	0	118.414153,31.366090;118.444848,31.357534	0	340207	LINESTRING (118.414153 31.36609, 118.41887144201985 31.366037631517475, 118.4233390692146 31.365523926386416, 118.42717164715725 31.36480092922338, 118.43063656500654 31.363887661700016, 118.43436330140716 31.362655687805887, 118.4379507726209 31.36111450854164, 118.444848 31.357534)
12	XXX	2908.0	1	41000	0	118.444338,31.358022;118.415837,31.366412	2	340207	LINESTRING (118.444338 31.358022, 118.43807889659284 31.36133807623626, 118.43449699598655 31.36281741502926, 118.4307981126233 31.36413500586375, 118.42709365865258 31.365029244717768, 118.42335021042955 31.365752240124618, 118.4196736094962 31.36624691798817, 118.415837 31.366412)
13	XXX	2485.0	2	41000	0	118.510814,31.301073;118.525357,31.282502	1	340210	LINESTRING (118.510814 31.301073, 118.51762717133248 31.29136875986486, 118.52002253254662 31.28830308283256, 118.52207251609734 31.285903787790197, 118.525357 31.282502)
14	XXX	2477.0	2	41000	0	118.525422,31.282604;118.510932,31.301111	3	340210	LINESTRING (118.525422 31.282604, 118.52116450707894 31.287122484965717, 118.51878585768722 31.290107274399496, 118.51608968366942 31.293720314119216, 118.510932 31.301111)
15	XXX	2353.0	1	41000	0	118.681907,30.968222;118.671221,30.987271	3	341802	LINESTRING (118.681907 30.968222, 118.67175473894426 30.984286996946736, 118.67166560922465 30.984621297406388, 118.67125895487901 30.985504800125756, 118.67111968969213 30.98606355167652, 118.67113083090707 30.98667960728575, 118.671221 30.987271)
16	XXX	2327.0	1	41000	0	118.479754,31.331345;118.497956,31.317376	0	340207	LINESTRING (118.479754 31.331345, 118.48320638774588 31.328391786096304, 118.49058187204248 31.323461933809728, 118.4944812972748 31.32049247735663, 118.497956 31.317376)
17	XXX	2320.0	2	41000	1	118.498047,31.317430;118.479905,31.331345	3	340207	LINESTRING (118.498047 31.31743, 118.4949269458728 31.320416336216137, 118.49118349764977 31.323328690975785, 118.48398627279238 31.3281253141947, 118.479905 31.331345)
18	XXX	2078.0	1	41000	0	118.681907,30.968222;118.671500,30.984680	3	341802	LINESTRING (118.681907 30.968222, 118.6715 30.98468)
19	XXX	2077.0	2	41000	0	118.671420,30.984616;118.681843,30.968174	1	341802	LINESTRING (118.67142 30.984616, 118.681843 30.968174)
20	XXX	1970.0	2	41000	0	118.703998,30.928863;118.720214,30.918081	0	341802	LINESTRING (118.703998 30.928863, 118.70747208142056 30.925716209568634, 118.71134922422301 30.922810741187227, 118.71563859197857 30.920211036768375, 118.720214 30.918081)
21	XXX	1890.0	2	41000	0	118.720971,30.917888;118.705162,30.927946	2	341802	LINESTRING (118.720971 30.917888, 118.71576114534302 30.92031617324447, 118.71140493029776 30.922925432401872, 118.70766148207473 30.92574488151417, 118.705162 30.927946)
22	XXX	1433.0	1	41000	0	118.475275,31.336318;118.475270,31.348468	3	340207	LINESTRING (118.475275 31.336318, 118.47409844452466 31.33870747548282, 118.47394246751536 31.340515459552243, 118.4729620405998 31.342665963783976, 118.47316258246889 31.34392198776318, 118.47527 31.348468)
23	XXX	1351.0	2	41000	0	118.589258,31.219674;118.580423,31.229196	3	340210	LINESTRING (118.589258 31.219674, 118.58735446509408 31.222204954720112, 118.5852320636462 31.224482014047044, 118.580423 31.229196)
24	XXX	1346.0	1	41000	0	118.547373,31.264890;118.557002,31.256012	1	340210	LINESTRING (118.547373 31.26489, 118.55010381291034 31.2626288863217, 118.55271642781601 31.260269413980904, 118.55490567655357 31.2582098868828, 118.557002 31.256012)
25	XXX	1344.0	1	41000	0	118.557077,31.256066;118.547496,31.264955	3	340210	LINESTRING (118.557077 31.256066, 118.55503937113298 31.25824798258966, 118.55284455178791 31.26031465164398, 118.5502263662748 31.26267650372335, 118.547496 31.264955)
26	XXX	1326.0	2	41000	0	118.580611,31.228852;118.589247,31.219491	1	340210	LINESTRING (118.580611 31.228852, 118.58337705135712 31.226139754949585, 118.58592838958054 31.223481639090462, 118.58764413668278 31.22154755081862, 118.589247 31.219491)
27	XXX	1312.0	1	41000	0	118.548805,31.263517;118.557415,31.261527	0	340210	LINESTRING (118.548805 31.263517, 118.54959688763014 31.26250508096497, 118.55003696562065 31.261343207395452, 118.55021522505983 31.259628941582374, 118.5505550321158 31.259181322604757, 118.55107866921844 31.258805130545685, 118.55157445328369 31.258595605204462, 118.55215936706854 31.258514652107152, 118.55348517164754 31.258747987316934, 118.55422606244166 31.259071798489117, 118.554861111693…
28	XXX	1295.0	1	41000	0	118.551278,31.260996;118.560274,31.252268	1	340210	LINESTRING (118.551278 31.260996, 118.55168586543317 31.260838454584746, 118.55267743356367 31.259933702224785, 118.55435975702106 31.25822893473815, 118.560274 31.252268)
29	XXX	1257.0	2	41000	0	118.671500,30.984680;118.664569,30.994309	3	341802	LINESTRING (118.6715 30.98468, 118.66998328576727 30.987107023374964, 118.6689415821695 30.98868295442011, 118.66776339868859 30.990275573436808, 118.66624540815171 30.992281232721364, 118.664569 30.994309)
30	XXX	1241.0	2	41000	1	118.609359,31.153530;118.606505,31.164436	3	340210	LINESTRING (118.609359 31.15353, 118.60910768728306 31.155698272478087, 118.60865089747013 31.157767183616457, 118.606505 31.164436)
31	XXX	1102.0	2	41000	0	118.568696,31.241421;118.575783,31.233573	1	340210	LINESTRING (118.568696 31.241421, 118.575783 31.233573)
32	XXX	1101.0	2	41000	0	118.671221,30.987271;118.662976,30.988907	2	341802	LINESTRING (118.671221 30.987271, 118.67126452548646 30.98850387265784, 118.67089686539313 30.989478073384685, 118.67005013305696 30.99028989972409, 118.66891372913213 30.99070058571127, 118.66796672586142 30.990719687342065, 118.6670642874505 30.99052867086202, 118.66491403296524 30.989315707287748, 118.662976 30.988907)
33	XXX	1087.0	2	41000	0	118.629942,31.090482;118.632903,31.081030	1	340210	LINESTRING (118.629942 31.090482, 118.63168953733388 31.0858710926296, 118.632903 31.08103)
34	XXX	1065.0	2	41000	1	118.633026,31.081030;118.630151,31.090300	3	340210	LINESTRING (118.633026 31.08103, 118.63194021467025 31.085794762403207, 118.630151 31.0903)
35	XXX	1063.0	2	41000	0	118.665224,30.991278;118.673517,30.989819	0	341802	LINESTRING (118.665224 30.991278, 118.66525941062866 30.990309001437122, 118.66556022343231 30.989468522445456, 118.6659835896004 30.98894321931529, 118.66657407399272 30.98849432162108, 118.66732053539432 30.988198239007136, 118.6681227028707 30.988083626135676, 118.66882459941253 30.98816003473195, 118.6696936141786 30.988417913292555, 118.67191071595353 30.989468522445456, 118.673517 30.989819)
36	XXX	1058.0	2	41000	0	118.575584,31.233911;118.568809,31.241469	3	340210	LINESTRING (118.575584 31.233911, 118.568809 31.241469)
37	XXX	1049.0	1	41000	1	118.546954,31.265389;118.538666,31.271628	3	340210	LINESTRING (118.546954 31.265389, 118.538666 31.271628)
38	XXX	1042.0	1	41000	0	118.470452,31.341006;118.477303,31.333673	1	340207	LINESTRING (118.470452 31.341006, 118.477303 31.333673)
39	XXX	983.0	2	41000	0	118.538623,31.271532;118.546380,31.265674	0	340210	LINESTRING (118.538623 31.271532, 118.54638 31.265674)
40	XXX	964.0	1	41000	3	118.452932,31.353419;118.444338,31.358022	2	340207	LINESTRING (118.452932 31.353419, 118.444338 31.358022)
41	XXX	943.0	1	41000	0	118.470538,31.341113;118.463683,31.347240	3	340207	LINESTRING (118.477507 31.333662, 118.46868938466666 31.343053715400277, 118.46641657681695 31.345187510114737, 118.463683 31.34724)
42	XXX	942.0	2	41000	0	118.608752,31.156706;118.609321,31.148236	1	340210	LINESTRING (118.608752 31.156706, 118.60936393522688 31.15182728517371, 118.609321 31.148236)
43	XXX	940.0	1	41000	3	118.444848,31.357534;118.453281,31.353108	0	340207	LINESTRING (118.444848 31.357534, 118.453281 31.353108)
44	XXX	892.0	2	41000	0	118.732826,30.914401;118.742101,30.913543	0	341802	LINESTRING (118.732826 30.914401, 118.73711885440127 30.913749700671907, 118.742101 30.913543)
45	XXX	883.0	2	41000	0	118.606435,31.164436;118.608752,31.156722	1	340210	LINESTRING (118.606435 31.164436, 118.608752 31.156722)
46	XXX	813.0	1	41000	0	118.459906,31.349519;118.466493,31.344863	0	340207	LINESTRING (118.459906 31.349519, 118.466493 31.344863)
47	XXX	798.0	2	41000	3	118.568809,31.241469;118.564180,31.247467	3	340210	LINESTRING (118.568809 31.241469, 118.56418 31.247467)
48	XXX	783.0	2	41000	3	118.564180,31.247327;118.568696,31.241421	1	340210	LINESTRING (118.56418 31.247327, 118.568696 31.241421)
49	XXX	752.0	2	41000	0	118.403687,31.367227;118.397443,31.371020	2	340207	LINESTRING (118.403687 31.367227, 118.40189223043674 31.367635807303465, 118.40025447183918 31.36839683384046, 118.39941888071796 31.36894857422636, 118.3987281253911 31.369623976151264, 118.397443 31.37102)
50	XXX	745.0	1	41000	0	118.453281,31.353108;118.459906,31.349519	0	340207	LINESTRING (118.453281 31.353108, 118.459906 31.349519)
51	XXX	717.0	2	41000	0	118.397663,31.370596;118.403730,31.367099	0	340207	LINESTRING (118.397663 31.370596, 118.39873926660604 31.369329082950063, 118.39945230436281 31.36874880652968, 118.40028789548403 31.368216090595908, 118.40190337165171 31.36750262702592, 118.40373 31.367099)
52	XXX	706.0	2	41000	0	118.669891,30.989664;118.667294,30.990050	2	341802	LINESTRING (118.669891 30.989664, 118.66856278086122 30.989607010970683, 118.66671890978708 30.989411216790003, 118.66591117170321 30.989544929932507, 118.66556022343231 30.98997949635129, 118.66562150011455 30.990385408250987, 118.66586103623595 30.990633729973375, 118.66625654936665 30.990748339781078, 118.6666687743198 30.99071013652714, 118.66706985805799 30.990409285367765, 118.667294 30.990…
53	XXX	697.0	2	41000	3	118.580423,31.229196;118.575584,31.233911	3	340210	LINESTRING (118.580423 31.229196, 118.575584 31.233911)
54	XXX	696.0	2	41000	3	118.575783,31.233573;118.580611,31.228852	1	340210	LINESTRING (118.575783 31.233573, 118.580611 31.228852)
55	XXX	696.0	2	41000	0	118.725809,30.916064;118.732826,30.914401	0	341802	LINESTRING (118.725809 30.916064, 118.732826 30.914401)
56	XXX	684.0	2	41000	3	118.592890,31.214164;118.589365,31.219534	3	340210	LINESTRING (118.59289 31.214164, 118.589365 31.219534)
57	XXX	683.0	2	41000	0	118.535072,31.274353;118.529810,31.278543	2	340210	LINESTRING (118.535072 31.274353, 118.52981 31.278543)
58	XXX	680.0	2	41000	0	118.529729,31.278457;118.534976,31.274294	0	340210	LINESTRING (118.529729 31.278457, 118.534976 31.274294)
59	XXX	677.0	2	41000	0	118.733357,30.914406;118.726507,30.915951	2	341802	LINESTRING (118.733357 30.914406, 118.726507 30.915951)
60	XXX	672.0	1	41000	0	118.458935,31.350217;118.452932,31.353419	2	340207	LINESTRING (118.458935 31.350217, 118.452932 31.353419)
61	XXX	645.0	2	41000	0	118.504822,31.309807;118.500890,31.314543	3	340207	LINESTRING (118.504822 31.309807, 118.50089 31.314543)
62	XXX	640.0	2	41000	3	118.508642,31.304389;118.505171,31.309335	3	340207	LINESTRING (118.508642 31.304389, 118.505171 31.309335)
63	XXX	633.0	2	41000	3	118.589328,31.219379;118.592606,31.214417	1	340210	LINESTRING (118.589328 31.219379, 118.592606 31.214417)
64	XXX	628.0	2	41000	0	118.500879,31.314372;118.504710,31.309753	1	340207	LINESTRING (118.500879 31.314372, 118.50471 31.309753)
65	XXX	614.0	2	41000	3	118.529810,31.278543;118.525422,31.282604	3	340210	LINESTRING (118.52981 31.278543, 118.525422 31.282604)
66	XXX	613.0	2	41000	3	118.505171,31.309163;118.508470,31.304410	1	340207	LINESTRING (118.505171 31.309163, 118.50847 31.30441)
67	XXX	612.0	2	41000	3	118.525357,31.282502;118.529729,31.278457	1	340210	LINESTRING (118.525357 31.282502, 118.529729 31.278457)
68	XXX	574.0	2	41000	0	118.560371,31.252150;118.563761,31.247869	1	340210	LINESTRING (118.560371 31.25215, 118.563761 31.247869)
69	XXX	570.0	1	41000	0	118.463752,31.347175;118.458935,31.350217	2	340207	LINESTRING (118.463752 31.347175, 118.458935 31.350217)
70	XXX	566.0	2	41000	0	118.664537,30.994159;118.667863,30.989932	1	341802	LINESTRING (118.664537 30.994159, 118.66710885231029 30.990956069706552, 118.66818676485666 30.989513889398278, 118.66914769464607 30.98807168728699, 118.67142 30.984616)
71	XXX	556.0	2	41000	0	118.666973,30.989267;118.661227,30.988435	2	341802	LINESTRING (118.666973 30.989267, 118.661227 30.988435)
72	XXX	512.0	2	41000	0	118.669446,30.989492;118.674751,30.990205	0	341802	LINESTRING (118.669446 30.989492, 118.674751 30.990205)
73	XXX	499.0	2	41000	0	118.670872,30.988344;118.667825,30.991187	3	341802	LINESTRING (118.670872 30.988344, 118.67066847048667 30.988174361336938, 118.6703509458606 30.988050197355573, 118.67003342123455 30.98808840167474, 118.6698217381505 30.988164810267186, 118.66940951319738 30.988585056431724, 118.66924796558062 30.98895754580266, 118.66864076936587 30.990160963061108, 118.667825 30.991187)
74	XXX	492.0	1	41000	0	118.475275,31.336318;118.472201,31.339890	3	340207	LINESTRING (118.475275 31.336318, 118.47343554223517 31.338602801657004, 118.47144126475919 31.34062964685337, 118.47002633046061 31.34208076506705, 118.46768110471373 31.34430259777939, 118.46680094873273 31.345158964685464, 118.46500721312584 31.346453015441064, 118.464198 31.346848)
75	XXX	490.0	2	41000	0	118.721067,30.917732;118.725809,30.916064	0	341802	LINESTRING (118.721067 30.917732, 118.725809 30.916064)
76	XXX	481.0	2	41000	0	118.405564,31.366766;118.410586,31.366251	0	340207	LINESTRING (118.405564 31.366766, 118.40762717083204 31.366496634190042, 118.40910895242033 31.366353939298783, 118.410586 31.366251)
77	XXX	467.0	2	41000	0	118.667010,30.989170;118.670872,30.988344	0	341802	LINESTRING (118.66701 30.98917, 118.66986073240284 30.989411216790003, 118.67030638100081 30.98938256394937, 118.67064061744931 30.989258401540503, 118.67099713632767 30.988857260345863, 118.67098599511273 30.988565954373495, 118.670872 30.988344)
78	XXX	463.0	2	41000	3	118.534976,31.274294;118.538623,31.271532	0	340210	LINESTRING (118.534976 31.274294, 118.538623 31.271532)
79	XXX	456.0	2	41000	3	118.538666,31.271628;118.535072,31.274353	2	340210	LINESTRING (118.538666 31.271628, 118.535072 31.274353)
80	XXX	444.0	2	41000	0	118.563868,31.247869;118.561283,31.251200	3	340210	LINESTRING (118.563868 31.247869, 118.561283 31.2512)
81	XXX	442.0	2	41000	0	118.609455,31.148225;118.609477,31.152216	3	340210	LINESTRING (118.609455 31.148225, 118.609477 31.152216)
82	XXX	434.0	2	41000	3	118.497956,31.317376;118.500879,31.314372	1	340207	LINESTRING (118.497956 31.317376, 118.500879 31.314372)
83	XXX	432.0	2	41000	0	118.664349,30.994556;118.661651,30.997689	3	341802	LINESTRING (118.664349 30.994556, 118.661651 30.997689)
84	XXX	432.0	2	41000	3	118.508470,31.304410;118.510814,31.301073	1	340210	LINESTRING (118.50847 31.30441, 118.510814 31.301073)
85	XXX	423.0	2	41000	3	118.510932,31.301111;118.508642,31.304389	3	340210	LINESTRING (118.510932 31.301111, 118.508642 31.304389)
86	XXX	419.0	2	41000	3	118.500890,31.314543;118.498047,31.317430	3	340207	LINESTRING (118.50089 31.314543, 118.498047 31.31743)
87	XXX	405.0	2	41000	0	118.667294,30.990050;118.669344,30.986890	1	341802	LINESTRING (118.667294 30.99005, 118.66807813801091 30.988379709105335, 118.66862962815092 30.9876012954593, 118.669344 30.98689)
88	XXX	384.0	2	41000	0	118.671221,30.987271;118.673517,30.989819	3	341802	LINESTRING (118.671221 30.987271, 118.67134251399114 30.98793080875955, 118.6716544680097 30.98867579115607, 118.67238978819638 30.98938256394937, 118.673517 30.989819)
89	XXX	383.0	1	41000	0	118.477678,31.333555;118.475275,31.336318	3	340207	LINESTRING (118.477678 31.333555, 118.475275 31.336318)
90	XXX	379.0	2	41000	0	118.593952,31.211949;118.595433,31.208773	1	340210	LINESTRING (118.593952 31.211949, 118.595433 31.208773)
91	XXX	374.0	2	41000	1	118.629942,31.090778;118.628333,31.093851	3	340210	LINESTRING (118.629942 31.090778, 118.628333 31.093851)
92	XXX	371.0	2	41000	0	118.665224,30.991278;118.662976,30.988907	1	341802	LINESTRING (118.665224 30.991278, 118.66505886875957 30.990423611634963, 118.66470234988121 30.989774152026488, 118.66381105268523 30.989143789942727, 118.662976 30.988907)
93	XXX	357.0	2	41000	0	118.608752,31.156722;118.609241,31.153525	1	340210	LINESTRING (118.608752 31.156722, 118.609241 31.153525)
94	XXX	355.0	2	41000	0	118.560446,31.252230;118.558230,31.254816	3	340210	LINESTRING (118.560446 31.25223, 118.55823 31.254816)
95	XXX	343.0	2	41000	1	118.479905,31.331345;118.477507,31.333662	3	340207	LINESTRING (118.479905 31.331345, 118.477507 31.333662)
96	XXX	342.0	2	41000	0	118.558161,31.254762;118.560274,31.252268	1	340210	LINESTRING (118.558161 31.254762, 118.560274 31.252268)
97	XXX	339.0	2	41000	0	118.609375,31.149346;118.609123,31.146294	1	340210	LINESTRING (118.609375 31.149346, 118.609123 31.146294)
98	XXX	338.0	1	41000	0	118.700355,30.932946;118.702442,30.930489	1	341802	LINESTRING (118.700355 30.932946, 118.702442 30.930489)
99	XXX	337.0	2	41000	0	118.628499,31.093267;118.629942,31.090482	1	340210	LINESTRING (118.628499 31.093267, 118.629942 31.090482)
100	XXX	322.0	2	41000	0	118.669344,30.986890;118.671420,30.984616	1	341802	LINESTRING (118.669344 30.98689, 118.67142 30.984616)
101	XXX	321.0	2	41000	0	118.702560,30.930596;118.700527,30.932908	3	341802	LINESTRING (118.70256 30.930596, 118.700527 30.932908)
102	XXX	317.0	1	41000	0	118.477523,31.333469;118.479754,31.331345	1	340207	LINESTRING (118.477523 31.333469, 118.479754 31.331345)
103	XXX	315.0	2	41000	1	118.595540,31.208832;118.594322,31.211482	3	340210	LINESTRING (118.59554 31.208832, 118.594322 31.211482)
104	XXX	314.0	2	41000	0	118.661538,30.997689;118.663464,30.995393	1	341802	LINESTRING (118.661538 30.997689, 118.663464 30.995393)
105	XXX	310.0	2	41000	0	118.666677,30.992201;118.664569,30.994309	3	341802	LINESTRING (118.666677 30.992201, 118.664569 30.994309)
106	XXX	298.0	1	41000	0	118.468457,31.343077;118.470452,31.341006	1	340207	LINESTRING (118.468457 31.343077, 118.470452 31.341006)
107	XXX	293.0	2	41000	0	118.627104,31.095627;118.628499,31.093267	1	340210	LINESTRING (118.627104 31.095627, 118.628499 31.093267)
108	XXX	282.0	2	41000	0	118.669891,30.989664;118.666973,30.989267	2	341802	LINESTRING (118.669891 30.989664, 118.666973 30.989267)
109	XXX	272.0	1	41000	0	118.466493,31.344863;118.468457,31.343077	1	340207	LINESTRING (118.466493 31.344863, 118.468457 31.343077)
110	XXX	264.0	2	41000	0	118.609251,31.146224;118.609477,31.148606	3	340210	LINESTRING (118.609251 31.146224, 118.609477 31.148606)
111	XXX	242.0	2	41000	0	118.704776,30.928268;118.703156,30.929947	3	341802	LINESTRING (118.704776 30.928268, 118.703156 30.929947)
112	XXX	235.0	2	41000	0	118.667010,30.989170;118.669446,30.989492	0	341802	LINESTRING (118.66701 30.98917, 118.669446 30.989492)
113	XXX	227.0	2	41000	0	118.664939,30.993301;118.665224,30.991278	1	341802	LINESTRING (118.664939 30.993301, 118.665224 30.991278)
114	XXX	203.0	2	41000	0	118.412018,31.366192;118.414153,31.366090	0	340207	LINESTRING (118.412018 31.366192, 118.414153 31.36609)
115	XXX	201.0	2	41000	0	118.414142,31.366444;118.412029,31.366337	2	340207	LINESTRING (118.414142 31.366444, 118.412029 31.366337)
116	XXX	196.0	2	41000	0	118.405704,31.366863;118.403687,31.367227	2	340207	LINESTRING (118.41047375125162 31.36636345229827, 118.40802825457023 31.366553712085874, 118.40629579564556 31.36678677980083, 118.403687 31.367227)
117	XXX	192.0	2	41000	1	118.593754,31.212587;118.592890,31.214164	3	340210	LINESTRING (118.593754 31.212587, 118.59289 31.214164)
118	XXX	178.0	2	41000	0	118.403730,31.367099;118.405564,31.366766	0	340207	LINESTRING (118.40373 31.367099, 118.405564 31.366766)
119	XXX	176.0	2	41000	0	118.558230,31.254816;118.557077,31.256066	3	340210	LINESTRING (118.55823 31.254816, 118.557077 31.256066)
120	XXX	176.0	1	41000	0	118.557002,31.256012;118.558161,31.254762	1	340210	LINESTRING (118.557002 31.256012, 118.558161 31.254762)
121	XXX	156.0	2	41000	0	118.667825,30.991187;118.666677,30.992201	3	341802	LINESTRING (118.667825 30.991187, 118.666677 30.992201)
122	XXX	148.0	2	41000	0	118.664253,30.994497;118.664939,30.993301	1	341802	LINESTRING (118.664253 30.994497, 118.664939 30.993301)
123	XXX	146.0	2	41000	0	118.609477,31.152216;118.609359,31.153530	3	340210	LINESTRING (118.609477 31.152216, 118.609359 31.15353)
124	XXX	145.0	2	41000	0	118.609241,31.153525;118.609343,31.152216	1	340210	LINESTRING (118.609241 31.153525, 118.609343 31.152216)
125	XXX	127.0	1	41000	0	118.702442,30.930489;118.703306,30.929609	1	341802	LINESTRING (118.702442 30.930489, 118.703306 30.929609)
126	XXX	126.0	2	41000	0	118.410586,31.366251;118.411911,31.366197	0	340207	LINESTRING (118.410586 31.366251, 118.411911 31.366197)
127	XXX	126.0	2	41000	0	118.561283,31.251200;118.560521,31.252139	3	340210	LINESTRING (118.561283 31.2512, 118.560521 31.252139)
128	XXX	126.0	1	41000	0	118.415837,31.366412;118.414507,31.366466	2	340207	LINESTRING (118.415837 31.366412, 118.414507 31.366466)
129	XXX	124.0	2	41000	0	118.663464,30.995393;118.664253,30.994497	1	341802	LINESTRING (118.663464 30.995393, 118.664253 30.994497)
130	XXX	123.0	2	41000	0	118.668319,30.987555;118.669344,30.986890	0	341802	LINESTRING (118.668319 30.987555, 118.669344 30.98689)
131	XXX	109.0	2	41000	0	118.593088,31.213558;118.593571,31.212662	1	340210	LINESTRING (118.593088 31.213558, 118.593571 31.212662)
132	XXX	107.0	2	41000	1	118.595915,31.207926;118.595540,31.208832	3	340210	LINESTRING (118.595915 31.207926, 118.59554 31.208832)
133	XXX	105.0	2	41000	0	118.592606,31.214417;118.593088,31.213558	1	340210	LINESTRING (118.592606 31.214417, 118.593088 31.213558)
134	XXX	105.0	2	41000	0	118.703306,30.929609;118.703998,30.928863	1	341802	LINESTRING (118.703306 30.929609, 118.703998 30.928863)
135	XXX	91.0	2	41000	0	118.703156,30.929947;118.702560,30.930596	3	341802	LINESTRING (118.703156 30.929947, 118.70256 30.930596)
136	XXX	89.0	2	41000	0	118.595433,31.208773;118.595749,31.208012	1	340210	LINESTRING (118.595433 31.208773, 118.595749 31.208012)
137	XXX	86.0	2	41000	0	118.593571,31.212662;118.593952,31.211949	1	340210	LINESTRING (118.593571 31.212662, 118.593952 31.211949)
138	XXX	82.0	2	41000	0	118.609477,31.148606;118.609509,31.149346	3	340210	LINESTRING (118.609477 31.148606, 118.609509 31.149346)
139	XXX	78.0	2	41000	3	118.504710,31.309753;118.505171,31.309163	1	340207	LINESTRING (118.50471 31.309753, 118.505171 31.309163)
140	XXX	74.0	1	41000	0	118.546799,31.265341;118.547373,31.264890	0	340210	LINESTRING (118.546799 31.265341, 118.547373 31.26489)
141	XXX	72.0	2	41000	0	118.563761,31.247869;118.564180,31.247327	1	340210	LINESTRING (118.563761 31.247869, 118.56418 31.247327)
142	XXX	71.0	2	41000	1	118.594059,31.212003;118.593754,31.212587	3	340210	LINESTRING (118.594059 31.212003, 118.593754 31.212587)
143	XXX	70.0	1	41000	1	118.547496,31.264955;118.546954,31.265389	3	340210	LINESTRING (118.547496 31.264955, 118.546954 31.265389)
144	XXX	62.0	2	41000	3	118.505171,31.309335;118.504822,31.309807	3	340207	LINESTRING (118.505171 31.309335, 118.504822 31.309807)
145	XXX	61.0	2	41000	0	118.726507,30.915951;118.725901,30.916128	2	341802	LINESTRING (118.726507 30.915951, 118.725901 30.916128)
146	XXX	59.0	1	41000	0	118.699797,30.933697;118.700141,30.933251	1	341802	LINESTRING (118.699797 30.933697, 118.700141 30.933251)
147	XXX	55.0	1	41000	0	118.464198,31.346848;118.463752,31.347175	2	340207	LINESTRING (118.464198 31.346848, 118.463752 31.347175)
148	XXX	54.0	2	41000	0	118.546380,31.265674;118.546799,31.265341	0	340210	LINESTRING (118.54638 31.265674, 118.546799 31.265341)
149	XXX	53.0	2	41000	0	118.564180,31.247467;118.563868,31.247869	3	340210	LINESTRING (118.56418 31.247467, 118.563868 31.247869)
150	XXX	53.0	2	41000	0	118.666458,30.989095;118.667010,30.989170	0	341802	LINESTRING (118.666458 30.989095, 118.66701 30.98917)
151	XXX	51.0	2	41000	0	118.705162,30.927946;118.704776,30.928268	2	341802	LINESTRING (118.705162 30.927946, 118.704776 30.928268)
152	XXX	47.0	1	41000	0	118.700527,30.932908;118.700243,30.933257	3	341802	LINESTRING (118.700527 30.932908, 118.700243 30.933257)
153	XXX	47.0	2	41000	0	118.720214,30.918081;118.720665,30.917893	0	341802	LINESTRING (118.720214 30.918081, 118.720665 30.917893)
154	XXX	46.0	2	41000	0	118.664253,30.994497;118.664537,30.994159	1	341802	LINESTRING (118.664253 30.994497, 118.664537 30.994159)
155	XXX	42.0	2	41000	0	118.720665,30.917893;118.721067,30.917732	0	341802	LINESTRING (118.720665 30.917893, 118.721067 30.917732)
156	XXX	39.0	1	41000	0	118.700141,30.933251;118.700355,30.932946	1	341802	LINESTRING (118.700141 30.933251, 118.700355 30.932946)
157	XXX	36.0	2	41000	0	118.412029,31.366337;118.411648,31.366332	2	340207	LINESTRING (118.412029 31.366337, 118.41047375125162 31.36636345229827)
158	XXX	35.0	1	41000	0	118.414507,31.366466;118.414142,31.366444	2	340207	LINESTRING (118.414507 31.366466, 118.414142 31.366444)
159	XXX	34.0	2	41000	0	118.664569,30.994309;118.664349,30.994556	3	341802	LINESTRING (118.664569 30.994309, 118.664349 30.994556)
160	XXX	31.0	1	41000	0	118.477303,31.333673;118.477523,31.333469	1	340207	LINESTRING (118.477303 31.333673, 118.477523 31.333469)
161	XXX	16.0	2	41000	0	118.560274,31.252268;118.560371,31.252150	1	340210	LINESTRING (118.560274 31.252268, 118.560371 31.25215)
162	XXX	15.0	2	41000	3	118.589247,31.219491;118.589328,31.219379	1	340210	LINESTRING (118.589247 31.219491, 118.589328 31.219379)
163	XXX	12.0	2	41000	0	118.560521,31.252139;118.560446,31.252230	3	340210	LINESTRING (118.560521 31.252139, 118.560446 31.25223)
164	XXX	9.0	2	41000	0	118.411911,31.366197;118.412018,31.366192	0	340207	LINESTRING (118.411911 31.366197, 118.412018 31.366192)
