# Supplementary material for: Traffic condition prediction for highway within work zones under dynamic traffic organization changes
Source: PLoS One. 2026 Jun 18;21(6):e0351729. doi: 10.1371/journal.pone.0351729 (PMC13278407; doi:10.1371/journal.pone.0351729)
Supplement: S2 File — Speed limit for each road. (CSV) [file pone.0351729.s002.csv]

nds_id	free_speed
1	80
2	80
3	80
4	80
5	80
6	60
7	80
8	60
9	60
10	60
11	60
12	60
13	60
14	100
15	100
16	100
17	100
18	80
19	100
20	80
21	80
22	100
23	100
24	80
25	120
26	100
27	100
28	60
29	60
30	40
31	40
32	60
33	40
34	60
35	60
36	60
37	40
38	40
39	60
40	60
41	40
42	60
43	60
44	40
45	40
46	60
47	60
48	40
49	60
50	40
51	60
52	60
53	40
54	40
55	40
56	60
57	60
58	60
59	40
60	40
61	60
62	40
63	60
64	60
65	60
66	60
67	40
68	60
69	60
70	40
71	40
72	40
73	60
74	60
75	40
76	60
77	40
78	60
79	40
80	40
81	60
82	40
83	60
84	40
85	40
86	40
87	40
88	100
89	60
90	60
91	60
92	100
93	60
94	60
95	60
96	100
97	60
98	60
99	80
100	60
101	60
102	60
103	60
104	80
105	100
106	40
107	60
108	40
109	40
110	60
111	60
112	40
113	40
114	40
115	40
116	40
117	60
118	60
119	40
120	40
121	40
122	60
123	60
124	60
125	40
126	60
127	100
128	60
129	60
130	60
131	40
132	40
133	60
134	40
135	60
136	80
137	80
138	60
139	80
140	80
141	60
142	80
143	80
144	60
145	60
146	60
147	60
148	60
149	60
150	40
151	60
152	60
153	60
154	40
155	60
156	60
157	40
158	40
159	60
160	40
161	40
162	60
163	60
164	40
165	40
166	40
167	60
168	60
169	40
170	60
171	40
172	40
173	60
174	60
175	40
176	40
177	60
178	100
179	100
180	40
181	40
182	40
183	60
184	40
185	40
186	60
187	60
188	40
189	40
190	40
191	60
192	40
193	40
194	40
195	40
196	40
197	40
198	40
199	40
200	40
201	40
202	60
203	40
204	40
205	60
206	40
207	40
208	60
209	60
210	40
211	40
212	60
213	40
214	40
215	40
216	40
217	80
218	40
219	40
220	40
221	40
222	40
223	40
224	40
225	60
226	60
227	60
228	60
229	40
230	40
231	80
232	40
233	40
234	40
235	80
236	60
237	40
238	40
239	40
240	40
241	40
242	60
243	40
244	60
245	40
246	40
247	40
248	40
249	40
250	40
251	40
252	60
253	60
254	40
255	60
256	100
257	40
258	40
259	60
260	60
261	40
262	40
263	40
264	40
265	40
266	60
267	60
268	60
269	60
270	60
271	60
272	40
273	40
274	60
275	80
276	80
277	40
278	40
279	60
280	60
281	40
282	40
283	60
284	60
285	60
286	80
287	40
288	40
289	80
290	80
291	40
292	40
293	60
294	40
295	60
296	60
297	60
298	40
299	40
300	60
301	60
302	60
303	40
304	40
305	40
306	40
307	40
308	40
309	60
310	40
311	40
312	60
313	80
314	100
315	40
316	40
317	40
318	40
319	40
320	40
321	40
322	40
323	100
324	60
325	80
326	100
327	80
328	80
329	40
330	40
331	60
332	40
333	40
334	60
335	60
336	40
337	40
338	40
339	40
340	40
341	40
342	40
343	40
344	40
345	40
346	40
347	40
348	40
349	40
350	40
351	40
352	40
353	40
354	40
355	40
356	40
357	40
358	40
359	40
360	40
361	40
362	40
363	40
364	40
365	40
366	100
367	100
368	80
369	100
370	100
371	100
372	80
373	80
374	100
375	100
376	80
377	80
378	100
379	80
380	80
381	100
382	100
383	100
384	100
385	80
386	100
387	80
388	80
389	100
390	100
391	100
392	100
393	100
394	100
395	100
396	100
397	100
398	100
399	80
400	100
401	100
402	120
403	100
404	100
405	120
406	100
407	100
408	120
409	100
410	120
411	100
412	100
413	120
414	120
415	80
416	100
417	100
418	100
419	100
420	100
421	120
422	100
423	100
424	100
425	100
426	100
427	100
428	120
429	100
430	120
431	100
432	120
433	120
434	100
435	100
436	80
437	80
438	80
439	80
440	60
441	60
442	80
443	80
444	80
445	80
446	80
447	80
448	100
449	80
450	80
451	80
452	80
453	120
454	120
455	120
456	120
457	120
458	120
459	100
460	80
461	60
462	100
463	100
464	100
465	100
466	80
467	80
468	80
469	80
470	80
471	80
472	80
473	80
474	80
475	80
476	80
477	100
478	80
479	80
480	80
481	80
482	80
483	80
484	80
485	80
