# Supplementary material for: Traffic condition prediction for highway within work zones under dynamic traffic organization changes
Source: PLoS One. 2026 Jun 18;21(6):e0351729. doi: 10.1371/journal.pone.0351729 (PMC13278407; doi:10.1371/journal.pone.0351729)
Supplement: S3 File — Speed data for each road segment. The file is uploaded in separate parts. (CSV) [file pone.0351729.s003.csv]

nds_id	time	link_len	road_class	real_speed	idx	free_speed	link_type	x_s	y_s	x_e	y_e	dir	adcode
1	202410220000	12.0	41000	77.3217	1.041	80.5105	0	118.560521	31.252139	118.560446	31.25223	3	340210
1	202410220010	12.0	41000	75.9633	1.059	80.5105	0	118.560521	31.252139	118.560446	31.25223	3	340210
1	202410220020	12.0	41000	74.1107	1.086	80.5105	0	118.560521	31.252139	118.560446	31.25223	3	340210
1	202410220030	12.0	41000	75.9302	1.06	80.5105	0	118.560521	31.252139	118.560446	31.25223	3	340210
1	202410220040	12.0	41000	76.5968	1.051	80.5105	0	118.560521	31.252139	118.560446	31.25223	3	340210
1	202410220050	12.0	41000	80.9659	0.994	80.5105	0	118.560521	31.252139	118.560446	31.25223	3	340210
1	202410220100	12.0	41000	78.3785	1.027	80.5105	0	118.560521	31.252139	118.560446	31.25223	3	340210
1	202410220110	12.0	41000	87.4505	0.92	80.5105	0	118.560521	31.252139	118.560446	31.25223	3	340210
1	202410220120	12.0	41000	85.3047	0.943	80.5105	0	118.560521	31.252139	118.560446	31.25223	3	340210
1	202410220130	12.0	41000	81.4681	0.988	80.5105	0	118.560521	31.252139	118.560446	31.25223	3	340210
1	202410220140	12.0	41000	78.004	1.032	80.5105	0	118.560521	31.252139	118.560446	31.25223	3	340210
1	202410220150	12.0	41000	81.5626	0.987	80.5105	0	118.560521	31.252139	118.560446	31.25223	3	340210
1	202410220200	12.0	41000	79.4896	1.012	80.5105	0	118.560521	31.252139	118.560446	31.25223	3	340210
1	202410220210	12.0	41000	80.5529	0.999	80.5105	0	118.560521	31.252139	118.560446	31.25223	3	340210
1	202410220220	12.0	41000	80.5718	0.999	80.5105	0	118.560521	31.252139	118.560446	31.25223	3	340210
1	202410220230	12.0	41000	77.0146	1.045	80.5105	0	118.560521	31.252139	118.560446	31.25223	3	340210
1	202410220240	12.0	41000	74.1943	1.085	80.5105	0	118.560521	31.252139	118.560446	31.25223	3	340210
1	202410220250	12.0	41000	76.6952	1.049	80.5105	0	118.560521	31.252139	118.560446	31.25223	3	340210
1	202410220300	12.0	41000	87.0007	0.925	80.5105	0	118.560521	31.252139	118.560446	31.25223	3	340210
1	202410220310	12.0	41000	75.9438	1.06	80.5105	0	118.560521	31.252139	118.560446	31.25223	3	340210
1	202410220320	12.0	41000	78.3917	1.027	80.5105	0	118.560521	31.252139	118.560446	31.25223	3	340210
1	202410220330	12.0	41000	78.5572	1.024	80.5105	0	118.560521	31.252139	118.560446	31.25223	3	340210
1	202410220340	12.0	41000	81.2508	0.99	80.5105	0	118.560521	31.252139	118.560446	31.25223	3	340210
1	202410220350	12.0	41000	75.6196	1.064	80.5105	0	118.560521	31.252139	118.560446	31.25223	3	340210
1	202410220400	12.0	41000	76.5703	1.051	80.5105	0	118.560521	31.252139	118.560446	31.25223	3	340210
1	202410220410	12.0	41000	74.9816	1.073	80.5105	0	118.560521	31.252139	118.560446	31.25223	3	340210
1	202410220420	12.0	41000	78.4553	1.026	80.5105	0	118.560521	31.252139	118.560446	31.25223	3	340210
1	202410220430	12.0	41000	82.2422	0.978	80.5105	0	118.560521	31.252139	118.560446	31.25223	3	340210
1	202410220440	12.0	41000	76.3029	1.055	80.5105	0	118.560521	31.252139	118.560446	31.25223	3	340210
1	202410220450	12.0	41000	75.5304	1.065	80.5105	0	118.560521	31.252139	118.560446	31.25223	3	340210
1	202410220500	12.0	41000	73.1433	1.1	80.5105	0	118.560521	31.252139	118.560446	31.25223	3	340210
1	202410220510	12.0	41000	78.3917	1.027	80.5105	0	118.560521	31.252139	118.560446	31.25223	3	340210
1	202410220520	12.0	41000	81.3728	0.989	80.5105	0	118.560521	31.252139	118.560446	31.25223	3	340210
1	202410220530	12.0	41000	78.5369	1.025	80.5105	0	118.560521	31.252139	118.560446	31.25223	3	340210
1	202410220540	12.0	41000	78.4843	1.025	80.5105	0	118.560521	31.252139	118.560446	31.25223	3	340210
1	202410220550	12.0	41000	80.333	1.002	80.5105	0	118.560521	31.252139	118.560446	31.25223	3	340210
1	202410220600	12.0	41000	76.7716	1.048	80.5105	0	118.560521	31.252139	118.560446	31.25223	3	340210
1	202410220610	12.0	41000	81.526	0.987	80.5105	0	118.560521	31.252139	118.560446	31.25223	3	340210
1	202410220620	12.0	41000	80.9408	0.994	80.5105	0	118.560521	31.252139	118.560446	31.25223	3	340210
1	202410220630	12.0	41000	81.2945	0.99	80.5105	0	118.560521	31.252139	118.560446	31.25223	3	340210
1	202410220640	12.0	41000	82.9285	0.97	80.5105	0	118.560521	31.252139	118.560446	31.25223	3	340210
1	202410220650	12.0	41000	84.4157	0.953	80.5105	0	118.560521	31.252139	118.560446	31.25223	3	340210
1	202410220700	12.0	41000	87.2132	0.923	80.5105	0	118.560521	31.252139	118.560446	31.25223	3	340210
1	202410220710	12.0	41000	83.3018	0.966	80.5105	0	118.560521	31.252139	118.560446	31.25223	3	340210
1	202410220720	12.0	41000	80.9318	0.994	80.5105	0	118.560521	31.252139	118.560446	31.25223	3	340210
1	202410220730	12.0	41000	84.5055	0.952	80.5105	0	118.560521	31.252139	118.560446	31.25223	3	340210
1	202410220740	12.0	41000	81.7881	0.984	80.5105	0	118.560521	31.252139	118.560446	31.25223	3	340210
1	202410220750	12.0	41000	86.256	0.933	80.5105	0	118.560521	31.252139	118.560446	31.25223	3	340210
1	202410220800	12.0	41000	85.9656	0.936	80.5105	0	118.560521	31.252139	118.560446	31.25223	3	340210
1	202410220810	12.0	41000	86.6651	0.928	80.5105	0	118.560521	31.252139	118.560446	31.25223	3	340210
1	202410220820	12.0	41000	83.8172	0.96	80.5105	0	118.560521	31.252139	118.560446	31.25223	3	340210
1	202410220830	12.0	41000	83.7301	0.961	80.5105	0	118.560521	31.252139	118.560446	31.25223	3	340210
1	202410220840	12.0	41000	82.6088	0.974	80.5105	0	118.560521	31.252139	118.560446	31.25223	3	340210
1	202410220850	12.0	41000	87.5349	0.919	80.5105	0	118.560521	31.252139	118.560446	31.25223	3	340210
1	202410220900	12.0	41000	83.5597	0.963	80.5105	0	118.560521	31.252139	118.560446	31.25223	3	340210
1	202410220910	12.0	41000	82.7932	0.972	80.5105	0	118.560521	31.252139	118.560446	31.25223	3	340210
1	202410220920	12.0	41000	84.3335	0.954	80.5105	0	118.560521	31.252139	118.560446	31.25223	3	340210
1	202410220930	12.0	41000	88.4471	0.91	80.5105	0	118.560521	31.252139	118.560446	31.25223	3	340210
1	202410220940	12.0	41000	81.8574	0.983	80.5105	0	118.560521	31.252139	118.560446	31.25223	3	340210
1	202410220950	12.0	41000	84.1958	0.956	80.5105	0	118.560521	31.252139	118.560446	31.25223	3	340210
1	202410221000	12.0	41000	81.5872	0.986	80.5105	0	118.560521	31.252139	118.560446	31.25223	3	340210
1	202410221010	12.0	41000	87.7567	0.917	80.5105	0	118.560521	31.252139	118.560446	31.25223	3	340210
1	202410221020	12.0	41000	86.8664	0.926	80.5105	0	118.560521	31.252139	118.560446	31.25223	3	340210
1	202410221030	12.0	41000	88.1574	0.913	80.5105	0	118.560521	31.252139	118.560446	31.25223	3	340210
1	202410221040	12.0	41000	86.5137	0.93	80.5105	0	118.560521	31.252139	118.560446	31.25223	3	340210
1	202410221050	12.0	41000	83.2109	0.967	80.5105	0	118.560521	31.252139	118.560446	31.25223	3	340210
1	202410221100	12.0	41000	83.787	0.96	80.5105	0	118.560521	31.252139	118.560446	31.25223	3	340210
1	202410221110	12.0	41000	84.1553	0.956	80.5105	0	118.560521	31.252139	118.560446	31.25223	3	340210
1	202410221120	12.0	41000	87.0026	0.925	80.5105	0	118.560521	31.252139	118.560446	31.25223	3	340210
1	202410221130	12.0	41000	83.4237	0.965	80.5105	0	118.560521	31.252139	118.560446	31.25223	3	340210
1	202410221140	12.0	41000	83.092	0.968	80.5105	0	118.560521	31.252139	118.560446	31.25223	3	340210
1	202410221150	12.0	41000	86.2307	0.933	80.5105	0	118.560521	31.252139	118.560446	31.25223	3	340210
1	202410221200	12.0	41000	85.1813	0.945	80.5105	0	118.560521	31.252139	118.560446	31.25223	3	340210
1	202410221210	12.0	41000	87.5792	0.919	80.5105	0	118.560521	31.252139	118.560446	31.25223	3	340210
1	202410221220	12.0	41000	87.1551	0.923	80.5105	0	118.560521	31.252139	118.560446	31.25223	3	340210
1	202410221230	12.0	41000	88.1936	0.912	80.5105	0	118.560521	31.252139	118.560446	31.25223	3	340210
1	202410221240	12.0	41000	88.1666	0.913	80.5105	0	118.560521	31.252139	118.560446	31.25223	3	340210
1	202410221250	12.0	41000	86.1468	0.934	80.5105	0	118.560521	31.252139	118.560446	31.25223	3	340210
1	202410221300	12.0	41000	89.6985	0.897	80.5105	0	118.560521	31.252139	118.560446	31.25223	3	340210
1	202410221310	12.0	41000	94.6654	0.85	80.5105	0	118.560521	31.252139	118.560446	31.25223	3	340210
1	202410221320	12.0	41000	89.7099	0.897	80.5105	0	118.560521	31.252139	118.560446	31.25223	3	340210
1	202410221330	12.0	41000	83.8517	0.96	80.5105	0	118.560521	31.252139	118.560446	31.25223	3	340210
1	202410221340	12.0	41000	81.4685	0.988	80.5105	0	118.560521	31.252139	118.560446	31.25223	3	340210
1	202410221350	12.0	41000	87.1078	0.924	80.5105	0	118.560521	31.252139	118.560446	31.25223	3	340210
1	202410221400	12.0	41000	91.8675	0.876	80.5105	0	118.560521	31.252139	118.560446	31.25223	3	340210
1	202410221410	12.0	41000	91.516	0.879	80.5105	0	118.560521	31.252139	118.560446	31.25223	3	340210
1	202410221420	12.0	41000	89.4577	0.899	80.5105	0	118.560521	31.252139	118.560446	31.25223	3	340210
1	202410221430	12.0	41000	94.4614	0.852	80.5105	0	118.560521	31.252139	118.560446	31.25223	3	340210
1	202410221440	12.0	41000	89.6352	0.898	80.5105	0	118.560521	31.252139	118.560446	31.25223	3	340210
1	202410221450	12.0	41000	86.2206	0.933	80.5105	0	118.560521	31.252139	118.560446	31.25223	3	340210
1	202410221500	12.0	41000	88.3628	0.911	80.5105	0	118.560521	31.252139	118.560446	31.25223	3	340210
1	202410221510	12.0	41000	86.7521	0.928	80.5105	0	118.560521	31.252139	118.560446	31.25223	3	340210
1	202410221520	12.0	41000	92.0845	0.874	80.5105	0	118.560521	31.252139	118.560446	31.25223	3	340210
1	202410221530	12.0	41000	86.7444	0.928	80.5105	0	118.560521	31.252139	118.560446	31.25223	3	340210
1	202410221540	12.0	41000	88.7647	0.907	80.5105	0	118.560521	31.252139	118.560446	31.25223	3	340210
1	202410221550	12.0	41000	86.7491	0.928	80.5105	0	118.560521	31.252139	118.560446	31.25223	3	340210
1	202410221600	12.0	41000	88.5704	0.909	80.5105	0	118.560521	31.252139	118.560446	31.25223	3	340210
1	202410221610	12.0	41000	91.9105	0.875	80.5105	0	118.560521	31.252139	118.560446	31.25223	3	340210
1	202410221620	12.0	41000	86.3925	0.931	80.5105	0	118.560521	31.252139	118.560446	31.25223	3	340210
1	202410221630	12.0	41000	90.0786	0.893	80.5105	0	118.560521	31.252139	118.560446	31.25223	3	340210
1	202410221640	12.0	41000	92.6814	0.868	80.5105	0	118.560521	31.252139	118.560446	31.25223	3	340210
1	202410221650	12.0	41000	87.5064	0.92	80.5105	0	118.560521	31.252139	118.560446	31.25223	3	340210
1	202410221700	12.0	41000	88.2326	0.912	80.5105	0	118.560521	31.252139	118.560446	31.25223	3	340210
1	202410221710	12.0	41000	88.3323	0.911	80.5105	0	118.560521	31.252139	118.560446	31.25223	3	340210
1	202410221720	12.0	41000	87.2935	0.922	80.5105	0	118.560521	31.252139	118.560446	31.25223	3	340210
1	202410221730	12.0	41000	88.9775	0.904	80.5105	0	118.560521	31.252139	118.560446	31.25223	3	340210
1	202410221740	12.0	41000	84.6808	0.95	80.5105	0	118.560521	31.252139	118.560446	31.25223	3	340210
1	202410221750	12.0	41000	85.7564	0.938	80.5105	0	118.560521	31.252139	118.560446	31.25223	3	340210
1	202410221800	12.0	41000	84.0848	0.957	80.5105	0	118.560521	31.252139	118.560446	31.25223	3	340210
1	202410221810	12.0	41000	87.4494	0.92	80.5105	0	118.560521	31.252139	118.560446	31.25223	3	340210
1	202410221820	12.0	41000	83.1361	0.968	80.5105	0	118.560521	31.252139	118.560446	31.25223	3	340210
1	202410221830	12.0	41000	78.7727	1.022	80.5105	0	118.560521	31.252139	118.560446	31.25223	3	340210
1	202410221840	12.0	41000	82.2805	0.978	80.5105	0	118.560521	31.252139	118.560446	31.25223	3	340210
1	202410221850	12.0	41000	81.339	0.989	80.5105	0	118.560521	31.252139	118.560446	31.25223	3	340210
1	202410221900	12.0	41000	79.4593	1.013	80.5105	0	118.560521	31.252139	118.560446	31.25223	3	340210
1	202410221910	12.0	41000	82.6567	0.974	80.5105	0	118.560521	31.252139	118.560446	31.25223	3	340210
1	202410221920	12.0	41000	81.0291	0.993	80.5105	0	118.560521	31.252139	118.560446	31.25223	3	340210
1	202410221930	12.0	41000	84.4996	0.952	80.5105	0	118.560521	31.252139	118.560446	31.25223	3	340210
1	202410221940	12.0	41000	81.1056	0.992	80.5105	0	118.560521	31.252139	118.560446	31.25223	3	340210
1	202410221950	12.0	41000	84.1306	0.956	80.5105	0	118.560521	31.252139	118.560446	31.25223	3	340210
1	202410222000	12.0	41000	80.9648	0.994	80.5105	0	118.560521	31.252139	118.560446	31.25223	3	340210
1	202410222010	12.0	41000	82.3921	0.977	80.5105	0	118.560521	31.252139	118.560446	31.25223	3	340210
1	202410222020	12.0	41000	82.7373	0.973	80.5105	0	118.560521	31.252139	118.560446	31.25223	3	340210
1	202410222030	12.0	41000	82.2365	0.979	80.5105	0	118.560521	31.252139	118.560446	31.25223	3	340210
1	202410222040	12.0	41000	76.6239	1.05	80.5105	0	118.560521	31.252139	118.560446	31.25223	3	340210
1	202410222050	12.0	41000	83.8763	0.959	80.5105	0	118.560521	31.252139	118.560446	31.25223	3	340210
1	202410222100	12.0	41000	81.2825	0.99	80.5105	0	118.560521	31.252139	118.560446	31.25223	3	340210
1	202410222110	12.0	41000	77.6936	1.036	80.5105	0	118.560521	31.252139	118.560446	31.25223	3	340210
1	202410222120	12.0	41000	78.0798	1.031	80.5105	0	118.560521	31.252139	118.560446	31.25223	3	340210
1	202410222130	12.0	41000	80.6789	0.997	80.5105	0	118.560521	31.252139	118.560446	31.25223	3	340210
1	202410222140	12.0	41000	81.1345	0.992	80.5105	0	118.560521	31.252139	118.560446	31.25223	3	340210
1	202410222150	12.0	41000	81.592	0.986	80.5105	0	118.560521	31.252139	118.560446	31.25223	3	340210
1	202410222200	12.0	41000	81.52	0.987	80.5105	0	118.560521	31.252139	118.560446	31.25223	3	340210
1	202410222210	12.0	41000	79.5577	1.011	80.5105	0	118.560521	31.252139	118.560446	31.25223	3	340210
1	202410222220	12.0	41000	79.2634	1.015	80.5105	0	118.560521	31.252139	118.560446	31.25223	3	340210
1	202410222230	12.0	41000	76.8875	1.047	80.5105	0	118.560521	31.252139	118.560446	31.25223	3	340210
1	202410222240	12.0	41000	79.2906	1.015	80.5105	0	118.560521	31.252139	118.560446	31.25223	3	340210
1	202410222250	12.0	41000	76.6806	1.049	80.5105	0	118.560521	31.252139	118.560446	31.25223	3	340210
1	202410222300	12.0	41000	79.8085	1.008	80.5105	0	118.560521	31.252139	118.560446	31.25223	3	340210
1	202410222310	12.0	41000	78.2311	1.029	80.5105	0	118.560521	31.252139	118.560446	31.25223	3	340210
1	202410222320	12.0	41000	77.177	1.043	80.5105	0	118.560521	31.252139	118.560446	31.25223	3	340210
1	202410222330	12.0	41000	78.3502	1.027	80.5105	0	118.560521	31.252139	118.560446	31.25223	3	340210
1	202410222340	12.0	41000	79.285	1.015	80.5105	0	118.560521	31.252139	118.560446	31.25223	3	340210
1	202410222350	12.0	41000	86.0288	0.935	80.5105	0	118.560521	31.252139	118.560446	31.25223	3	340210
2	202410220000	342.0	41000	64.8003	1.321	85.6244	0	118.558161	31.254762	118.560274	31.252268	1	340210
2	202410220010	342.0	41000	72.8608	1.175	85.6244	0	118.558161	31.254762	118.560274	31.252268	1	340210
2	202410220020	342.0	41000	69.7273	1.227	85.6244	0	118.558161	31.254762	118.560274	31.252268	1	340210
2	202410220030	342.0	41000	70.3498	1.217	85.6244	0	118.558161	31.254762	118.560274	31.252268	1	340210
2	202410220040	342.0	41000	67.4016	1.27	85.6244	0	118.558161	31.254762	118.560274	31.252268	1	340210
2	202410220050	342.0	41000	71.9925	1.189	85.6244	0	118.558161	31.254762	118.560274	31.252268	1	340210
2	202410220100	342.0	41000	69.9293	1.224	85.6244	0	118.558161	31.254762	118.560274	31.252268	1	340210
2	202410220110	342.0	41000	76.3096	1.122	85.6244	0	118.558161	31.254762	118.560274	31.252268	1	340210
2	202410220120	342.0	41000	70.8113	1.209	85.6244	0	118.558161	31.254762	118.560274	31.252268	1	340210
2	202410220130	342.0	41000	71.1205	1.203	85.6244	0	118.558161	31.254762	118.560274	31.252268	1	340210
2	202410220140	342.0	41000	69.0061	1.24	85.6244	0	118.558161	31.254762	118.560274	31.252268	1	340210
2	202410220150	342.0	41000	66.5727	1.286	85.6244	0	118.558161	31.254762	118.560274	31.252268	1	340210
2	202410220200	342.0	41000	72.358	1.183	85.6244	0	118.558161	31.254762	118.560274	31.252268	1	340210
2	202410220210	342.0	41000	69.1862	1.237	85.6244	0	118.558161	31.254762	118.560274	31.252268	1	340210
2	202410220220	342.0	41000	71.9117	1.19	85.6244	0	118.558161	31.254762	118.560274	31.252268	1	340210
2	202410220230	342.0	41000	72.3012	1.184	85.6244	0	118.558161	31.254762	118.560274	31.252268	1	340210
2	202410220240	342.0	41000	75.1133	1.139	85.6244	0	118.558161	31.254762	118.560274	31.252268	1	340210
2	202410220250	342.0	41000	68.5144	1.249	85.6244	0	118.558161	31.254762	118.560274	31.252268	1	340210
2	202410220300	342.0	41000	78.3366	1.093	85.6244	0	118.558161	31.254762	118.560274	31.252268	1	340210
2	202410220310	342.0	41000	70.1658	1.22	85.6244	0	118.558161	31.254762	118.560274	31.252268	1	340210
2	202410220320	342.0	41000	73.717	1.161	85.6244	0	118.558161	31.254762	118.560274	31.252268	1	340210
2	202410220330	342.0	41000	73.2935	1.168	85.6244	0	118.558161	31.254762	118.560274	31.252268	1	340210
2	202410220340	342.0	41000	63.8143	1.341	85.6244	0	118.558161	31.254762	118.560274	31.252268	1	340210
2	202410220350	342.0	41000	78.5363	1.09	85.6244	0	118.558161	31.254762	118.560274	31.252268	1	340210
2	202410220400	342.0	41000	72.899	1.174	85.6244	0	118.558161	31.254762	118.560274	31.252268	1	340210
2	202410220410	342.0	41000	74.9502	1.142	85.6244	0	118.558161	31.254762	118.560274	31.252268	1	340210
2	202410220420	342.0	41000	71.0393	1.205	85.6244	0	118.558161	31.254762	118.560274	31.252268	1	340210
2	202410220430	342.0	41000	74.8255	1.144	85.6244	0	118.558161	31.254762	118.560274	31.252268	1	340210
2	202410220440	342.0	41000	69.5414	1.231	85.6244	0	118.558161	31.254762	118.560274	31.252268	1	340210
2	202410220450	342.0	41000	68.0174	1.258	85.6244	0	118.558161	31.254762	118.560274	31.252268	1	340210
2	202410220500	342.0	41000	73.5904	1.163	85.6244	0	118.558161	31.254762	118.560274	31.252268	1	340210
2	202410220510	342.0	41000	69.4963	1.232	85.6244	0	118.558161	31.254762	118.560274	31.252268	1	340210
2	202410220520	342.0	41000	67.6684	1.265	85.6244	0	118.558161	31.254762	118.560274	31.252268	1	340210
2	202410220530	342.0	41000	64.9658	1.317	85.6244	0	118.558161	31.254762	118.560274	31.252268	1	340210
2	202410220540	342.0	41000	74.3606	1.151	85.6244	0	118.558161	31.254762	118.560274	31.252268	1	340210
2	202410220550	342.0	41000	74.9152	1.142	85.6244	0	118.558161	31.254762	118.560274	31.252268	1	340210
2	202410220600	342.0	41000	77.1028	1.11	85.6244	0	118.558161	31.254762	118.560274	31.252268	1	340210
2	202410220610	342.0	41000	73.3232	1.167	85.6244	0	118.558161	31.254762	118.560274	31.252268	1	340210
2	202410220620	342.0	41000	78.9849	1.084	85.6244	0	118.558161	31.254762	118.560274	31.252268	1	340210
2	202410220630	342.0	41000	71.9675	1.189	85.6244	0	118.558161	31.254762	118.560274	31.252268	1	340210
2	202410220640	342.0	41000	77.4856	1.105	85.6244	0	118.558161	31.254762	118.560274	31.252268	1	340210
2	202410220650	342.0	41000	79.6963	1.074	85.6244	0	118.558161	31.254762	118.560274	31.252268	1	340210
2	202410220700	342.0	41000	74.6599	1.146	85.6244	0	118.558161	31.254762	118.560274	31.252268	1	340210
2	202410220710	342.0	41000	79.7114	1.074	85.6244	0	118.558161	31.254762	118.560274	31.252268	1	340210
2	202410220720	342.0	41000	73.9285	1.158	85.6244	0	118.558161	31.254762	118.560274	31.252268	1	340210
2	202410220730	342.0	41000	72.8868	1.174	85.6244	0	118.558161	31.254762	118.560274	31.252268	1	340210
2	202410220740	342.0	41000	70.1392	1.22	85.6244	0	118.558161	31.254762	118.560274	31.252268	1	340210
2	202410220750	342.0	41000	73.9441	1.157	85.6244	0	118.558161	31.254762	118.560274	31.252268	1	340210
2	202410220800	342.0	41000	76.4746	1.119	85.6244	0	118.558161	31.254762	118.560274	31.252268	1	340210
2	202410220810	342.0	41000	79.7448	1.073	85.6244	0	118.558161	31.254762	118.560274	31.252268	1	340210
2	202410220820	342.0	41000	74.1591	1.154	85.6244	0	118.558161	31.254762	118.560274	31.252268	1	340210
2	202410220830	342.0	41000	80.1321	1.068	85.6244	0	118.558161	31.254762	118.560274	31.252268	1	340210
2	202410220840	342.0	41000	78.5716	1.089	85.6244	0	118.558161	31.254762	118.560274	31.252268	1	340210
2	202410220850	342.0	41000	72.1819	1.186	85.6244	0	118.558161	31.254762	118.560274	31.252268	1	340210
2	202410220900	342.0	41000	78.1672	1.095	85.6244	0	118.558161	31.254762	118.560274	31.252268	1	340210
2	202410220910	342.0	41000	77.7775	1.1	85.6244	0	118.558161	31.254762	118.560274	31.252268	1	340210
2	202410220920	342.0	41000	67.0978	1.276	85.6244	0	118.558161	31.254762	118.560274	31.252268	1	340210
2	202410220930	342.0	41000	77.2664	1.108	85.6244	0	118.558161	31.254762	118.560274	31.252268	1	340210
2	202410220940	342.0	41000	69.4685	1.232	85.6244	0	118.558161	31.254762	118.560274	31.252268	1	340210
2	202410220950	342.0	41000	76.5435	1.118	85.6244	0	118.558161	31.254762	118.560274	31.252268	1	340210
2	202410221000	342.0	41000	76.1822	1.123	85.6244	0	118.558161	31.254762	118.560274	31.252268	1	340210
2	202410221010	342.0	41000	73.5001	1.164	85.6244	0	118.558161	31.254762	118.560274	31.252268	1	340210
2	202410221020	342.0	41000	78.135	1.095	85.6244	0	118.558161	31.254762	118.560274	31.252268	1	340210
2	202410221030	342.0	41000	74.8099	1.144	85.6244	0	118.558161	31.254762	118.560274	31.252268	1	340210
2	202410221040	342.0	41000	75.3303	1.136	85.6244	0	118.558161	31.254762	118.560274	31.252268	1	340210
2	202410221050	342.0	41000	77.1927	1.109	85.6244	0	118.558161	31.254762	118.560274	31.252268	1	340210
2	202410221100	342.0	41000	75.6655	1.131	85.6244	0	118.558161	31.254762	118.560274	31.252268	1	340210
2	202410221110	342.0	41000	74.8377	1.144	85.6244	0	118.558161	31.254762	118.560274	31.252268	1	340210
2	202410221120	342.0	41000	72.1251	1.187	85.6244	0	118.558161	31.254762	118.560274	31.252268	1	340210
2	202410221130	342.0	41000	74.684	1.146	85.6244	0	118.558161	31.254762	118.560274	31.252268	1	340210
2	202410221140	342.0	41000	70.6707	1.211	85.6244	0	118.558161	31.254762	118.560274	31.252268	1	340210
2	202410221150	342.0	41000	76.0373	1.126	85.6244	0	118.558161	31.254762	118.560274	31.252268	1	340210
2	202410221200	342.0	41000	76.4793	1.119	85.6244	0	118.558161	31.254762	118.560274	31.252268	1	340210
2	202410221210	342.0	41000	79.8351	1.072	85.6244	0	118.558161	31.254762	118.560274	31.252268	1	340210
2	202410221220	342.0	41000	66.6944	1.283	85.6244	0	118.558161	31.254762	118.560274	31.252268	1	340210
2	202410221230	342.0	41000	76.2824	1.122	85.6244	0	118.558161	31.254762	118.560274	31.252268	1	340210
2	202410221240	342.0	41000	74.1924	1.154	85.6244	0	118.558161	31.254762	118.560274	31.252268	1	340210
2	202410221250	342.0	41000	71.8536	1.191	85.6244	0	118.558161	31.254762	118.560274	31.252268	1	340210
2	202410221300	342.0	41000	73.1247	1.17	85.6244	0	118.558161	31.254762	118.560274	31.252268	1	340210
2	202410221310	342.0	41000	75.8703	1.128	85.6244	0	118.558161	31.254762	118.560274	31.252268	1	340210
2	202410221320	342.0	41000	69.9899	1.223	85.6244	0	118.558161	31.254762	118.560274	31.252268	1	340210
2	202410221330	342.0	41000	75.1247	1.139	85.6244	0	118.558161	31.254762	118.560274	31.252268	1	340210
2	202410221340	342.0	41000	75.1398	1.139	85.6244	0	118.558161	31.254762	118.560274	31.252268	1	340210
2	202410221350	342.0	41000	73.5858	1.163	85.6244	0	118.558161	31.254762	118.560274	31.252268	1	340210
2	202410221400	342.0	41000	72.5841	1.179	85.6244	0	118.558161	31.254762	118.560274	31.252268	1	340210
2	202410221410	342.0	41000	74.4724	1.149	85.6244	0	118.558161	31.254762	118.560274	31.252268	1	340210
2	202410221420	342.0	41000	73.1702	1.17	85.6244	0	118.558161	31.254762	118.560274	31.252268	1	340210
2	202410221430	342.0	41000	67.7119	1.264	85.6244	0	118.558161	31.254762	118.560274	31.252268	1	340210
2	202410221440	342.0	41000	75.139	1.139	85.6244	0	118.558161	31.254762	118.560274	31.252268	1	340210
2	202410221450	342.0	41000	76.6634	1.116	85.6244	0	118.558161	31.254762	118.560274	31.252268	1	340210
2	202410221500	342.0	41000	76.4063	1.12	85.6244	0	118.558161	31.254762	118.560274	31.252268	1	340210
2	202410221510	342.0	41000	77.9743	1.098	85.6244	0	118.558161	31.254762	118.560274	31.252268	1	340210
2	202410221520	342.0	41000	75.4957	1.134	85.6244	0	118.558161	31.254762	118.560274	31.252268	1	340210
2	202410221530	342.0	41000	78.55	1.09	85.6244	0	118.558161	31.254762	118.560274	31.252268	1	340210
2	202410221540	342.0	41000	76.5107	1.119	85.6244	0	118.558161	31.254762	118.560274	31.252268	1	340210
2	202410221550	342.0	41000	70.9598	1.206	85.6244	0	118.558161	31.254762	118.560274	31.252268	1	340210
2	202410221600	342.0	41000	74.4435	1.15	85.6244	0	118.558161	31.254762	118.560274	31.252268	1	340210
2	202410221610	342.0	41000	70.9334	1.207	85.6244	0	118.558161	31.254762	118.560274	31.252268	1	340210
2	202410221620	342.0	41000	71.23	1.202	85.6244	0	118.558161	31.254762	118.560274	31.252268	1	340210
2	202410221630	342.0	41000	74.7275	1.145	85.6244	0	118.558161	31.254762	118.560274	31.252268	1	340210
2	202410221640	342.0	41000	73.1882	1.169	85.6244	0	118.558161	31.254762	118.560274	31.252268	1	340210
2	202410221650	342.0	41000	74.5807	1.148	85.6244	0	118.558161	31.254762	118.560274	31.252268	1	340210
2	202410221700	342.0	41000	75.5653	1.133	85.6244	0	118.558161	31.254762	118.560274	31.252268	1	340210
2	202410221710	342.0	41000	72.3004	1.184	85.6244	0	118.558161	31.254762	118.560274	31.252268	1	340210
2	202410221720	342.0	41000	73.5116	1.164	85.6244	0	118.558161	31.254762	118.560274	31.252268	1	340210
2	202410221730	342.0	41000	72.6823	1.178	85.6244	0	118.558161	31.254762	118.560274	31.252268	1	340210
2	202410221740	342.0	41000	65.8207	1.3	85.6244	0	118.558161	31.254762	118.560274	31.252268	1	340210
2	202410221750	342.0	41000	72.5846	1.179	85.6244	0	118.558161	31.254762	118.560274	31.252268	1	340210
2	202410221800	342.0	41000	74.4727	1.149	85.6244	0	118.558161	31.254762	118.560274	31.252268	1	340210
2	202410221810	342.0	41000	71.8506	1.191	85.6244	0	118.558161	31.254762	118.560274	31.252268	1	340210
2	202410221820	342.0	41000	63.509	1.348	85.6244	0	118.558161	31.254762	118.560274	31.252268	1	340210
2	202410221830	342.0	41000	71.154	1.203	85.6244	0	118.558161	31.254762	118.560274	31.252268	1	340210
2	202410221840	342.0	41000	69.1083	1.238	85.6244	0	118.558161	31.254762	118.560274	31.252268	1	340210
2	202410221850	342.0	41000	67.0443	1.277	85.6244	0	118.558161	31.254762	118.560274	31.252268	1	340210
2	202410221900	342.0	41000	66.5208	1.287	85.6244	0	118.558161	31.254762	118.560274	31.252268	1	340210
2	202410221910	342.0	41000	79.8029	1.072	85.6244	0	118.558161	31.254762	118.560274	31.252268	1	340210
2	202410221920	342.0	41000	67.021	1.277	85.6244	0	118.558161	31.254762	118.560274	31.252268	1	340210
2	202410221930	342.0	41000	67.5	1.268	85.6244	0	118.558161	31.254762	118.560274	31.252268	1	340210
2	202410221940	342.0	41000	71.0778	1.204	85.6244	0	118.558161	31.254762	118.560274	31.252268	1	340210
2	202410221950	342.0	41000	64.9442	1.318	85.6244	0	118.558161	31.254762	118.560274	31.252268	1	340210
2	202410222000	342.0	41000	68.7241	1.245	85.6244	0	118.558161	31.254762	118.560274	31.252268	1	340210
2	202410222010	342.0	41000	68.3045	1.253	85.6244	0	118.558161	31.254762	118.560274	31.252268	1	340210
2	202410222020	342.0	41000	71.086	1.204	85.6244	0	118.558161	31.254762	118.560274	31.252268	1	340210
2	202410222030	342.0	41000	72.3305	1.183	85.6244	0	118.558161	31.254762	118.560274	31.252268	1	340210
2	202410222040	342.0	41000	70.9603	1.206	85.6244	0	118.558161	31.254762	118.560274	31.252268	1	340210
2	202410222050	342.0	41000	70.7358	1.21	85.6244	0	118.558161	31.254762	118.560274	31.252268	1	340210
2	202410222100	342.0	41000	69.5008	1.231	85.6244	0	118.558161	31.254762	118.560274	31.252268	1	340210
2	202410222110	342.0	41000	68.8266	1.244	85.6244	0	118.558161	31.254762	118.560274	31.252268	1	340210
2	202410222120	342.0	41000	75.7073	1.13	85.6244	0	118.558161	31.254762	118.560274	31.252268	1	340210
2	202410222130	342.0	41000	74.1257	1.155	85.6244	0	118.558161	31.254762	118.560274	31.252268	1	340210
2	202410222140	342.0	41000	70.3753	1.216	85.6244	0	118.558161	31.254762	118.560274	31.252268	1	340210
2	202410222150	342.0	41000	70.233	1.219	85.6244	0	118.558161	31.254762	118.560274	31.252268	1	340210
2	202410222200	342.0	41000	71.6522	1.195	85.6244	0	118.558161	31.254762	118.560274	31.252268	1	340210
2	202410222210	342.0	41000	69.6423	1.229	85.6244	0	118.558161	31.254762	118.560274	31.252268	1	340210
2	202410222220	342.0	41000	71.5354	1.196	85.6244	0	118.558161	31.254762	118.560274	31.252268	1	340210
2	202410222230	342.0	41000	78.4308	1.091	85.6244	0	118.558161	31.254762	118.560274	31.252268	1	340210
2	202410222240	342.0	41000	70.484	1.214	85.6244	0	118.558161	31.254762	118.560274	31.252268	1	340210
2	202410222250	342.0	41000	71.8211	1.192	85.6244	0	118.558161	31.254762	118.560274	31.252268	1	340210
2	202410222300	342.0	41000	75.0633	1.14	85.6244	0	118.558161	31.254762	118.560274	31.252268	1	340210
2	202410222310	342.0	41000	72.0973	1.187	85.6244	0	118.558161	31.254762	118.560274	31.252268	1	340210
2	202410222320	342.0	41000	69.1304	1.238	85.6244	0	118.558161	31.254762	118.560274	31.252268	1	340210
2	202410222330	342.0	41000	69.6466	1.229	85.6244	0	118.558161	31.254762	118.560274	31.252268	1	340210
2	202410222340	342.0	41000	71.3533	1.2	85.6244	0	118.558161	31.254762	118.560274	31.252268	1	340210
2	202410222350	342.0	41000	71.5772	1.196	85.6244	0	118.558161	31.254762	118.560274	31.252268	1	340210
3	202410310000	444.0	41000	80.967	1.015	82.209	0	118.563868	31.247869	118.561283	31.2512	3	340210
3	202410310010	444.0	41000	83.2645	0.987	82.209	0	118.563868	31.247869	118.561283	31.2512	3	340210
3	202410310020	444.0	41000	79.3869	1.035	82.209	0	118.563868	31.247869	118.561283	31.2512	3	340210
3	202410310030	444.0	41000	80.5464	1.02	82.209	0	118.563868	31.247869	118.561283	31.2512	3	340210
3	202410310040	444.0	41000	78.5742	1.046	82.209	0	118.563868	31.247869	118.561283	31.2512	3	340210
3	202410310050	444.0	41000	81.9614	1.003	82.209	0	118.563868	31.247869	118.561283	31.2512	3	340210
3	202410310100	444.0	41000	81.1226	1.013	82.209	0	118.563868	31.247869	118.561283	31.2512	3	340210
3	202410310110	444.0	41000	82.5581	0.995	82.209	0	118.563868	31.247869	118.561283	31.2512	3	340210
3	202410310120	444.0	41000	81.7349	1.005	82.209	0	118.563868	31.247869	118.561283	31.2512	3	340210
3	202410310130	444.0	41000	83.6002	0.983	82.209	0	118.563868	31.247869	118.561283	31.2512	3	340210
3	202410310140	444.0	41000	85.2883	0.963	82.209	0	118.563868	31.247869	118.561283	31.2512	3	340210
3	202410310150	444.0	41000	80.4323	1.022	82.209	0	118.563868	31.247869	118.561283	31.2512	3	340210
3	202410310200	444.0	41000	86.3934	0.951	82.209	0	118.563868	31.247869	118.561283	31.2512	3	340210
3	202410310210	444.0	41000	82.2964	0.998	82.209	0	118.563868	31.247869	118.561283	31.2512	3	340210
3	202410310220	444.0	41000	79.0762	1.039	82.209	0	118.563868	31.247869	118.561283	31.2512	3	340210
3	202410310230	444.0	41000	79.3969	1.035	82.209	0	118.563868	31.247869	118.561283	31.2512	3	340210
3	202410310240	444.0	41000	79.7675	1.03	82.209	0	118.563868	31.247869	118.561283	31.2512	3	340210
3	202410310250	444.0	41000	77.908	1.055	82.209	0	118.563868	31.247869	118.561283	31.2512	3	340210
3	202410310300	444.0	41000	76.2587	1.078	82.209	0	118.563868	31.247869	118.561283	31.2512	3	340210
3	202410310310	444.0	41000	87.752	0.936	82.209	0	118.563868	31.247869	118.561283	31.2512	3	340210
3	202410310320	444.0	41000	79.3799	1.035	82.209	0	118.563868	31.247869	118.561283	31.2512	3	340210
3	202410310330	444.0	41000	80.7949	1.017	82.209	0	118.563868	31.247869	118.561283	31.2512	3	340210
3	202410310340	444.0	41000	80.9726	1.015	82.209	0	118.563868	31.247869	118.561283	31.2512	3	340210
3	202410310350	444.0	41000	85.1221	0.965	82.209	0	118.563868	31.247869	118.561283	31.2512	3	340210
3	202410310400	444.0	41000	85.3292	0.963	82.209	0	118.563868	31.247869	118.561283	31.2512	3	340210
3	202410310410	444.0	41000	81.7411	1.005	82.209	0	118.563868	31.247869	118.561283	31.2512	3	340210
3	202410310420	444.0	41000	81.3262	1.01	82.209	0	118.563868	31.247869	118.561283	31.2512	3	340210
3	202410310430	444.0	41000	79.3339	1.036	82.209	0	118.563868	31.247869	118.561283	31.2512	3	340210
3	202410310440	444.0	41000	79.7097	1.031	82.209	0	118.563868	31.247869	118.561283	31.2512	3	340210
3	202410310450	444.0	41000	80.9753	1.015	82.209	0	118.563868	31.247869	118.561283	31.2512	3	340210
3	202410310500	444.0	41000	80.3768	1.022	82.209	0	118.563868	31.247869	118.561283	31.2512	3	340210
3	202410310510	444.0	41000	78.5309	1.046	82.209	0	118.563868	31.247869	118.561283	31.2512	3	340210
3	202410310520	444.0	41000	81.1833	1.012	82.209	0	118.563868	31.247869	118.561283	31.2512	3	340210
3	202410310530	444.0	41000	81.5485	1.008	82.209	0	118.563868	31.247869	118.561283	31.2512	3	340210
3	202410310540	444.0	41000	79.5771	1.033	82.209	0	118.563868	31.247869	118.561283	31.2512	3	340210
3	202410310550	444.0	41000	81.9375	1.003	82.209	0	118.563868	31.247869	118.561283	31.2512	3	340210
3	202410310600	444.0	41000	78.3664	1.049	82.209	0	118.563868	31.247869	118.561283	31.2512	3	340210
3	202410310610	444.0	41000	79.7731	1.03	82.209	0	118.563868	31.247869	118.561283	31.2512	3	340210
3	202410310620	444.0	41000	79.8078	1.03	82.209	0	118.563868	31.247869	118.561283	31.2512	3	340210
3	202410310630	444.0	41000	79.8854	1.029	82.209	0	118.563868	31.247869	118.561283	31.2512	3	340210
3	202410310640	444.0	41000	82.8896	0.991	82.209	0	118.563868	31.247869	118.561283	31.2512	3	340210
3	202410310650	444.0	41000	84.7596	0.969	82.209	0	118.563868	31.247869	118.561283	31.2512	3	340210
3	202410310700	444.0	41000	85.8012	0.958	82.209	0	118.563868	31.247869	118.561283	31.2512	3	340210
3	202410310710	444.0	41000	88.1441	0.932	82.209	0	118.563868	31.247869	118.561283	31.2512	3	340210
3	202410310720	444.0	41000	85.1003	0.966	82.209	0	118.563868	31.247869	118.561283	31.2512	3	340210
3	202410310730	444.0	41000	83.3071	0.986	82.209	0	118.563868	31.247869	118.561283	31.2512	3	340210
3	202410310740	444.0	41000	88.3052	0.93	82.209	0	118.563868	31.247869	118.561283	31.2512	3	340210
3	202410310750	444.0	41000	88.7316	0.926	82.209	0	118.563868	31.247869	118.561283	31.2512	3	340210
3	202410310800	444.0	41000	84.6378	0.971	82.209	0	118.563868	31.247869	118.561283	31.2512	3	340210
3	202410310810	444.0	41000	85.229	0.964	82.209	0	118.563868	31.247869	118.561283	31.2512	3	340210
3	202410310820	444.0	41000	85.7547	0.958	82.209	0	118.563868	31.247869	118.561283	31.2512	3	340210
3	202410310830	444.0	41000	86.4139	0.951	82.209	0	118.563868	31.247869	118.561283	31.2512	3	340210
3	202410310840	444.0	41000	86.8946	0.946	82.209	0	118.563868	31.247869	118.561283	31.2512	3	340210
3	202410310850	444.0	41000	84.1789	0.976	82.209	0	118.563868	31.247869	118.561283	31.2512	3	340210
3	202410310900	444.0	41000	86.4893	0.95	82.209	0	118.563868	31.247869	118.561283	31.2512	3	340210
3	202410310910	444.0	41000	87.2189	0.942	82.209	0	118.563868	31.247869	118.561283	31.2512	3	340210
3	202410310920	444.0	41000	87.2129	0.942	82.209	0	118.563868	31.247869	118.561283	31.2512	3	340210
3	202410310930	444.0	41000	88.3148	0.93	82.209	0	118.563868	31.247869	118.561283	31.2512	3	340210
3	202410310940	444.0	41000	85.1202	0.965	82.209	0	118.563868	31.247869	118.561283	31.2512	3	340210
3	202410310950	444.0	41000	86.5695	0.949	82.209	0	118.563868	31.247869	118.561283	31.2512	3	340210
3	202410311000	444.0	41000	85.155	0.965	82.209	0	118.563868	31.247869	118.561283	31.2512	3	340210
3	202410311010	444.0	41000	89.6497	0.917	82.209	0	118.563868	31.247869	118.561283	31.2512	3	340210
3	202410311020	444.0	41000	85.8578	0.957	82.209	0	118.563868	31.247869	118.561283	31.2512	3	340210
3	202410311030	444.0	41000	89.3705	0.919	82.209	0	118.563868	31.247869	118.561283	31.2512	3	340210
3	202410311040	444.0	41000	89.978	0.913	82.209	0	118.563868	31.247869	118.561283	31.2512	3	340210
3	202410311050	444.0	41000	90.663	0.906	82.209	0	118.563868	31.247869	118.561283	31.2512	3	340210
3	202410311100	444.0	41000	87.4994	0.939	82.209	0	118.563868	31.247869	118.561283	31.2512	3	340210
3	202410311110	444.0	41000	86.9446	0.945	82.209	0	118.563868	31.247869	118.561283	31.2512	3	340210
3	202410311120	444.0	41000	87.3695	0.94	82.209	0	118.563868	31.247869	118.561283	31.2512	3	340210
3	202410311130	444.0	41000	85.2776	0.964	82.209	0	118.563868	31.247869	118.561283	31.2512	3	340210
3	202410311140	444.0	41000	88.0263	0.933	82.209	0	118.563868	31.247869	118.561283	31.2512	3	340210
3	202410311150	444.0	41000	86.3743	0.951	82.209	0	118.563868	31.247869	118.561283	31.2512	3	340210
3	202410311200	444.0	41000	91.862	0.894	82.209	0	118.563868	31.247869	118.561283	31.2512	3	340210
3	202410311210	444.0	41000	96.4846	0.852	82.209	0	118.563868	31.247869	118.561283	31.2512	3	340210
3	202410311220	444.0	41000	87.4362	0.94	82.209	0	118.563868	31.247869	118.561283	31.2512	3	340210
3	202410311230	444.0	41000	88.3222	0.93	82.209	0	118.563868	31.247869	118.561283	31.2512	3	340210
3	202410311240	444.0	41000	90.9132	0.904	82.209	0	118.563868	31.247869	118.561283	31.2512	3	340210
3	202410311250	444.0	41000	91.6278	0.897	82.209	0	118.563868	31.247869	118.561283	31.2512	3	340210
3	202410311300	444.0	41000	90.6637	0.906	82.209	0	118.563868	31.247869	118.561283	31.2512	3	340210
3	202410311310	444.0	41000	89.3225	0.92	82.209	0	118.563868	31.247869	118.561283	31.2512	3	340210
3	202410311320	444.0	41000	90.8757	0.904	82.209	0	118.563868	31.247869	118.561283	31.2512	3	340210
3	202410311330	444.0	41000	87.6382	0.938	82.209	0	118.563868	31.247869	118.561283	31.2512	3	340210
3	202410311340	444.0	41000	91.8859	0.894	82.209	0	118.563868	31.247869	118.561283	31.2512	3	340210
3	202410311350	444.0	41000	86.8778	0.946	82.209	0	118.563868	31.247869	118.561283	31.2512	3	340210
3	202410311400	444.0	41000	90.16	0.911	82.209	0	118.563868	31.247869	118.561283	31.2512	3	340210
3	202410311410	444.0	41000	87.3568	0.941	82.209	0	118.563868	31.247869	118.561283	31.2512	3	340210
3	202410311420	444.0	41000	84.5151	0.972	82.209	0	118.563868	31.247869	118.561283	31.2512	3	340210
3	202410311430	444.0	41000	84.1557	0.976	82.209	0	118.563868	31.247869	118.561283	31.2512	3	340210
3	202410311440	444.0	41000	84.774	0.969	82.209	0	118.563868	31.247869	118.561283	31.2512	3	340210
3	202410311450	444.0	41000	83.8759	0.98	82.209	0	118.563868	31.247869	118.561283	31.2512	3	340210
3	202410311500	444.0	41000	84.112	0.977	82.209	0	118.563868	31.247869	118.561283	31.2512	3	340210
3	202410311510	444.0	41000	87.1796	0.942	82.209	0	118.563868	31.247869	118.561283	31.2512	3	340210
3	202410311520	444.0	41000	86.7176	0.948	82.209	0	118.563868	31.247869	118.561283	31.2512	3	340210
3	202410311530	444.0	41000	88.052	0.933	82.209	0	118.563868	31.247869	118.561283	31.2512	3	340210
3	202410311540	444.0	41000	87.1839	0.942	82.209	0	118.563868	31.247869	118.561283	31.2512	3	340210
3	202410311550	444.0	41000	86.1607	0.954	82.209	0	118.563868	31.247869	118.561283	31.2512	3	340210
3	202410311600	444.0	41000	91.3574	0.899	82.209	0	118.563868	31.247869	118.561283	31.2512	3	340210
3	202410311610	444.0	41000	83.7743	0.981	82.209	0	118.563868	31.247869	118.561283	31.2512	3	340210
3	202410311620	444.0	41000	84.6979	0.97	82.209	0	118.563868	31.247869	118.561283	31.2512	3	340210
3	202410311630	444.0	41000	86.9887	0.945	82.209	0	118.563868	31.247869	118.561283	31.2512	3	340210
3	202410311640	444.0	41000	86.0096	0.955	82.209	0	118.563868	31.247869	118.561283	31.2512	3	340210
3	202410311650	444.0	41000	90.1577	0.911	82.209	0	118.563868	31.247869	118.561283	31.2512	3	340210
3	202410311700	444.0	41000	91.1266	0.902	82.209	0	118.563868	31.247869	118.561283	31.2512	3	340210
3	202410311710	444.0	41000	85.847	0.957	82.209	0	118.563868	31.247869	118.561283	31.2512	3	340210
3	202410311720	444.0	41000	83.3499	0.986	82.209	0	118.563868	31.247869	118.561283	31.2512	3	340210
3	202410311730	444.0	41000	82.1402	1.0	82.209	0	118.563868	31.247869	118.561283	31.2512	3	340210
3	202410311740	444.0	41000	79.5041	1.034	82.209	0	118.563868	31.247869	118.561283	31.2512	3	340210
3	202410311750	444.0	41000	79.2864	1.036	82.209	0	118.563868	31.247869	118.561283	31.2512	3	340210
3	202410311800	444.0	41000	77.8335	1.056	82.209	0	118.563868	31.247869	118.561283	31.2512	3	340210
3	202410311810	444.0	41000	73.4321	1.119	82.209	0	118.563868	31.247869	118.561283	31.2512	3	340210
3	202410311820	444.0	41000	78.2505	1.05	82.209	0	118.563868	31.247869	118.561283	31.2512	3	340210
3	202410311830	444.0	41000	78.6292	1.045	82.209	0	118.563868	31.247869	118.561283	31.2512	3	340210
3	202410311840	444.0	41000	78.3386	1.049	82.209	0	118.563868	31.247869	118.561283	31.2512	3	340210
3	202410311850	444.0	41000	80.412	1.022	82.209	0	118.563868	31.247869	118.561283	31.2512	3	340210
3	202410311900	444.0	41000	79.4918	1.034	82.209	0	118.563868	31.247869	118.561283	31.2512	3	340210
3	202410311910	444.0	41000	84.2344	0.975	82.209	0	118.563868	31.247869	118.561283	31.2512	3	340210
3	202410311920	444.0	41000	80.8427	1.016	82.209	0	118.563868	31.247869	118.561283	31.2512	3	340210
3	202410311930	444.0	41000	80.7881	1.017	82.209	0	118.563868	31.247869	118.561283	31.2512	3	340210
3	202410311940	444.0	41000	80.4963	1.021	82.209	0	118.563868	31.247869	118.561283	31.2512	3	340210
3	202410311950	444.0	41000	81.3382	1.01	82.209	0	118.563868	31.247869	118.561283	31.2512	3	340210
3	202410312000	444.0	41000	82.3364	0.998	82.209	0	118.563868	31.247869	118.561283	31.2512	3	340210
3	202410312010	444.0	41000	78.6508	1.045	82.209	0	118.563868	31.247869	118.561283	31.2512	3	340210
3	202410312020	444.0	41000	85.5071	0.961	82.209	0	118.563868	31.247869	118.561283	31.2512	3	340210
3	202410312030	444.0	41000	83.8811	0.98	82.209	0	118.563868	31.247869	118.561283	31.2512	3	340210
3	202410312040	444.0	41000	77.0853	1.066	82.209	0	118.563868	31.247869	118.561283	31.2512	3	340210
3	202410312050	444.0	41000	80.8745	1.016	82.209	0	118.563868	31.247869	118.561283	31.2512	3	340210
3	202410312100	444.0	41000	82.1808	1.0	82.209	0	118.563868	31.247869	118.561283	31.2512	3	340210
3	202410312110	444.0	41000	83.5992	0.983	82.209	0	118.563868	31.247869	118.561283	31.2512	3	340210
3	202410312120	444.0	41000	79.3025	1.036	82.209	0	118.563868	31.247869	118.561283	31.2512	3	340210
3	202410312130	444.0	41000	77.0553	1.066	82.209	0	118.563868	31.247869	118.561283	31.2512	3	340210
3	202410312140	444.0	41000	77.6602	1.058	82.209	0	118.563868	31.247869	118.561283	31.2512	3	340210
3	202410312150	444.0	41000	74.9182	1.097	82.209	0	118.563868	31.247869	118.561283	31.2512	3	340210
3	202410312200	444.0	41000	81.5773	1.007	82.209	0	118.563868	31.247869	118.561283	31.2512	3	340210
3	202410312210	444.0	41000	77.5511	1.06	82.209	0	118.563868	31.247869	118.561283	31.2512	3	340210
3	202410312220	444.0	41000	81.4465	1.009	82.209	0	118.563868	31.247869	118.561283	31.2512	3	340210
3	202410312230	444.0	41000	77.9844	1.054	82.209	0	118.563868	31.247869	118.561283	31.2512	3	340210
3	202410312240	444.0	41000	81.5872	1.007	82.209	0	118.563868	31.247869	118.561283	31.2512	3	340210
3	202410312250	444.0	41000	74.3126	1.106	82.209	0	118.563868	31.247869	118.561283	31.2512	3	340210
3	202410312300	444.0	41000	72.7375	1.13	82.209	0	118.563868	31.247869	118.561283	31.2512	3	340210
3	202410312310	444.0	41000	74.9946	1.096	82.209	0	118.563868	31.247869	118.561283	31.2512	3	340210
3	202410312320	444.0	41000	80.7095	1.018	82.209	0	118.563868	31.247869	118.561283	31.2512	3	340210
3	202410312330	444.0	41000	74.7427	1.099	82.209	0	118.563868	31.247869	118.561283	31.2512	3	340210
3	202410312340	444.0	41000	76.7772	1.07	82.209	0	118.563868	31.247869	118.561283	31.2512	3	340210
3	202410312350	444.0	41000	78.915	1.041	82.209	0	118.563868	31.247869	118.561283	31.2512	3	340210
4	202410160000	697.0	41000	81.5805	1.079	88.0696	3	118.580423	31.229196	118.575584	31.233911	3	340210
4	202410160010	697.0	41000	80.26	1.097	88.0696	3	118.580423	31.229196	118.575584	31.233911	3	340210
4	202410160020	697.0	41000	81.9614	1.074	88.0696	3	118.580423	31.229196	118.575584	31.233911	3	340210
4	202410160030	697.0	41000	80.9357	1.088	88.0696	3	118.580423	31.229196	118.575584	31.233911	3	340210
4	202410160040	697.0	41000	80.1547	1.098	88.0696	3	118.580423	31.229196	118.575584	31.233911	3	340210
4	202410160050	697.0	41000	86.3495	1.019	88.0696	3	118.580423	31.229196	118.575584	31.233911	3	340210
4	202410160100	697.0	41000	80.1477	1.098	88.0696	3	118.580423	31.229196	118.575584	31.233911	3	340210
4	202410160110	697.0	41000	83.5586	1.053	88.0696	3	118.580423	31.229196	118.575584	31.233911	3	340210
4	202410160120	697.0	41000	80.5622	1.093	88.0696	3	118.580423	31.229196	118.575584	31.233911	3	340210
4	202410160130	697.0	41000	83.965	1.048	88.0696	3	118.580423	31.229196	118.575584	31.233911	3	340210
4	202410160140	697.0	41000	88.4143	0.996	88.0696	3	118.580423	31.229196	118.575584	31.233911	3	340210
4	202410160150	697.0	41000	71.7295	1.227	88.0696	3	118.580423	31.229196	118.575584	31.233911	3	340210
4	202410160200	697.0	41000	82.0679	1.073	88.0696	3	118.580423	31.229196	118.575584	31.233911	3	340210
4	202410160210	697.0	41000	86.2886	1.02	88.0696	3	118.580423	31.229196	118.575584	31.233911	3	340210
4	202410160220	697.0	41000	87.2328	1.009	88.0696	3	118.580423	31.229196	118.575584	31.233911	3	340210
4	202410160230	697.0	41000	82.0483	1.073	88.0696	3	118.580423	31.229196	118.575584	31.233911	3	340210
4	202410160240	697.0	41000	77.5396	1.135	88.0696	3	118.580423	31.229196	118.575584	31.233911	3	340210
4	202410160250	697.0	41000	88.8821	0.99	88.0696	3	118.580423	31.229196	118.575584	31.233911	3	340210
4	202410160300	697.0	41000	80.0151	1.1	88.0696	3	118.580423	31.229196	118.575584	31.233911	3	340210
4	202410160310	697.0	41000	80.6995	1.091	88.0696	3	118.580423	31.229196	118.575584	31.233911	3	340210
4	202410160320	697.0	41000	85.0614	1.035	88.0696	3	118.580423	31.229196	118.575584	31.233911	3	340210
4	202410160330	697.0	41000	77.1463	1.141	88.0696	3	118.580423	31.229196	118.575584	31.233911	3	340210
4	202410160340	697.0	41000	86.0481	1.023	88.0696	3	118.580423	31.229196	118.575584	31.233911	3	340210
4	202410160350	697.0	41000	77.5267	1.135	88.0696	3	118.580423	31.229196	118.575584	31.233911	3	340210
4	202410160400	697.0	41000	77.7775	1.132	88.0696	3	118.580423	31.229196	118.575584	31.233911	3	340210
4	202410160410	697.0	41000	80.8361	1.089	88.0696	3	118.580423	31.229196	118.575584	31.233911	3	340210
4	202410160420	697.0	41000	83.058	1.06	88.0696	3	118.580423	31.229196	118.575584	31.233911	3	340210
4	202410160430	697.0	41000	75.6765	1.163	88.0696	3	118.580423	31.229196	118.575584	31.233911	3	340210
4	202410160440	697.0	41000	76.5291	1.15	88.0696	3	118.580423	31.229196	118.575584	31.233911	3	340210
4	202410160450	697.0	41000	79.168	1.112	88.0696	3	118.580423	31.229196	118.575584	31.233911	3	340210
4	202410160500	697.0	41000	79.5879	1.106	88.0696	3	118.580423	31.229196	118.575584	31.233911	3	340210
4	202410160510	697.0	41000	79.2268	1.111	88.0696	3	118.580423	31.229196	118.575584	31.233911	3	340210
4	202410160520	697.0	41000	82.6755	1.065	88.0696	3	118.580423	31.229196	118.575584	31.233911	3	340210
4	202410160530	697.0	41000	85.7212	1.027	88.0696	3	118.580423	31.229196	118.575584	31.233911	3	340210
4	202410160540	697.0	41000	79.7296	1.104	88.0696	3	118.580423	31.229196	118.575584	31.233911	3	340210
4	202410160550	697.0	41000	77.9417	1.129	88.0696	3	118.580423	31.229196	118.575584	31.233911	3	340210
4	202410160600	697.0	41000	82.6056	1.066	88.0696	3	118.580423	31.229196	118.575584	31.233911	3	340210
4	202410160610	697.0	41000	83.9243	1.049	88.0696	3	118.580423	31.229196	118.575584	31.233911	3	340210
4	202410160620	697.0	41000	82.3726	1.069	88.0696	3	118.580423	31.229196	118.575584	31.233911	3	340210
4	202410160630	697.0	41000	79.111	1.113	88.0696	3	118.580423	31.229196	118.575584	31.233911	3	340210
4	202410160640	697.0	41000	83.0488	1.06	88.0696	3	118.580423	31.229196	118.575584	31.233911	3	340210
4	202410160650	697.0	41000	82.4806	1.067	88.0696	3	118.580423	31.229196	118.575584	31.233911	3	340210
4	202410160700	697.0	41000	84.6718	1.04	88.0696	3	118.580423	31.229196	118.575584	31.233911	3	340210
4	202410160710	697.0	41000	86.0979	1.022	88.0696	3	118.580423	31.229196	118.575584	31.233911	3	340210
4	202410160720	697.0	41000	81.5823	1.079	88.0696	3	118.580423	31.229196	118.575584	31.233911	3	340210
4	202410160730	697.0	41000	88.5773	0.994	88.0696	3	118.580423	31.229196	118.575584	31.233911	3	340210
4	202410160740	697.0	41000	84.1403	1.046	88.0696	3	118.580423	31.229196	118.575584	31.233911	3	340210
4	202410160750	697.0	41000	80.9849	1.087	88.0696	3	118.580423	31.229196	118.575584	31.233911	3	340210
4	202410160800	697.0	41000	83.5529	1.054	88.0696	3	118.580423	31.229196	118.575584	31.233911	3	340210
4	202410160810	697.0	41000	88.7546	0.992	88.0696	3	118.580423	31.229196	118.575584	31.233911	3	340210
4	202410160820	697.0	41000	87.5113	1.006	88.0696	3	118.580423	31.229196	118.575584	31.233911	3	340210
4	202410160830	697.0	41000	85.3264	1.032	88.0696	3	118.580423	31.229196	118.575584	31.233911	3	340210
4	202410160840	697.0	41000	92.8248	0.948	88.0696	3	118.580423	31.229196	118.575584	31.233911	3	340210
4	202410160850	697.0	41000	84.6412	1.04	88.0696	3	118.580423	31.229196	118.575584	31.233911	3	340210
4	202410160900	697.0	41000	90.1556	0.976	88.0696	3	118.580423	31.229196	118.575584	31.233911	3	340210
4	202410160910	697.0	41000	86.1175	1.022	88.0696	3	118.580423	31.229196	118.575584	31.233911	3	340210
4	202410160920	697.0	41000	89.8078	0.98	88.0696	3	118.580423	31.229196	118.575584	31.233911	3	340210
4	202410160930	697.0	41000	84.5681	1.041	88.0696	3	118.580423	31.229196	118.575584	31.233911	3	340210
4	202410160940	697.0	41000	90.7039	0.97	88.0696	3	118.580423	31.229196	118.575584	31.233911	3	340210
4	202410160950	697.0	41000	88.0239	1.0	88.0696	3	118.580423	31.229196	118.575584	31.233911	3	340210
4	202410161000	697.0	41000	88.8336	0.991	88.0696	3	118.580423	31.229196	118.575584	31.233911	3	340210
4	202410161010	697.0	41000	92.0947	0.956	88.0696	3	118.580423	31.229196	118.575584	31.233911	3	340210
4	202410161020	697.0	41000	89.0531	0.988	88.0696	3	118.580423	31.229196	118.575584	31.233911	3	340210
4	202410161030	697.0	41000	91.5242	0.962	88.0696	3	118.580423	31.229196	118.575584	31.233911	3	340210
4	202410161040	697.0	41000	89.2478	0.986	88.0696	3	118.580423	31.229196	118.575584	31.233911	3	340210
4	202410161050	697.0	41000	93.2228	0.944	88.0696	3	118.580423	31.229196	118.575584	31.233911	3	340210
4	202410161100	697.0	41000	91.5084	0.962	88.0696	3	118.580423	31.229196	118.575584	31.233911	3	340210
4	202410161110	697.0	41000	90.9526	0.968	88.0696	3	118.580423	31.229196	118.575584	31.233911	3	340210
4	202410161120	697.0	41000	90.4508	0.973	88.0696	3	118.580423	31.229196	118.575584	31.233911	3	340210
4	202410161130	697.0	41000	92.6441	0.95	88.0696	3	118.580423	31.229196	118.575584	31.233911	3	340210
4	202410161140	697.0	41000	81.6461	1.078	88.0696	3	118.580423	31.229196	118.575584	31.233911	3	340210
4	202410161150	697.0	41000	86.4543	1.018	88.0696	3	118.580423	31.229196	118.575584	31.233911	3	340210
4	202410161200	697.0	41000	95.948	0.917	88.0696	3	118.580423	31.229196	118.575584	31.233911	3	340210
4	202410161210	697.0	41000	87.7402	1.003	88.0696	3	118.580423	31.229196	118.575584	31.233911	3	340210
4	202410161220	697.0	41000	89.9172	0.979	88.0696	3	118.580423	31.229196	118.575584	31.233911	3	340210
4	202410161230	697.0	41000	89.6629	0.982	88.0696	3	118.580423	31.229196	118.575584	31.233911	3	340210
4	202410161240	697.0	41000	91.9611	0.957	88.0696	3	118.580423	31.229196	118.575584	31.233911	3	340210
4	202410161250	697.0	41000	88.8718	0.99	88.0696	3	118.580423	31.229196	118.575584	31.233911	3	340210
4	202410161300	697.0	41000	95.8446	0.918	88.0696	3	118.580423	31.229196	118.575584	31.233911	3	340210
4	202410161310	697.0	41000	88.0417	1.0	88.0696	3	118.580423	31.229196	118.575584	31.233911	3	340210
4	202410161320	697.0	41000	94.2803	0.934	88.0696	3	118.580423	31.229196	118.575584	31.233911	3	340210
4	202410161330	697.0	41000	91.776	0.959	88.0696	3	118.580423	31.229196	118.575584	31.233911	3	340210
4	202410161340	697.0	41000	91.5756	0.961	88.0696	3	118.580423	31.229196	118.575584	31.233911	3	340210
4	202410161350	697.0	41000	90.3526	0.974	88.0696	3	118.580423	31.229196	118.575584	31.233911	3	340210
4	202410161400	697.0	41000	91.1719	0.965	88.0696	3	118.580423	31.229196	118.575584	31.233911	3	340210
4	202410161410	697.0	41000	87.7333	1.003	88.0696	3	118.580423	31.229196	118.575584	31.233911	3	340210
4	202410161420	697.0	41000	96.6602	0.911	88.0696	3	118.580423	31.229196	118.575584	31.233911	3	340210
4	202410161430	697.0	41000	90.7281	0.97	88.0696	3	118.580423	31.229196	118.575584	31.233911	3	340210
4	202410161440	697.0	41000	90.8855	0.969	88.0696	3	118.580423	31.229196	118.575584	31.233911	3	340210
4	202410161450	697.0	41000	87.3456	1.008	88.0696	3	118.580423	31.229196	118.575584	31.233911	3	340210
4	202410161500	697.0	41000	89.9763	0.978	88.0696	3	118.580423	31.229196	118.575584	31.233911	3	340210
4	202410161510	697.0	41000	87.9545	1.001	88.0696	3	118.580423	31.229196	118.575584	31.233911	3	340210
4	202410161520	697.0	41000	87.8071	1.002	88.0696	3	118.580423	31.229196	118.575584	31.233911	3	340210
4	202410161530	697.0	41000	88.3684	0.996	88.0696	3	118.580423	31.229196	118.575584	31.233911	3	340210
4	202410161540	697.0	41000	92.0647	0.956	88.0696	3	118.580423	31.229196	118.575584	31.233911	3	340210
4	202410161550	697.0	41000	88.9775	0.989	88.0696	3	118.580423	31.229196	118.575584	31.233911	3	340210
4	202410161600	697.0	41000	93.3045	0.943	88.0696	3	118.580423	31.229196	118.575584	31.233911	3	340210
4	202410161610	697.0	41000	89.0502	0.988	88.0696	3	118.580423	31.229196	118.575584	31.233911	3	340210
4	202410161620	697.0	41000	91.8204	0.959	88.0696	3	118.580423	31.229196	118.575584	31.233911	3	340210
4	202410161630	697.0	41000	85.047	1.035	88.0696	3	118.580423	31.229196	118.575584	31.233911	3	340210
4	202410161640	697.0	41000	88.1846	0.998	88.0696	3	118.580423	31.229196	118.575584	31.233911	3	340210
4	202410161650	697.0	41000	88.535	0.994	88.0696	3	118.580423	31.229196	118.575584	31.233911	3	340210
4	202410161700	697.0	41000	84.1869	1.046	88.0696	3	118.580423	31.229196	118.575584	31.233911	3	340210
4	202410161710	697.0	41000	90.1058	0.977	88.0696	3	118.580423	31.229196	118.575584	31.233911	3	340210
4	202410161720	697.0	41000	87.8202	1.002	88.0696	3	118.580423	31.229196	118.575584	31.233911	3	340210
4	202410161730	697.0	41000	87.0903	1.011	88.0696	3	118.580423	31.229196	118.575584	31.233911	3	340210
4	202410161740	697.0	41000	88.9357	0.99	88.0696	3	118.580423	31.229196	118.575584	31.233911	3	340210
4	202410161750	697.0	41000	89.8944	0.979	88.0696	3	118.580423	31.229196	118.575584	31.233911	3	340210
4	202410161800	697.0	41000	82.145	1.072	88.0696	3	118.580423	31.229196	118.575584	31.233911	3	340210
4	202410161810	697.0	41000	84.3952	1.043	88.0696	3	118.580423	31.229196	118.575584	31.233911	3	340210
4	202410161820	697.0	41000	79.9553	1.101	88.0696	3	118.580423	31.229196	118.575584	31.233911	3	340210
4	202410161830	697.0	41000	85.6477	1.028	88.0696	3	118.580423	31.229196	118.575584	31.233911	3	340210
4	202410161840	697.0	41000	84.6887	1.039	88.0696	3	118.580423	31.229196	118.575584	31.233911	3	340210
4	202410161850	697.0	41000	82.131	1.072	88.0696	3	118.580423	31.229196	118.575584	31.233911	3	340210
4	202410161900	697.0	41000	79.7196	1.104	88.0696	3	118.580423	31.229196	118.575584	31.233911	3	340210
4	202410161910	697.0	41000	82.08	1.072	88.0696	3	118.580423	31.229196	118.575584	31.233911	3	340210
4	202410161920	697.0	41000	76.3606	1.153	88.0696	3	118.580423	31.229196	118.575584	31.233911	3	340210
4	202410161930	697.0	41000	80.3563	1.095	88.0696	3	118.580423	31.229196	118.575584	31.233911	3	340210
4	202410161940	697.0	41000	80.4362	1.094	88.0696	3	118.580423	31.229196	118.575584	31.233911	3	340210
4	202410161950	697.0	41000	79.5614	1.106	88.0696	3	118.580423	31.229196	118.575584	31.233911	3	340210
4	202410162000	697.0	41000	80.0984	1.099	88.0696	3	118.580423	31.229196	118.575584	31.233911	3	340210
4	202410162010	697.0	41000	80.1292	1.099	88.0696	3	118.580423	31.229196	118.575584	31.233911	3	340210
4	202410162020	697.0	41000	80.103	1.099	88.0696	3	118.580423	31.229196	118.575584	31.233911	3	340210
4	202410162030	697.0	41000	79.7625	1.104	88.0696	3	118.580423	31.229196	118.575584	31.233911	3	340210
4	202410162040	697.0	41000	81.0626	1.086	88.0696	3	118.580423	31.229196	118.575584	31.233911	3	340210
4	202410162050	697.0	41000	81.3204	1.082	88.0696	3	118.580423	31.229196	118.575584	31.233911	3	340210
4	202410162100	697.0	41000	80.8428	1.089	88.0696	3	118.580423	31.229196	118.575584	31.233911	3	340210
4	202410162110	697.0	41000	82.6372	1.065	88.0696	3	118.580423	31.229196	118.575584	31.233911	3	340210
4	202410162120	697.0	41000	79.5999	1.106	88.0696	3	118.580423	31.229196	118.575584	31.233911	3	340210
4	202410162130	697.0	41000	80.799	1.089	88.0696	3	118.580423	31.229196	118.575584	31.233911	3	340210
4	202410162140	697.0	41000	83.1271	1.059	88.0696	3	118.580423	31.229196	118.575584	31.233911	3	340210
4	202410162150	697.0	41000	83.9647	1.048	88.0696	3	118.580423	31.229196	118.575584	31.233911	3	340210
4	202410162200	697.0	41000	81.3495	1.082	88.0696	3	118.580423	31.229196	118.575584	31.233911	3	340210
4	202410162210	697.0	41000	81.9614	1.074	88.0696	3	118.580423	31.229196	118.575584	31.233911	3	340210
4	202410162220	697.0	41000	81.1483	1.085	88.0696	3	118.580423	31.229196	118.575584	31.233911	3	340210
4	202410162230	697.0	41000	82.8218	1.063	88.0696	3	118.580423	31.229196	118.575584	31.233911	3	340210
4	202410162240	697.0	41000	76.1822	1.156	88.0696	3	118.580423	31.229196	118.575584	31.233911	3	340210
4	202410162250	697.0	41000	80.1175	1.099	88.0696	3	118.580423	31.229196	118.575584	31.233911	3	340210
4	202410162300	697.0	41000	79.8999	1.102	88.0696	3	118.580423	31.229196	118.575584	31.233911	3	340210
4	202410162310	697.0	41000	76.5073	1.151	88.0696	3	118.580423	31.229196	118.575584	31.233911	3	340210
4	202410162320	697.0	41000	82.9963	1.061	88.0696	3	118.580423	31.229196	118.575584	31.233911	3	340210
4	202410162330	697.0	41000	77.3331	1.138	88.0696	3	118.580423	31.229196	118.575584	31.233911	3	340210
4	202410162340	697.0	41000	77.5865	1.135	88.0696	3	118.580423	31.229196	118.575584	31.233911	3	340210
4	202410162350	697.0	41000	81.3626	1.082	88.0696	3	118.580423	31.229196	118.575584	31.233911	3	340210
5	202410130000	109.0	41000	73.3428	1.181	86.6486	0	118.593088	31.213558	118.593571	31.212662	1	340210
5	202410130010	109.0	41000	72.0284	1.202	86.6486	0	118.593088	31.213558	118.593571	31.212662	1	340210
5	202410130020	109.0	41000	72.5801	1.193	86.6486	0	118.593088	31.213558	118.593571	31.212662	1	340210
5	202410130030	109.0	41000	66.8233	1.296	86.6486	0	118.593088	31.213558	118.593571	31.212662	1	340210
5	202410130040	109.0	41000	63.5835	1.362	86.6486	0	118.593088	31.213558	118.593571	31.212662	1	340210
5	202410130050	109.0	41000	68.5618	1.263	86.6486	0	118.593088	31.213558	118.593571	31.212662	1	340210
5	202410130100	109.0	41000	70.8081	1.223	86.6486	0	118.593088	31.213558	118.593571	31.212662	1	340210
5	202410130110	109.0	41000	67.0053	1.293	86.6486	0	118.593088	31.213558	118.593571	31.212662	1	340210
5	202410130120	109.0	41000	70.1807	1.234	86.6486	0	118.593088	31.213558	118.593571	31.212662	1	340210
5	202410130130	109.0	41000	69.747	1.242	86.6486	0	118.593088	31.213558	118.593571	31.212662	1	340210
5	202410130140	109.0	41000	72.989	1.187	86.6486	0	118.593088	31.213558	118.593571	31.212662	1	340210
5	202410130150	109.0	41000	67.0627	1.292	86.6486	0	118.593088	31.213558	118.593571	31.212662	1	340210
5	202410130200	109.0	41000	63.5271	1.363	86.6486	0	118.593088	31.213558	118.593571	31.212662	1	340210
5	202410130210	109.0	41000	68.2916	1.268	86.6486	0	118.593088	31.213558	118.593571	31.212662	1	340210
5	202410130220	109.0	41000	65.5473	1.321	86.6486	0	118.593088	31.213558	118.593571	31.212662	1	340210
5	202410130230	109.0	41000	65.3414	1.326	86.6486	0	118.593088	31.213558	118.593571	31.212662	1	340210
5	202410130240	109.0	41000	66.8024	1.297	86.6486	0	118.593088	31.213558	118.593571	31.212662	1	340210
5	202410130250	109.0	41000	61.6402	1.405	86.6486	0	118.593088	31.213558	118.593571	31.212662	1	340210
5	202410130300	109.0	41000	63.4195	1.366	86.6486	0	118.593088	31.213558	118.593571	31.212662	1	340210
5	202410130310	109.0	41000	68.3847	1.267	86.6486	0	118.593088	31.213558	118.593571	31.212662	1	340210
5	202410130320	109.0	41000	70.4043	1.23	86.6486	0	118.593088	31.213558	118.593571	31.212662	1	340210
5	202410130330	109.0	41000	63.8384	1.357	86.6486	0	118.593088	31.213558	118.593571	31.212662	1	340210
5	202410130340	109.0	41000	55.5727	1.559	86.6486	0	118.593088	31.213558	118.593571	31.212662	1	340210
5	202410130350	109.0	41000	59.9912	1.444	86.6486	0	118.593088	31.213558	118.593571	31.212662	1	340210
5	202410130400	109.0	41000	66.3205	1.306	86.6486	0	118.593088	31.213558	118.593571	31.212662	1	340210
5	202410130410	109.0	41000	72.3699	1.197	86.6486	0	118.593088	31.213558	118.593571	31.212662	1	340210
5	202410130420	109.0	41000	80.6193	1.074	86.6486	0	118.593088	31.213558	118.593571	31.212662	1	340210
5	202410130430	109.0	41000	77.614	1.116	86.6486	0	118.593088	31.213558	118.593571	31.212662	1	340210
5	202410130440	109.0	41000	69.1941	1.252	86.6486	0	118.593088	31.213558	118.593571	31.212662	1	340210
5	202410130450	109.0	41000	76.1256	1.138	86.6486	0	118.593088	31.213558	118.593571	31.212662	1	340210
5	202410130500	109.0	41000	68.3389	1.267	86.6486	0	118.593088	31.213558	118.593571	31.212662	1	340210
5	202410130510	109.0	41000	65.3435	1.326	86.6486	0	118.593088	31.213558	118.593571	31.212662	1	340210
5	202410130520	109.0	41000	68.6372	1.262	86.6486	0	118.593088	31.213558	118.593571	31.212662	1	340210
5	202410130530	109.0	41000	66.0481	1.311	86.6486	0	118.593088	31.213558	118.593571	31.212662	1	340210
5	202410130540	109.0	41000	64.1551	1.35	86.6486	0	118.593088	31.213558	118.593571	31.212662	1	340210
5	202410130550	109.0	41000	68.9687	1.256	86.6486	0	118.593088	31.213558	118.593571	31.212662	1	340210
5	202410130600	109.0	41000	65.5661	1.321	86.6486	0	118.593088	31.213558	118.593571	31.212662	1	340210
5	202410130610	109.0	41000	73.77	1.174	86.6486	0	118.593088	31.213558	118.593571	31.212662	1	340210
5	202410130620	109.0	41000	68.1454	1.271	86.6486	0	118.593088	31.213558	118.593571	31.212662	1	340210
5	202410130630	109.0	41000	69.1337	1.253	86.6486	0	118.593088	31.213558	118.593571	31.212662	1	340210
5	202410130640	109.0	41000	72.587	1.193	86.6486	0	118.593088	31.213558	118.593571	31.212662	1	340210
5	202410130650	109.0	41000	72.3412	1.197	86.6486	0	118.593088	31.213558	118.593571	31.212662	1	340210
5	202410130700	109.0	41000	69.3212	1.249	86.6486	0	118.593088	31.213558	118.593571	31.212662	1	340210
5	202410130710	109.0	41000	69.1782	1.252	86.6486	0	118.593088	31.213558	118.593571	31.212662	1	340210
5	202410130720	109.0	41000	64.1723	1.35	86.6486	0	118.593088	31.213558	118.593571	31.212662	1	340210
5	202410130730	109.0	41000	65.3714	1.325	86.6486	0	118.593088	31.213558	118.593571	31.212662	1	340210
5	202410130740	109.0	41000	69.6903	1.243	86.6486	0	118.593088	31.213558	118.593571	31.212662	1	340210
5	202410130750	109.0	41000	67.103	1.291	86.6486	0	118.593088	31.213558	118.593571	31.212662	1	340210
5	202410130800	109.0	41000	71.2783	1.215	86.6486	0	118.593088	31.213558	118.593571	31.212662	1	340210
5	202410130810	109.0	41000	72.1812	1.2	86.6486	0	118.593088	31.213558	118.593571	31.212662	1	340210
5	202410130820	109.0	41000	69.3735	1.249	86.6486	0	118.593088	31.213558	118.593571	31.212662	1	340210
5	202410130830	109.0	41000	70.3852	1.231	86.6486	0	118.593088	31.213558	118.593571	31.212662	1	340210
5	202410130840	109.0	41000	69.5623	1.245	86.6486	0	118.593088	31.213558	118.593571	31.212662	1	340210
5	202410130850	109.0	41000	67.9683	1.274	86.6486	0	118.593088	31.213558	118.593571	31.212662	1	340210
5	202410130900	109.0	41000	60.3528	1.435	86.6486	0	118.593088	31.213558	118.593571	31.212662	1	340210
5	202410130910	109.0	41000	69.2546	1.251	86.6486	0	118.593088	31.213558	118.593571	31.212662	1	340210
5	202410130920	109.0	41000	70.3409	1.231	86.6486	0	118.593088	31.213558	118.593571	31.212662	1	340210
5	202410130930	109.0	41000	67.7742	1.278	86.6486	0	118.593088	31.213558	118.593571	31.212662	1	340210
5	202410130940	109.0	41000	70.945	1.221	86.6486	0	118.593088	31.213558	118.593571	31.212662	1	340210
5	202410130950	109.0	41000	67.0924	1.291	86.6486	0	118.593088	31.213558	118.593571	31.212662	1	340210
5	202410131000	109.0	41000	74.5829	1.161	86.6486	0	118.593088	31.213558	118.593571	31.212662	1	340210
5	202410131010	109.0	41000	72.7794	1.19	86.6486	0	118.593088	31.213558	118.593571	31.212662	1	340210
5	202410131020	109.0	41000	75.5335	1.147	86.6486	0	118.593088	31.213558	118.593571	31.212662	1	340210
5	202410131030	109.0	41000	66.7744	1.297	86.6486	0	118.593088	31.213558	118.593571	31.212662	1	340210
5	202410131040	109.0	41000	69.5557	1.245	86.6486	0	118.593088	31.213558	118.593571	31.212662	1	340210
5	202410131050	109.0	41000	72.1187	1.201	86.6486	0	118.593088	31.213558	118.593571	31.212662	1	340210
5	202410131100	109.0	41000	66.9514	1.294	86.6486	0	118.593088	31.213558	118.593571	31.212662	1	340210
5	202410131110	109.0	41000	69.5185	1.246	86.6486	0	118.593088	31.213558	118.593571	31.212662	1	340210
5	202410131120	109.0	41000	68.0029	1.274	86.6486	0	118.593088	31.213558	118.593571	31.212662	1	340210
5	202410131130	109.0	41000	65.4066	1.324	86.6486	0	118.593088	31.213558	118.593571	31.212662	1	340210
5	202410131140	109.0	41000	70.0733	1.236	86.6486	0	118.593088	31.213558	118.593571	31.212662	1	340210
5	202410131150	109.0	41000	69.3607	1.249	86.6486	0	118.593088	31.213558	118.593571	31.212662	1	340210
5	202410131200	109.0	41000	73.3314	1.181	86.6486	0	118.593088	31.213558	118.593571	31.212662	1	340210
5	202410131210	109.0	41000	66.7738	1.297	86.6486	0	118.593088	31.213558	118.593571	31.212662	1	340210
5	202410131220	109.0	41000	68.1917	1.27	86.6486	0	118.593088	31.213558	118.593571	31.212662	1	340210
5	202410131230	109.0	41000	69.9592	1.238	86.6486	0	118.593088	31.213558	118.593571	31.212662	1	340210
5	202410131240	109.0	41000	70.9252	1.221	86.6486	0	118.593088	31.213558	118.593571	31.212662	1	340210
5	202410131250	109.0	41000	69.0227	1.255	86.6486	0	118.593088	31.213558	118.593571	31.212662	1	340210
5	202410131300	109.0	41000	71.7778	1.207	86.6486	0	118.593088	31.213558	118.593571	31.212662	1	340210
5	202410131310	109.0	41000	65.8682	1.315	86.6486	0	118.593088	31.213558	118.593571	31.212662	1	340210
5	202410131320	109.0	41000	72.1325	1.201	86.6486	0	118.593088	31.213558	118.593571	31.212662	1	340210
5	202410131330	109.0	41000	71.1254	1.218	86.6486	0	118.593088	31.213558	118.593571	31.212662	1	340210
5	202410131340	109.0	41000	64.2852	1.347	86.6486	0	118.593088	31.213558	118.593571	31.212662	1	340210
5	202410131350	109.0	41000	70.7065	1.225	86.6486	0	118.593088	31.213558	118.593571	31.212662	1	340210
5	202410131400	109.0	41000	61.6524	1.405	86.6486	0	118.593088	31.213558	118.593571	31.212662	1	340210
5	202410131410	109.0	41000	65.486	1.323	86.6486	0	118.593088	31.213558	118.593571	31.212662	1	340210
5	202410131420	109.0	41000	61.3139	1.413	86.6486	0	118.593088	31.213558	118.593571	31.212662	1	340210
5	202410131430	109.0	41000	66.3037	1.306	86.6486	0	118.593088	31.213558	118.593571	31.212662	1	340210
5	202410131440	109.0	41000	67.3063	1.287	86.6486	0	118.593088	31.213558	118.593571	31.212662	1	340210
5	202410131450	109.0	41000	66.0591	1.311	86.6486	0	118.593088	31.213558	118.593571	31.212662	1	340210
5	202410131500	109.0	41000	67.0711	1.291	86.6486	0	118.593088	31.213558	118.593571	31.212662	1	340210
5	202410131510	109.0	41000	62.8312	1.379	86.6486	0	118.593088	31.213558	118.593571	31.212662	1	340210
5	202410131520	109.0	41000	72.4551	1.195	86.6486	0	118.593088	31.213558	118.593571	31.212662	1	340210
5	202410131530	109.0	41000	66.4726	1.303	86.6486	0	118.593088	31.213558	118.593571	31.212662	1	340210
5	202410131540	109.0	41000	63.3207	1.368	86.6486	0	118.593088	31.213558	118.593571	31.212662	1	340210
5	202410131550	109.0	41000	70.9772	1.22	86.6486	0	118.593088	31.213558	118.593571	31.212662	1	340210
5	202410131600	109.0	41000	71.468	1.212	86.6486	0	118.593088	31.213558	118.593571	31.212662	1	340210
5	202410131610	109.0	41000	68.7376	1.26	86.6486	0	118.593088	31.213558	118.593571	31.212662	1	340210
5	202410131620	109.0	41000	68.9011	1.257	86.6486	0	118.593088	31.213558	118.593571	31.212662	1	340210
5	202410131630	109.0	41000	71.7701	1.207	86.6486	0	118.593088	31.213558	118.593571	31.212662	1	340210
5	202410131640	109.0	41000	67.0347	1.292	86.6486	0	118.593088	31.213558	118.593571	31.212662	1	340210
5	202410131650	109.0	41000	64.4508	1.344	86.6486	0	118.593088	31.213558	118.593571	31.212662	1	340210
5	202410131700	109.0	41000	67.9941	1.274	86.6486	0	118.593088	31.213558	118.593571	31.212662	1	340210
5	202410131710	109.0	41000	61.6919	1.404	86.6486	0	118.593088	31.213558	118.593571	31.212662	1	340210
5	202410131720	109.0	41000	63.1028	1.373	86.6486	0	118.593088	31.213558	118.593571	31.212662	1	340210
5	202410131730	109.0	41000	64.6919	1.339	86.6486	0	118.593088	31.213558	118.593571	31.212662	1	340210
5	202410131740	109.0	41000	65.7739	1.317	86.6486	0	118.593088	31.213558	118.593571	31.212662	1	340210
5	202410131750	109.0	41000	64.7555	1.338	86.6486	0	118.593088	31.213558	118.593571	31.212662	1	340210
5	202410131800	109.0	41000	66.8584	1.296	86.6486	0	118.593088	31.213558	118.593571	31.212662	1	340210
5	202410131810	109.0	41000	61.9494	1.398	86.6486	0	118.593088	31.213558	118.593571	31.212662	1	340210
5	202410131820	109.0	41000	71.1975	1.217	86.6486	0	118.593088	31.213558	118.593571	31.212662	1	340210
5	202410131830	109.0	41000	72.9268	1.188	86.6486	0	118.593088	31.213558	118.593571	31.212662	1	340210
5	202410131840	109.0	41000	64.4644	1.344	86.6486	0	118.593088	31.213558	118.593571	31.212662	1	340210
5	202410131850	109.0	41000	61.5629	1.407	86.6486	0	118.593088	31.213558	118.593571	31.212662	1	340210
5	202410131900	109.0	41000	66.3843	1.305	86.6486	0	118.593088	31.213558	118.593571	31.212662	1	340210
5	202410131910	109.0	41000	69.8705	1.24	86.6486	0	118.593088	31.213558	118.593571	31.212662	1	340210
5	202410131920	109.0	41000	63.9141	1.355	86.6486	0	118.593088	31.213558	118.593571	31.212662	1	340210
5	202410131930	109.0	41000	66.5641	1.301	86.6486	0	118.593088	31.213558	118.593571	31.212662	1	340210
5	202410131940	109.0	41000	70.9943	1.22	86.6486	0	118.593088	31.213558	118.593571	31.212662	1	340210
5	202410131950	109.0	41000	70.8303	1.223	86.6486	0	118.593088	31.213558	118.593571	31.212662	1	340210
5	202410132000	109.0	41000	62.1402	1.394	86.6486	0	118.593088	31.213558	118.593571	31.212662	1	340210
5	202410132010	109.0	41000	62.7541	1.38	86.6486	0	118.593088	31.213558	118.593571	31.212662	1	340210
5	202410132020	109.0	41000	62.7334	1.381	86.6486	0	118.593088	31.213558	118.593571	31.212662	1	340210
5	202410132030	109.0	41000	70.6036	1.227	86.6486	0	118.593088	31.213558	118.593571	31.212662	1	340210
5	202410132040	109.0	41000	71.7903	1.206	86.6486	0	118.593088	31.213558	118.593571	31.212662	1	340210
5	202410132050	109.0	41000	64.4321	1.344	86.6486	0	118.593088	31.213558	118.593571	31.212662	1	340210
5	202410132100	109.0	41000	66.9299	1.294	86.6486	0	118.593088	31.213558	118.593571	31.212662	1	340210
5	202410132110	109.0	41000	58.3741	1.484	86.6486	0	118.593088	31.213558	118.593571	31.212662	1	340210
5	202410132120	109.0	41000	65.138	1.33	86.6486	0	118.593088	31.213558	118.593571	31.212662	1	340210
5	202410132130	109.0	41000	63.6104	1.362	86.6486	0	118.593088	31.213558	118.593571	31.212662	1	340210
5	202410132140	109.0	41000	72.1645	1.2	86.6486	0	118.593088	31.213558	118.593571	31.212662	1	340210
5	202410132150	109.0	41000	69.373	1.249	86.6486	0	118.593088	31.213558	118.593571	31.212662	1	340210
5	202410132200	109.0	41000	72.9725	1.187	86.6486	0	118.593088	31.213558	118.593571	31.212662	1	340210
5	202410132210	109.0	41000	66.8208	1.296	86.6486	0	118.593088	31.213558	118.593571	31.212662	1	340210
5	202410132220	109.0	41000	67.7856	1.278	86.6486	0	118.593088	31.213558	118.593571	31.212662	1	340210
5	202410132230	109.0	41000	54.7823	1.581	86.6486	0	118.593088	31.213558	118.593571	31.212662	1	340210
5	202410132240	109.0	41000	66.9579	1.294	86.6486	0	118.593088	31.213558	118.593571	31.212662	1	340210
5	202410132250	109.0	41000	62.7334	1.381	86.6486	0	118.593088	31.213558	118.593571	31.212662	1	340210
5	202410132300	109.0	41000	61.6578	1.405	86.6486	0	118.593088	31.213558	118.593571	31.212662	1	340210
5	202410132310	109.0	41000	66.5542	1.301	86.6486	0	118.593088	31.213558	118.593571	31.212662	1	340210
5	202410132320	109.0	41000	68.3036	1.268	86.6486	0	118.593088	31.213558	118.593571	31.212662	1	340210
5	202410132330	109.0	41000	69.3786	1.248	86.6486	0	118.593088	31.213558	118.593571	31.212662	1	340210
5	202410132340	109.0	41000	71.2954	1.215	86.6486	0	118.593088	31.213558	118.593571	31.212662	1	340210
5	202410132350	109.0	41000	61.4618	1.409	86.6486	0	118.593088	31.213558	118.593571	31.212662	1	340210
6	202410130000	379.0	41000	72.1094	1.207	87.0371	0	118.593952	31.211949	118.595433	31.208773	1	340210
6	202410130010	379.0	41000	72.5343	1.199	87.0371	0	118.593952	31.211949	118.595433	31.208773	1	340210
6	202410130020	379.0	41000	71.4348	1.218	87.0371	0	118.593952	31.211949	118.595433	31.208773	1	340210
6	202410130030	379.0	41000	65.2634	1.333	87.0371	0	118.593952	31.211949	118.595433	31.208773	1	340210
6	202410130040	379.0	41000	63.5962	1.368	87.0371	0	118.593952	31.211949	118.595433	31.208773	1	340210
6	202410130050	379.0	41000	67.3904	1.291	87.0371	0	118.593952	31.211949	118.595433	31.208773	1	340210
6	202410130100	379.0	41000	71.0737	1.224	87.0371	0	118.593952	31.211949	118.595433	31.208773	1	340210
6	202410130110	379.0	41000	66.3023	1.312	87.0371	0	118.593952	31.211949	118.595433	31.208773	1	340210
6	202410130120	379.0	41000	71.1921	1.222	87.0371	0	118.593952	31.211949	118.595433	31.208773	1	340210
6	202410130130	379.0	41000	69.5849	1.25	87.0371	0	118.593952	31.211949	118.595433	31.208773	1	340210
6	202410130140	379.0	41000	72.7812	1.195	87.0371	0	118.593952	31.211949	118.595433	31.208773	1	340210
6	202410130150	379.0	41000	72.5967	1.198	87.0371	0	118.593952	31.211949	118.595433	31.208773	1	340210
6	202410130200	379.0	41000	60.6373	1.435	87.0371	0	118.593952	31.211949	118.595433	31.208773	1	340210
6	202410130210	379.0	41000	68.7211	1.266	87.0371	0	118.593952	31.211949	118.595433	31.208773	1	340210
6	202410130220	379.0	41000	65.3663	1.331	87.0371	0	118.593952	31.211949	118.595433	31.208773	1	340210
6	202410130230	379.0	41000	64.3591	1.352	87.0371	0	118.593952	31.211949	118.595433	31.208773	1	340210
6	202410130240	379.0	41000	67.4376	1.29	87.0371	0	118.593952	31.211949	118.595433	31.208773	1	340210
6	202410130250	379.0	41000	61.6821	1.411	87.0371	0	118.593952	31.211949	118.595433	31.208773	1	340210
6	202410130300	379.0	41000	65.7991	1.322	87.0371	0	118.593952	31.211949	118.595433	31.208773	1	340210
6	202410130310	379.0	41000	63.6984	1.366	87.0371	0	118.593952	31.211949	118.595433	31.208773	1	340210
6	202410130320	379.0	41000	78.7902	1.104	87.0371	0	118.593952	31.211949	118.595433	31.208773	1	340210
6	202410130330	379.0	41000	62.208	1.399	87.0371	0	118.593952	31.211949	118.595433	31.208773	1	340210
6	202410130340	379.0	41000	57.7289	1.507	87.0371	0	118.593952	31.211949	118.595433	31.208773	1	340210
6	202410130350	379.0	41000	64.1238	1.357	87.0371	0	118.593952	31.211949	118.595433	31.208773	1	340210
6	202410130400	379.0	41000	68.0362	1.279	87.0371	0	118.593952	31.211949	118.595433	31.208773	1	340210
6	202410130410	379.0	41000	73.1678	1.189	87.0371	0	118.593952	31.211949	118.595433	31.208773	1	340210
6	202410130420	379.0	41000	81.3073	1.07	87.0371	0	118.593952	31.211949	118.595433	31.208773	1	340210
6	202410130430	379.0	41000	81.5462	1.067	87.0371	0	118.593952	31.211949	118.595433	31.208773	1	340210
6	202410130440	379.0	41000	67.2411	1.294	87.0371	0	118.593952	31.211949	118.595433	31.208773	1	340210
6	202410130450	379.0	41000	77.7903	1.118	87.0371	0	118.593952	31.211949	118.595433	31.208773	1	340210
6	202410130500	379.0	41000	68.9354	1.262	87.0371	0	118.593952	31.211949	118.595433	31.208773	1	340210
6	202410130510	379.0	41000	66.4012	1.31	87.0371	0	118.593952	31.211949	118.595433	31.208773	1	340210
6	202410130520	379.0	41000	68.0257	1.279	87.0371	0	118.593952	31.211949	118.595433	31.208773	1	340210
6	202410130530	379.0	41000	65.8378	1.321	87.0371	0	118.593952	31.211949	118.595433	31.208773	1	340210
6	202410130540	379.0	41000	63.7538	1.365	87.0371	0	118.593952	31.211949	118.595433	31.208773	1	340210
6	202410130550	379.0	41000	65.0539	1.337	87.0371	0	118.593952	31.211949	118.595433	31.208773	1	340210
6	202410130600	379.0	41000	63.5709	1.369	87.0371	0	118.593952	31.211949	118.595433	31.208773	1	340210
6	202410130610	379.0	41000	72.3742	1.202	87.0371	0	118.593952	31.211949	118.595433	31.208773	1	340210
6	202410130620	379.0	41000	66.5657	1.307	87.0371	0	118.593952	31.211949	118.595433	31.208773	1	340210
6	202410130630	379.0	41000	68.1075	1.277	87.0371	0	118.593952	31.211949	118.595433	31.208773	1	340210
6	202410130640	379.0	41000	71.8256	1.211	87.0371	0	118.593952	31.211949	118.595433	31.208773	1	340210
6	202410130650	379.0	41000	70.1483	1.24	87.0371	0	118.593952	31.211949	118.595433	31.208773	1	340210
6	202410130700	379.0	41000	68.1796	1.276	87.0371	0	118.593952	31.211949	118.595433	31.208773	1	340210
6	202410130710	379.0	41000	69.792	1.247	87.0371	0	118.593952	31.211949	118.595433	31.208773	1	340210
6	202410130720	379.0	41000	61.5706	1.413	87.0371	0	118.593952	31.211949	118.595433	31.208773	1	340210
6	202410130730	379.0	41000	64.1849	1.356	87.0371	0	118.593952	31.211949	118.595433	31.208773	1	340210
6	202410130740	379.0	41000	68.1739	1.276	87.0371	0	118.593952	31.211949	118.595433	31.208773	1	340210
6	202410130750	379.0	41000	66.78	1.303	87.0371	0	118.593952	31.211949	118.595433	31.208773	1	340210
6	202410130800	379.0	41000	69.7633	1.247	87.0371	0	118.593952	31.211949	118.595433	31.208773	1	340210
6	202410130810	379.0	41000	70.7577	1.23	87.0371	0	118.593952	31.211949	118.595433	31.208773	1	340210
6	202410130820	379.0	41000	67.9882	1.28	87.0371	0	118.593952	31.211949	118.595433	31.208773	1	340210
6	202410130830	379.0	41000	68.9472	1.262	87.0371	0	118.593952	31.211949	118.595433	31.208773	1	340210
6	202410130840	379.0	41000	68.7688	1.265	87.0371	0	118.593952	31.211949	118.595433	31.208773	1	340210
6	202410130850	379.0	41000	66.0996	1.316	87.0371	0	118.593952	31.211949	118.595433	31.208773	1	340210
6	202410130900	379.0	41000	58.4159	1.489	87.0371	0	118.593952	31.211949	118.595433	31.208773	1	340210
6	202410130910	379.0	41000	68.3485	1.273	87.0371	0	118.593952	31.211949	118.595433	31.208773	1	340210
6	202410130920	379.0	41000	70.0733	1.242	87.0371	0	118.593952	31.211949	118.595433	31.208773	1	340210
6	202410130930	379.0	41000	65.7438	1.323	87.0371	0	118.593952	31.211949	118.595433	31.208773	1	340210
6	202410130940	379.0	41000	70.0067	1.243	87.0371	0	118.593952	31.211949	118.595433	31.208773	1	340210
6	202410130950	379.0	41000	66.0142	1.318	87.0371	0	118.593952	31.211949	118.595433	31.208773	1	340210
6	202410131000	379.0	41000	70.5629	1.233	87.0371	0	118.593952	31.211949	118.595433	31.208773	1	340210
6	202410131010	379.0	41000	71.1432	1.223	87.0371	0	118.593952	31.211949	118.595433	31.208773	1	340210
6	202410131020	379.0	41000	71.1295	1.223	87.0371	0	118.593952	31.211949	118.595433	31.208773	1	340210
6	202410131030	379.0	41000	63.6934	1.366	87.0371	0	118.593952	31.211949	118.595433	31.208773	1	340210
6	202410131040	379.0	41000	65.9523	1.319	87.0371	0	118.593952	31.211949	118.595433	31.208773	1	340210
6	202410131050	379.0	41000	68.5326	1.27	87.0371	0	118.593952	31.211949	118.595433	31.208773	1	340210
6	202410131100	379.0	41000	64.7913	1.343	87.0371	0	118.593952	31.211949	118.595433	31.208773	1	340210
6	202410131110	379.0	41000	67.5906	1.287	87.0371	0	118.593952	31.211949	118.595433	31.208773	1	340210
6	202410131120	379.0	41000	64.0997	1.357	87.0371	0	118.593952	31.211949	118.595433	31.208773	1	340210
6	202410131130	379.0	41000	62.2457	1.398	87.0371	0	118.593952	31.211949	118.595433	31.208773	1	340210
6	202410131140	379.0	41000	67.6146	1.287	87.0371	0	118.593952	31.211949	118.595433	31.208773	1	340210
6	202410131150	379.0	41000	67.4893	1.289	87.0371	0	118.593952	31.211949	118.595433	31.208773	1	340210
6	202410131200	379.0	41000	71.9696	1.209	87.0371	0	118.593952	31.211949	118.595433	31.208773	1	340210
6	202410131210	379.0	41000	65.9249	1.32	87.0371	0	118.593952	31.211949	118.595433	31.208773	1	340210
6	202410131220	379.0	41000	66.5843	1.307	87.0371	0	118.593952	31.211949	118.595433	31.208773	1	340210
6	202410131230	379.0	41000	68.1454	1.277	87.0371	0	118.593952	31.211949	118.595433	31.208773	1	340210
6	202410131240	379.0	41000	70.1517	1.24	87.0371	0	118.593952	31.211949	118.595433	31.208773	1	340210
6	202410131250	379.0	41000	65.7991	1.322	87.0371	0	118.593952	31.211949	118.595433	31.208773	1	340210
6	202410131300	379.0	41000	66.852	1.301	87.0371	0	118.593952	31.211949	118.595433	31.208773	1	340210
6	202410131310	379.0	41000	60.002	1.45	87.0371	0	118.593952	31.211949	118.595433	31.208773	1	340210
6	202410131320	379.0	41000	69.5069	1.252	87.0371	0	118.593952	31.211949	118.595433	31.208773	1	340210
6	202410131330	379.0	41000	67.7454	1.284	87.0371	0	118.593952	31.211949	118.595433	31.208773	1	340210
6	202410131340	379.0	41000	62.7738	1.386	87.0371	0	118.593952	31.211949	118.595433	31.208773	1	340210
6	202410131350	379.0	41000	67.4431	1.29	87.0371	0	118.593952	31.211949	118.595433	31.208773	1	340210
6	202410131400	379.0	41000	57.7131	1.508	87.0371	0	118.593952	31.211949	118.595433	31.208773	1	340210
6	202410131410	379.0	41000	65.9779	1.319	87.0371	0	118.593952	31.211949	118.595433	31.208773	1	340210
6	202410131420	379.0	41000	60.0181	1.45	87.0371	0	118.593952	31.211949	118.595433	31.208773	1	340210
6	202410131430	379.0	41000	65.8703	1.321	87.0371	0	118.593952	31.211949	118.595433	31.208773	1	340210
6	202410131440	379.0	41000	64.5774	1.347	87.0371	0	118.593952	31.211949	118.595433	31.208773	1	340210
6	202410131450	379.0	41000	64.8619	1.341	87.0371	0	118.593952	31.211949	118.595433	31.208773	1	340210
6	202410131500	379.0	41000	59.7425	1.456	87.0371	0	118.593952	31.211949	118.595433	31.208773	1	340210
6	202410131510	379.0	41000	58.2001	1.495	87.0371	0	118.593952	31.211949	118.595433	31.208773	1	340210
6	202410131520	379.0	41000	72.6886	1.197	87.0371	0	118.593952	31.211949	118.595433	31.208773	1	340210
6	202410131530	379.0	41000	67.0249	1.298	87.0371	0	118.593952	31.211949	118.595433	31.208773	1	340210
6	202410131540	379.0	41000	61.5523	1.414	87.0371	0	118.593952	31.211949	118.595433	31.208773	1	340210
6	202410131550	379.0	41000	68.301	1.274	87.0371	0	118.593952	31.211949	118.595433	31.208773	1	340210
6	202410131600	379.0	41000	68.3231	1.273	87.0371	0	118.593952	31.211949	118.595433	31.208773	1	340210
6	202410131610	379.0	41000	66.3352	1.312	87.0371	0	118.593952	31.211949	118.595433	31.208773	1	340210
6	202410131620	379.0	41000	64.8146	1.342	87.0371	0	118.593952	31.211949	118.595433	31.208773	1	340210
6	202410131630	379.0	41000	69.373	1.254	87.0371	0	118.593952	31.211949	118.595433	31.208773	1	340210
6	202410131640	379.0	41000	65.1364	1.336	87.0371	0	118.593952	31.211949	118.595433	31.208773	1	340210
6	202410131650	379.0	41000	63.2104	1.376	87.0371	0	118.593952	31.211949	118.595433	31.208773	1	340210
6	202410131700	379.0	41000	66.3291	1.312	87.0371	0	118.593952	31.211949	118.595433	31.208773	1	340210
6	202410131710	379.0	41000	62.5011	1.392	87.0371	0	118.593952	31.211949	118.595433	31.208773	1	340210
6	202410131720	379.0	41000	61.4032	1.417	87.0371	0	118.593952	31.211949	118.595433	31.208773	1	340210
6	202410131730	379.0	41000	62.7837	1.386	87.0371	0	118.593952	31.211949	118.595433	31.208773	1	340210
6	202410131740	379.0	41000	64.9006	1.341	87.0371	0	118.593952	31.211949	118.595433	31.208773	1	340210
6	202410131750	379.0	41000	63.1518	1.378	87.0371	0	118.593952	31.211949	118.595433	31.208773	1	340210
6	202410131800	379.0	41000	66.1307	1.316	87.0371	0	118.593952	31.211949	118.595433	31.208773	1	340210
6	202410131810	379.0	41000	59.7979	1.455	87.0371	0	118.593952	31.211949	118.595433	31.208773	1	340210
6	202410131820	379.0	41000	70.0929	1.241	87.0371	0	118.593952	31.211949	118.595433	31.208773	1	340210
6	202410131830	379.0	41000	70.9718	1.226	87.0371	0	118.593952	31.211949	118.595433	31.208773	1	340210
6	202410131840	379.0	41000	62.7184	1.387	87.0371	0	118.593952	31.211949	118.595433	31.208773	1	340210
6	202410131850	379.0	41000	59.1192	1.472	87.0371	0	118.593952	31.211949	118.595433	31.208773	1	340210
6	202410131900	379.0	41000	64.9384	1.34	87.0371	0	118.593952	31.211949	118.595433	31.208773	1	340210
6	202410131910	379.0	41000	67.9941	1.28	87.0371	0	118.593952	31.211949	118.595433	31.208773	1	340210
6	202410131920	379.0	41000	64.142	1.356	87.0371	0	118.593952	31.211949	118.595433	31.208773	1	340210
6	202410131930	379.0	41000	65.1412	1.336	87.0371	0	118.593952	31.211949	118.595433	31.208773	1	340210
6	202410131940	379.0	41000	68.5735	1.269	87.0371	0	118.593952	31.211949	118.595433	31.208773	1	340210
6	202410131950	379.0	41000	69.948	1.244	87.0371	0	118.593952	31.211949	118.595433	31.208773	1	340210
6	202410132000	379.0	41000	62.8496	1.384	87.0371	0	118.593952	31.211949	118.595433	31.208773	1	340210
6	202410132010	379.0	41000	61.3641	1.418	87.0371	0	118.593952	31.211949	118.595433	31.208773	1	340210
6	202410132020	379.0	41000	62.0953	1.401	87.0371	0	118.593952	31.211949	118.595433	31.208773	1	340210
6	202410132030	379.0	41000	67.7544	1.284	87.0371	0	118.593952	31.211949	118.595433	31.208773	1	340210
6	202410132040	379.0	41000	70.9242	1.227	87.0371	0	118.593952	31.211949	118.595433	31.208773	1	340210
6	202410132050	379.0	41000	62.7222	1.387	87.0371	0	118.593952	31.211949	118.595433	31.208773	1	340210
6	202410132100	379.0	41000	65.7568	1.323	87.0371	0	118.593952	31.211949	118.595433	31.208773	1	340210
6	202410132110	379.0	41000	57.616	1.51	87.0371	0	118.593952	31.211949	118.595433	31.208773	1	340210
6	202410132120	379.0	41000	63.0729	1.379	87.0371	0	118.593952	31.211949	118.595433	31.208773	1	340210
6	202410132130	379.0	41000	62.8958	1.383	87.0371	0	118.593952	31.211949	118.595433	31.208773	1	340210
6	202410132140	379.0	41000	71.3505	1.219	87.0371	0	118.593952	31.211949	118.595433	31.208773	1	340210
6	202410132150	379.0	41000	69.1629	1.258	87.0371	0	118.593952	31.211949	118.595433	31.208773	1	340210
6	202410132200	379.0	41000	72.7923	1.195	87.0371	0	118.593952	31.211949	118.595433	31.208773	1	340210
6	202410132210	379.0	41000	67.7009	1.285	87.0371	0	118.593952	31.211949	118.595433	31.208773	1	340210
6	202410132220	379.0	41000	67.1916	1.295	87.0371	0	118.593952	31.211949	118.595433	31.208773	1	340210
6	202410132230	379.0	41000	55.225	1.576	87.0371	0	118.593952	31.211949	118.595433	31.208773	1	340210
6	202410132240	379.0	41000	65.9506	1.319	87.0371	0	118.593952	31.211949	118.595433	31.208773	1	340210
6	202410132250	379.0	41000	61.5177	1.414	87.0371	0	118.593952	31.211949	118.595433	31.208773	1	340210
6	202410132300	379.0	41000	62.9193	1.383	87.0371	0	118.593952	31.211949	118.595433	31.208773	1	340210
6	202410132310	379.0	41000	65.1792	1.335	87.0371	0	118.593952	31.211949	118.595433	31.208773	1	340210
6	202410132320	379.0	41000	66.8701	1.301	87.0371	0	118.593952	31.211949	118.595433	31.208773	1	340210
6	202410132330	379.0	41000	68.3789	1.272	87.0371	0	118.593952	31.211949	118.595433	31.208773	1	340210
6	202410132340	379.0	41000	68.2871	1.274	87.0371	0	118.593952	31.211949	118.595433	31.208773	1	340210
6	202410132350	379.0	41000	60.0057	1.45	87.0371	0	118.593952	31.211949	118.595433	31.208773	1	340210
6	202410200000	379.0	41000	66.1747	1.315	87.0371	0	118.593952	31.211949	118.595433	31.208773	1	340210
6	202410200010	379.0	41000	70.4455	1.235	87.0371	0	118.593952	31.211949	118.595433	31.208773	1	340210
6	202410200020	379.0	41000	71.1921	1.222	87.0371	0	118.593952	31.211949	118.595433	31.208773	1	340210
6	202410200030	379.0	41000	73.9002	1.177	87.0371	0	118.593952	31.211949	118.595433	31.208773	1	340210
6	202410200040	379.0	41000	65.5857	1.327	87.0371	0	118.593952	31.211949	118.595433	31.208773	1	340210
6	202410200050	379.0	41000	70.1869	1.24	87.0371	0	118.593952	31.211949	118.595433	31.208773	1	340210
6	202410200100	379.0	41000	62.8236	1.385	87.0371	0	118.593952	31.211949	118.595433	31.208773	1	340210
6	202410200110	379.0	41000	51.5153	1.689	87.0371	0	118.593952	31.211949	118.595433	31.208773	1	340210
6	202410200120	379.0	41000	64.2934	1.353	87.0371	0	118.593952	31.211949	118.595433	31.208773	1	340210
6	202410200130	379.0	41000	79.986	1.088	87.0371	0	118.593952	31.211949	118.595433	31.208773	1	340210
6	202410200140	379.0	41000	72.7541	1.196	87.0371	0	118.593952	31.211949	118.595433	31.208773	1	340210
6	202410200150	379.0	41000	76.0334	1.144	87.0371	0	118.593952	31.211949	118.595433	31.208773	1	340210
6	202410200200	379.0	41000	63.7183	1.365	87.0371	0	118.593952	31.211949	118.595433	31.208773	1	340210
6	202410200210	379.0	41000	70.3277	1.237	87.0371	0	118.593952	31.211949	118.595433	31.208773	1	340210
6	202410200220	379.0	41000	71.5425	1.216	87.0371	0	118.593952	31.211949	118.595433	31.208773	1	340210
6	202410200230	379.0	41000	74.9308	1.161	87.0371	0	118.593952	31.211949	118.595433	31.208773	1	340210
6	202410200240	379.0	41000	78.904	1.103	87.0371	0	118.593952	31.211949	118.595433	31.208773	1	340210
6	202410200250	379.0	41000	73.8782	1.178	87.0371	0	118.593952	31.211949	118.595433	31.208773	1	340210
6	202410200300	379.0	41000	75.0767	1.159	87.0371	0	118.593952	31.211949	118.595433	31.208773	1	340210
6	202410200310	379.0	41000	74.3218	1.171	87.0371	0	118.593952	31.211949	118.595433	31.208773	1	340210
6	202410200320	379.0	41000	73.1702	1.189	87.0371	0	118.593952	31.211949	118.595433	31.208773	1	340210
6	202410200330	379.0	41000	72.7641	1.196	87.0371	0	118.593952	31.211949	118.595433	31.208773	1	340210
6	202410200340	379.0	41000	73.5376	1.183	87.0371	0	118.593952	31.211949	118.595433	31.208773	1	340210
6	202410200350	379.0	41000	84.3289	1.032	87.0371	0	118.593952	31.211949	118.595433	31.208773	1	340210
6	202410200400	379.0	41000	70.6341	1.232	87.0371	0	118.593952	31.211949	118.595433	31.208773	1	340210
6	202410200410	379.0	41000	68.9246	1.262	87.0371	0	118.593952	31.211949	118.595433	31.208773	1	340210
6	202410200420	379.0	41000	67.7538	1.284	87.0371	0	118.593952	31.211949	118.595433	31.208773	1	340210
6	202410200430	379.0	41000	66.4101	1.31	87.0371	0	118.593952	31.211949	118.595433	31.208773	1	340210
6	202410200440	379.0	41000	73.3475	1.186	87.0371	0	118.593952	31.211949	118.595433	31.208773	1	340210
6	202410200450	379.0	41000	68.4379	1.271	87.0371	0	118.593952	31.211949	118.595433	31.208773	1	340210
6	202410200500	379.0	41000	63.3257	1.374	87.0371	0	118.593952	31.211949	118.595433	31.208773	1	340210
6	202410200510	379.0	41000	64.3196	1.353	87.0371	0	118.593952	31.211949	118.595433	31.208773	1	340210
6	202410200520	379.0	41000	70.8917	1.227	87.0371	0	118.593952	31.211949	118.595433	31.208773	1	340210
6	202410200530	379.0	41000	70.1448	1.24	87.0371	0	118.593952	31.211949	118.595433	31.208773	1	340210
6	202410200540	379.0	41000	71.1418	1.223	87.0371	0	118.593952	31.211949	118.595433	31.208773	1	340210
6	202410200550	379.0	41000	67.9505	1.28	87.0371	0	118.593952	31.211949	118.595433	31.208773	1	340210
6	202410200600	379.0	41000	73.6922	1.181	87.0371	0	118.593952	31.211949	118.595433	31.208773	1	340210
6	202410200610	379.0	41000	66.8633	1.301	87.0371	0	118.593952	31.211949	118.595433	31.208773	1	340210
6	202410200620	379.0	41000	70.1267	1.241	87.0371	0	118.593952	31.211949	118.595433	31.208773	1	340210
6	202410200630	379.0	41000	70.3686	1.236	87.0371	0	118.593952	31.211949	118.595433	31.208773	1	340210
6	202410200640	379.0	41000	70.9047	1.227	87.0371	0	118.593952	31.211949	118.595433	31.208773	1	340210
6	202410200650	379.0	41000	74.9698	1.16	87.0371	0	118.593952	31.211949	118.595433	31.208773	1	340210
6	202410200700	379.0	41000	73.5586	1.183	87.0371	0	118.593952	31.211949	118.595433	31.208773	1	340210
6	202410200710	379.0	41000	68.095	1.278	87.0371	0	118.593952	31.211949	118.595433	31.208773	1	340210
6	202410200720	379.0	41000	67.1332	1.296	87.0371	0	118.593952	31.211949	118.595433	31.208773	1	340210
6	202410200730	379.0	41000	69.7645	1.247	87.0371	0	118.593952	31.211949	118.595433	31.208773	1	340210
6	202410200740	379.0	41000	63.1124	1.379	87.0371	0	118.593952	31.211949	118.595433	31.208773	1	340210
6	202410200750	379.0	41000	71.5629	1.216	87.0371	0	118.593952	31.211949	118.595433	31.208773	1	340210
6	202410200800	379.0	41000	71.8439	1.211	87.0371	0	118.593952	31.211949	118.595433	31.208773	1	340210
6	202410200810	379.0	41000	69.6352	1.249	87.0371	0	118.593952	31.211949	118.595433	31.208773	1	340210
6	202410200820	379.0	41000	72.4766	1.2	87.0371	0	118.593952	31.211949	118.595433	31.208773	1	340210
6	202410200830	379.0	41000	71.7141	1.213	87.0371	0	118.593952	31.211949	118.595433	31.208773	1	340210
6	202410200840	379.0	41000	66.2056	1.314	87.0371	0	118.593952	31.211949	118.595433	31.208773	1	340210
6	202410200850	379.0	41000	69.7687	1.247	87.0371	0	118.593952	31.211949	118.595433	31.208773	1	340210
6	202410200900	379.0	41000	68.3499	1.273	87.0371	0	118.593952	31.211949	118.595433	31.208773	1	340210
6	202410200910	379.0	41000	71.5293	1.216	87.0371	0	118.593952	31.211949	118.595433	31.208773	1	340210
6	202410200920	379.0	41000	69.3463	1.255	87.0371	0	118.593952	31.211949	118.595433	31.208773	1	340210
6	202410200930	379.0	41000	68.7052	1.266	87.0371	0	118.593952	31.211949	118.595433	31.208773	1	340210
6	202410200940	379.0	41000	69.9942	1.243	87.0371	0	118.593952	31.211949	118.595433	31.208773	1	340210
6	202410200950	379.0	41000	68.3119	1.274	87.0371	0	118.593952	31.211949	118.595433	31.208773	1	340210
6	202410201000	379.0	41000	69.1918	1.257	87.0371	0	118.593952	31.211949	118.595433	31.208773	1	340210
6	202410201010	379.0	41000	69.443	1.253	87.0371	0	118.593952	31.211949	118.595433	31.208773	1	340210
6	202410201020	379.0	41000	69.1296	1.259	87.0371	0	118.593952	31.211949	118.595433	31.208773	1	340210
6	202410201030	379.0	41000	70.3772	1.236	87.0371	0	118.593952	31.211949	118.595433	31.208773	1	340210
6	202410201040	379.0	41000	66.4518	1.309	87.0371	0	118.593952	31.211949	118.595433	31.208773	1	340210
6	202410201050	379.0	41000	70.8835	1.227	87.0371	0	118.593952	31.211949	118.595433	31.208773	1	340210
6	202410201100	379.0	41000	70.3498	1.237	87.0371	0	118.593952	31.211949	118.595433	31.208773	1	340210
6	202410201110	379.0	41000	69.5531	1.251	87.0371	0	118.593952	31.211949	118.595433	31.208773	1	340210
6	202410201120	379.0	41000	67.6165	1.287	87.0371	0	118.593952	31.211949	118.595433	31.208773	1	340210
6	202410201130	379.0	41000	65.1054	1.336	87.0371	0	118.593952	31.211949	118.595433	31.208773	1	340210
6	202410201140	379.0	41000	71.1864	1.222	87.0371	0	118.593952	31.211949	118.595433	31.208773	1	340210
6	202410201150	379.0	41000	68.9012	1.263	87.0371	0	118.593952	31.211949	118.595433	31.208773	1	340210
6	202410201200	379.0	41000	70.67	1.231	87.0371	0	118.593952	31.211949	118.595433	31.208773	1	340210
6	202410201210	379.0	41000	72.1127	1.206	87.0371	0	118.593952	31.211949	118.595433	31.208773	1	340210
6	202410201220	379.0	41000	62.567	1.391	87.0371	0	118.593952	31.211949	118.595433	31.208773	1	340210
6	202410201230	379.0	41000	61.8723	1.406	87.0371	0	118.593952	31.211949	118.595433	31.208773	1	340210
6	202410201240	379.0	41000	64.8662	1.341	87.0371	0	118.593952	31.211949	118.595433	31.208773	1	340210
6	202410201250	379.0	41000	66.3843	1.311	87.0371	0	118.593952	31.211949	118.595433	31.208773	1	340210
6	202410201300	379.0	41000	72.3365	1.203	87.0371	0	118.593952	31.211949	118.595433	31.208773	1	340210
6	202410201310	379.0	41000	71.4114	1.218	87.0371	0	118.593952	31.211949	118.595433	31.208773	1	340210
6	202410201320	379.0	41000	69.3506	1.255	87.0371	0	118.593952	31.211949	118.595433	31.208773	1	340210
6	202410201330	379.0	41000	68.8913	1.263	87.0371	0	118.593952	31.211949	118.595433	31.208773	1	340210
6	202410201340	379.0	41000	58.7091	1.482	87.0371	0	118.593952	31.211949	118.595433	31.208773	1	340210
6	202410201350	379.0	41000	71.8536	1.211	87.0371	0	118.593952	31.211949	118.595433	31.208773	1	340210
6	202410201400	379.0	41000	71.635	1.215	87.0371	0	118.593952	31.211949	118.595433	31.208773	1	340210
6	202410201410	379.0	41000	73.2356	1.188	87.0371	0	118.593952	31.211949	118.595433	31.208773	1	340210
6	202410201420	379.0	41000	68.3119	1.274	87.0371	0	118.593952	31.211949	118.595433	31.208773	1	340210
6	202410201430	379.0	41000	73.0163	1.192	87.0371	0	118.593952	31.211949	118.595433	31.208773	1	340210
6	202410201440	379.0	41000	69.4414	1.253	87.0371	0	118.593952	31.211949	118.595433	31.208773	1	340210
6	202410201450	379.0	41000	63.8765	1.362	87.0371	0	118.593952	31.211949	118.595433	31.208773	1	340210
6	202410201500	379.0	41000	66.4572	1.309	87.0371	0	118.593952	31.211949	118.595433	31.208773	1	340210
6	202410201510	379.0	41000	68.9383	1.262	87.0371	0	118.593952	31.211949	118.595433	31.208773	1	340210
6	202410201520	379.0	41000	67.2674	1.293	87.0371	0	118.593952	31.211949	118.595433	31.208773	1	340210
6	202410201530	379.0	41000	63.4793	1.371	87.0371	0	118.593952	31.211949	118.595433	31.208773	1	340210
6	202410201540	379.0	41000	68.1624	1.276	87.0371	0	118.593952	31.211949	118.595433	31.208773	1	340210
6	202410201550	379.0	41000	68.9419	1.262	87.0371	0	118.593952	31.211949	118.595433	31.208773	1	340210
6	202410201600	379.0	41000	66.2276	1.314	87.0371	0	118.593952	31.211949	118.595433	31.208773	1	340210
6	202410201610	379.0	41000	66.6219	1.306	87.0371	0	118.593952	31.211949	118.595433	31.208773	1	340210
6	202410201620	379.0	41000	69.1296	1.259	87.0371	0	118.593952	31.211949	118.595433	31.208773	1	340210
6	202410201630	379.0	41000	66.5725	1.307	87.0371	0	118.593952	31.211949	118.595433	31.208773	1	340210
6	202410201640	379.0	41000	71.0947	1.224	87.0371	0	118.593952	31.211949	118.595433	31.208773	1	340210
6	202410201650	379.0	41000	70.2926	1.238	87.0371	0	118.593952	31.211949	118.595433	31.208773	1	340210
6	202410201700	379.0	41000	64.6706	1.345	87.0371	0	118.593952	31.211949	118.595433	31.208773	1	340210
6	202410201710	379.0	41000	68.3276	1.273	87.0371	0	118.593952	31.211949	118.595433	31.208773	1	340210
6	202410201720	379.0	41000	67.9362	1.281	87.0371	0	118.593952	31.211949	118.595433	31.208773	1	340210
6	202410201730	379.0	41000	69.1977	1.257	87.0371	0	118.593952	31.211949	118.595433	31.208773	1	340210
6	202410201740	379.0	41000	66.7568	1.303	87.0371	0	118.593952	31.211949	118.595433	31.208773	1	340210
6	202410201750	379.0	41000	69.4769	1.252	87.0371	0	118.593952	31.211949	118.595433	31.208773	1	340210
6	202410201800	379.0	41000	68.7677	1.265	87.0371	0	118.593952	31.211949	118.595433	31.208773	1	340210
6	202410201810	379.0	41000	67.5731	1.288	87.0371	0	118.593952	31.211949	118.595433	31.208773	1	340210
6	202410201820	379.0	41000	69.3276	1.255	87.0371	0	118.593952	31.211949	118.595433	31.208773	1	340210
6	202410201830	379.0	41000	68.8337	1.264	87.0371	0	118.593952	31.211949	118.595433	31.208773	1	340210
6	202410201840	379.0	41000	66.4897	1.309	87.0371	0	118.593952	31.211949	118.595433	31.208773	1	340210
6	202410201850	379.0	41000	67.2495	1.294	87.0371	0	118.593952	31.211949	118.595433	31.208773	1	340210
6	202410201900	379.0	41000	66.2621	1.313	87.0371	0	118.593952	31.211949	118.595433	31.208773	1	340210
6	202410201910	379.0	41000	66.139	1.315	87.0371	0	118.593952	31.211949	118.595433	31.208773	1	340210
6	202410201920	379.0	41000	65.9754	1.319	87.0371	0	118.593952	31.211949	118.595433	31.208773	1	340210
6	202410201930	379.0	41000	68.9702	1.261	87.0371	0	118.593952	31.211949	118.595433	31.208773	1	340210
6	202410201940	379.0	41000	72.1922	1.205	87.0371	0	118.593952	31.211949	118.595433	31.208773	1	340210
6	202410201950	379.0	41000	71.5531	1.216	87.0371	0	118.593952	31.211949	118.595433	31.208773	1	340210
6	202410202000	379.0	41000	69.9549	1.244	87.0371	0	118.593952	31.211949	118.595433	31.208773	1	340210
6	202410202010	379.0	41000	62.8692	1.384	87.0371	0	118.593952	31.211949	118.595433	31.208773	1	340210
6	202410202020	379.0	41000	69.7222	1.248	87.0371	0	118.593952	31.211949	118.595433	31.208773	1	340210
6	202410202030	379.0	41000	69.6858	1.248	87.0371	0	118.593952	31.211949	118.595433	31.208773	1	340210
6	202410202040	379.0	41000	70.7577	1.23	87.0371	0	118.593952	31.211949	118.595433	31.208773	1	340210
6	202410202050	379.0	41000	69.511	1.252	87.0371	0	118.593952	31.211949	118.595433	31.208773	1	340210
6	202410202100	379.0	41000	67.5845	1.287	87.0371	0	118.593952	31.211949	118.595433	31.208773	1	340210
6	202410202110	379.0	41000	66.3123	1.312	87.0371	0	118.593952	31.211949	118.595433	31.208773	1	340210
6	202410202120	379.0	41000	67.9066	1.281	87.0371	0	118.593952	31.211949	118.595433	31.208773	1	340210
6	202410202130	379.0	41000	66.7241	1.304	87.0371	0	118.593952	31.211949	118.595433	31.208773	1	340210
6	202410202140	379.0	41000	63.899	1.362	87.0371	0	118.593952	31.211949	118.595433	31.208773	1	340210
6	202410202150	379.0	41000	62.1219	1.401	87.0371	0	118.593952	31.211949	118.595433	31.208773	1	340210
6	202410202200	379.0	41000	67.1086	1.296	87.0371	0	118.593952	31.211949	118.595433	31.208773	1	340210
6	202410202210	379.0	41000	68.6788	1.267	87.0371	0	118.593952	31.211949	118.595433	31.208773	1	340210
6	202410202220	379.0	41000	63.5942	1.368	87.0371	0	118.593952	31.211949	118.595433	31.208773	1	340210
6	202410202230	379.0	41000	66.7319	1.304	87.0371	0	118.593952	31.211949	118.595433	31.208773	1	340210
6	202410202240	379.0	41000	68.695	1.267	87.0371	0	118.593952	31.211949	118.595433	31.208773	1	340210
6	202410202250	379.0	41000	69.4019	1.254	87.0371	0	118.593952	31.211949	118.595433	31.208773	1	340210
6	202410202300	379.0	41000	69.9592	1.244	87.0371	0	118.593952	31.211949	118.595433	31.208773	1	340210
6	202410202310	379.0	41000	69.001	1.261	87.0371	0	118.593952	31.211949	118.595433	31.208773	1	340210
6	202410202320	379.0	41000	59.6955	1.458	87.0371	0	118.593952	31.211949	118.595433	31.208773	1	340210
6	202410202330	379.0	41000	63.1712	1.377	87.0371	0	118.593952	31.211949	118.595433	31.208773	1	340210
6	202410202340	379.0	41000	71.069	1.224	87.0371	0	118.593952	31.211949	118.595433	31.208773	1	340210
6	202410202350	379.0	41000	71.7812	1.212	87.0371	0	118.593952	31.211949	118.595433	31.208773	1	340210
7	202410270000	819.0	41000	73.1993	1.158	84.8378	0	118.608752	31.156706	118.609375	31.149346	1	340210
7	202410270010	819.0	41000	66.7759	1.27	84.8378	0	118.608752	31.156706	118.609375	31.149346	1	340210
7	202410270020	819.0	41000	69.447	1.221	84.8378	0	118.608752	31.156706	118.609375	31.149346	1	340210
7	202410270030	819.0	41000	68.2502	1.243	84.8378	0	118.608752	31.156706	118.609375	31.149346	1	340210
7	202410270040	819.0	41000	70.546	1.202	84.8378	0	118.608752	31.156706	118.609375	31.149346	1	340210
7	202410270050	819.0	41000	66.1612	1.282	84.8378	0	118.608752	31.156706	118.609375	31.149346	1	340210
7	202410270100	819.0	41000	68.5032	1.238	84.8378	0	118.608752	31.156706	118.609375	31.149346	1	340210
7	202410270110	819.0	41000	66.9758	1.266	84.8378	0	118.608752	31.156706	118.609375	31.149346	1	340210
7	202410270120	819.0	41000	70.2847	1.207	84.8378	0	118.608752	31.156706	118.609375	31.149346	1	340210
7	202410270130	819.0	41000	79.0427	1.073	84.8378	0	118.608752	31.156706	118.609375	31.149346	1	340210
7	202410270140	819.0	41000	69.4794	1.221	84.8378	0	118.608752	31.156706	118.609375	31.149346	1	340210
7	202410270150	819.0	41000	71.9327	1.179	84.8378	0	118.608752	31.156706	118.609375	31.149346	1	340210
7	202410270200	819.0	41000	65.8665	1.288	84.8378	0	118.608752	31.156706	118.609375	31.149346	1	340210
7	202410270210	819.0	41000	70.677	1.2	84.8378	0	118.608752	31.156706	118.609375	31.149346	1	340210
7	202410270220	819.0	41000	66.8089	1.269	84.8378	0	118.608752	31.156706	118.609375	31.149346	1	340210
7	202410270230	819.0	41000	78.4397	1.081	84.8378	0	118.608752	31.156706	118.609375	31.149346	1	340210
7	202410270240	819.0	41000	77.4022	1.096	84.8378	0	118.608752	31.156706	118.609375	31.149346	1	340210
7	202410270250	819.0	41000	60.9388	1.392	84.8378	0	118.608752	31.156706	118.609375	31.149346	1	340210
7	202410270300	819.0	41000	72.9609	1.162	84.8378	0	118.608752	31.156706	118.609375	31.149346	1	340210
7	202410270310	819.0	41000	67.1243	1.263	84.8378	0	118.608752	31.156706	118.609375	31.149346	1	340210
7	202410270320	819.0	41000	71.6994	1.183	84.8378	0	118.608752	31.156706	118.609375	31.149346	1	340210
7	202410270330	819.0	41000	68.7688	1.233	84.8378	0	118.608752	31.156706	118.609375	31.149346	1	340210
7	202410270340	819.0	41000	63.1026	1.344	84.8378	0	118.608752	31.156706	118.609375	31.149346	1	340210
7	202410270350	819.0	41000	68.3095	1.241	84.8378	0	118.608752	31.156706	118.609375	31.149346	1	340210
7	202410270400	819.0	41000	77.6962	1.091	84.8378	0	118.608752	31.156706	118.609375	31.149346	1	340210
7	202410270410	819.0	41000	67.4125	1.258	84.8378	0	118.608752	31.156706	118.609375	31.149346	1	340210
7	202410270420	819.0	41000	79.2637	1.07	84.8378	0	118.608752	31.156706	118.609375	31.149346	1	340210
7	202410270430	819.0	41000	77.7296	1.091	84.8378	0	118.608752	31.156706	118.609375	31.149346	1	340210
7	202410270440	819.0	41000	70.5329	1.202	84.8378	0	118.608752	31.156706	118.609375	31.149346	1	340210
7	202410270450	819.0	41000	63.9394	1.326	84.8378	0	118.608752	31.156706	118.609375	31.149346	1	340210
7	202410270500	819.0	41000	69.6718	1.217	84.8378	0	118.608752	31.156706	118.609375	31.149346	1	340210
7	202410270510	819.0	41000	74.5615	1.137	84.8378	0	118.608752	31.156706	118.609375	31.149346	1	340210
7	202410270520	819.0	41000	68.4558	1.239	84.8378	0	118.608752	31.156706	118.609375	31.149346	1	340210
7	202410270530	819.0	41000	74.0578	1.145	84.8378	0	118.608752	31.156706	118.609375	31.149346	1	340210
7	202410270540	819.0	41000	67.6184	1.254	84.8378	0	118.608752	31.156706	118.609375	31.149346	1	340210
7	202410270550	819.0	41000	68.6841	1.235	84.8378	0	118.608752	31.156706	118.609375	31.149346	1	340210
7	202410270600	819.0	41000	76.8118	1.104	84.8378	0	118.608752	31.156706	118.609375	31.149346	1	340210
7	202410270610	819.0	41000	72.1502	1.175	84.8378	0	118.608752	31.156706	118.609375	31.149346	1	340210
7	202410270620	819.0	41000	76.1693	1.113	84.8378	0	118.608752	31.156706	118.609375	31.149346	1	340210
7	202410270630	819.0	41000	64.2541	1.32	84.8378	0	118.608752	31.156706	118.609375	31.149346	1	340210
7	202410270640	819.0	41000	72.1302	1.176	84.8378	0	118.608752	31.156706	118.609375	31.149346	1	340210
7	202410270650	819.0	41000	69.5739	1.219	84.8378	0	118.608752	31.156706	118.609375	31.149346	1	340210
7	202410270700	819.0	41000	68.7628	1.233	84.8378	0	118.608752	31.156706	118.609375	31.149346	1	340210
7	202410270710	819.0	41000	69.3626	1.223	84.8378	0	118.608752	31.156706	118.609375	31.149346	1	340210
7	202410270720	819.0	41000	75.3342	1.126	84.8378	0	118.608752	31.156706	118.609375	31.149346	1	340210
7	202410270730	819.0	41000	68.6728	1.235	84.8378	0	118.608752	31.156706	118.609375	31.149346	1	340210
7	202410270740	819.0	41000	70.1409	1.209	84.8378	0	118.608752	31.156706	118.609375	31.149346	1	340210
7	202410270750	819.0	41000	71.3738	1.188	84.8378	0	118.608752	31.156706	118.609375	31.149346	1	340210
7	202410270800	819.0	41000	74.3368	1.141	84.8378	0	118.608752	31.156706	118.609375	31.149346	1	340210
7	202410270810	819.0	41000	70.3658	1.205	84.8378	0	118.608752	31.156706	118.609375	31.149346	1	340210
7	202410270820	819.0	41000	76.2474	1.112	84.8378	0	118.608752	31.156706	118.609375	31.149346	1	340210
7	202410270830	819.0	41000	75.7819	1.119	84.8378	0	118.608752	31.156706	118.609375	31.149346	1	340210
7	202410270840	819.0	41000	76.9422	1.102	84.8378	0	118.608752	31.156706	118.609375	31.149346	1	340210
7	202410270850	819.0	41000	81.905	1.035	84.8378	0	118.608752	31.156706	118.609375	31.149346	1	340210
7	202410270900	819.0	41000	80.7795	1.05	84.8378	0	118.608752	31.156706	118.609375	31.149346	1	340210
7	202410270910	819.0	41000	83.7064	1.013	84.8378	0	118.608752	31.156706	118.609375	31.149346	1	340210
7	202410270920	819.0	41000	74.8284	1.133	84.8378	0	118.608752	31.156706	118.609375	31.149346	1	340210
7	202410270930	819.0	41000	74.0641	1.145	84.8378	0	118.608752	31.156706	118.609375	31.149346	1	340210
7	202410270940	819.0	41000	79.287	1.07	84.8378	0	118.608752	31.156706	118.609375	31.149346	1	340210
7	202410270950	819.0	41000	80.1337	1.058	84.8378	0	118.608752	31.156706	118.609375	31.149346	1	340210
7	202410271000	819.0	41000	76.8486	1.103	84.8378	0	118.608752	31.156706	118.609375	31.149346	1	340210
7	202410271010	819.0	41000	81.5883	1.039	84.8378	0	118.608752	31.156706	118.609375	31.149346	1	340210
7	202410271020	819.0	41000	80.5821	1.052	84.8378	0	118.608752	31.156706	118.609375	31.149346	1	340210
7	202410271030	819.0	41000	77.0098	1.101	84.8378	0	118.608752	31.156706	118.609375	31.149346	1	340210
7	202410271040	819.0	41000	75.479	1.123	84.8378	0	118.608752	31.156706	118.609375	31.149346	1	340210
7	202410271050	819.0	41000	80.0521	1.059	84.8378	0	118.608752	31.156706	118.609375	31.149346	1	340210
7	202410271100	819.0	41000	77.8592	1.089	84.8378	0	118.608752	31.156706	118.609375	31.149346	1	340210
7	202410271110	819.0	41000	77.4861	1.094	84.8378	0	118.608752	31.156706	118.609375	31.149346	1	340210
7	202410271120	819.0	41000	77.3109	1.097	84.8378	0	118.608752	31.156706	118.609375	31.149346	1	340210
7	202410271130	819.0	41000	79.8627	1.062	84.8378	0	118.608752	31.156706	118.609375	31.149346	1	340210
7	202410271140	819.0	41000	79.7397	1.063	84.8378	0	118.608752	31.156706	118.609375	31.149346	1	340210
7	202410271150	819.0	41000	82.5631	1.027	84.8378	0	118.608752	31.156706	118.609375	31.149346	1	340210
7	202410271200	819.0	41000	80.8427	1.049	84.8378	0	118.608752	31.156706	118.609375	31.149346	1	340210
7	202410271210	819.0	41000	74.091	1.145	84.8378	0	118.608752	31.156706	118.609375	31.149346	1	340210
7	202410271220	819.0	41000	78.6882	1.078	84.8378	0	118.608752	31.156706	118.609375	31.149346	1	340210
7	202410271230	819.0	41000	77.2098	1.098	84.8378	0	118.608752	31.156706	118.609375	31.149346	1	340210
7	202410271240	819.0	41000	85.5664	0.991	84.8378	0	118.608752	31.156706	118.609375	31.149346	1	340210
7	202410271250	819.0	41000	81.3183	1.043	84.8378	0	118.608752	31.156706	118.609375	31.149346	1	340210
7	202410271300	819.0	41000	78.6189	1.079	84.8378	0	118.608752	31.156706	118.609375	31.149346	1	340210
7	202410271310	819.0	41000	79.7477	1.063	84.8378	0	118.608752	31.156706	118.609375	31.149346	1	340210
7	202410271320	819.0	41000	78.6972	1.078	84.8378	0	118.608752	31.156706	118.609375	31.149346	1	340210
7	202410271330	819.0	41000	87.8461	0.965	84.8378	0	118.608752	31.156706	118.609375	31.149346	1	340210
7	202410271340	819.0	41000	85.9309	0.987	84.8378	0	118.608752	31.156706	118.609375	31.149346	1	340210
7	202410271350	819.0	41000	80.0095	1.06	84.8378	0	118.608752	31.156706	118.609375	31.149346	1	340210
7	202410271400	819.0	41000	79.0629	1.073	84.8378	0	118.608752	31.156706	118.609375	31.149346	1	340210
7	202410271410	819.0	41000	75.0782	1.129	84.8378	0	118.608752	31.156706	118.609375	31.149346	1	340210
7	202410271420	819.0	41000	86.9698	0.975	84.8378	0	118.608752	31.156706	118.609375	31.149346	1	340210
7	202410271430	819.0	41000	85.1234	0.996	84.8378	0	118.608752	31.156706	118.609375	31.149346	1	340210
7	202410271440	819.0	41000	83.5403	1.015	84.8378	0	118.608752	31.156706	118.609375	31.149346	1	340210
7	202410271450	819.0	41000	77.5961	1.093	84.8378	0	118.608752	31.156706	118.609375	31.149346	1	340210
7	202410271500	819.0	41000	84.535	1.003	84.8378	0	118.608752	31.156706	118.609375	31.149346	1	340210
7	202410271510	819.0	41000	81.5823	1.039	84.8378	0	118.608752	31.156706	118.609375	31.149346	1	340210
7	202410271520	819.0	41000	78.3222	1.083	84.8378	0	118.608752	31.156706	118.609375	31.149346	1	340210
7	202410271530	819.0	41000	83.231	1.019	84.8378	0	118.608752	31.156706	118.609375	31.149346	1	340210
7	202410271540	819.0	41000	86.7465	0.977	84.8378	0	118.608752	31.156706	118.609375	31.149346	1	340210
7	202410271550	819.0	41000	80.5327	1.053	84.8378	0	118.608752	31.156706	118.609375	31.149346	1	340210
7	202410271600	819.0	41000	79.6819	1.064	84.8378	0	118.608752	31.156706	118.609375	31.149346	1	340210
7	202410271610	819.0	41000	77.3763	1.096	84.8378	0	118.608752	31.156706	118.609375	31.149346	1	340210
7	202410271620	819.0	41000	85.8924	0.987	84.8378	0	118.608752	31.156706	118.609375	31.149346	1	340210
7	202410271630	819.0	41000	87.9057	0.965	84.8378	0	118.608752	31.156706	118.609375	31.149346	1	340210
7	202410271640	819.0	41000	81.671	1.038	84.8378	0	118.608752	31.156706	118.609375	31.149346	1	340210
7	202410271650	819.0	41000	82.7262	1.025	84.8378	0	118.608752	31.156706	118.609375	31.149346	1	340210
7	202410271700	819.0	41000	79.5974	1.065	84.8378	0	118.608752	31.156706	118.609375	31.149346	1	340210
7	202410271710	819.0	41000	78.1672	1.085	84.8378	0	118.608752	31.156706	118.609375	31.149346	1	340210
7	202410271720	819.0	41000	75.651	1.121	84.8378	0	118.608752	31.156706	118.609375	31.149346	1	340210
7	202410271730	819.0	41000	69.8817	1.214	84.8378	0	118.608752	31.156706	118.609375	31.149346	1	340210
7	202410271740	819.0	41000	75.3477	1.125	84.8378	0	118.608752	31.156706	118.609375	31.149346	1	340210
7	202410271750	819.0	41000	75.1323	1.129	84.8378	0	118.608752	31.156706	118.609375	31.149346	1	340210
7	202410271800	819.0	41000	73.9379	1.147	84.8378	0	118.608752	31.156706	118.609375	31.149346	1	340210
7	202410271810	819.0	41000	76.0771	1.115	84.8378	0	118.608752	31.156706	118.609375	31.149346	1	340210
7	202410271820	819.0	41000	73.2754	1.157	84.8378	0	118.608752	31.156706	118.609375	31.149346	1	340210
7	202410271830	819.0	41000	73.7224	1.15	84.8378	0	118.608752	31.156706	118.609375	31.149346	1	340210
7	202410271840	819.0	41000	79.281	1.07	84.8378	0	118.608752	31.156706	118.609375	31.149346	1	340210
7	202410271850	819.0	41000	75.9033	1.117	84.8378	0	118.608752	31.156706	118.609375	31.149346	1	340210
7	202410271900	819.0	41000	76.0765	1.115	84.8378	0	118.608752	31.156706	118.609375	31.149346	1	340210
7	202410271910	819.0	41000	70.9224	1.196	84.8378	0	118.608752	31.156706	118.609375	31.149346	1	340210
7	202410271920	819.0	41000	72.3719	1.172	84.8378	0	118.608752	31.156706	118.609375	31.149346	1	340210
7	202410271930	819.0	41000	76.3837	1.11	84.8378	0	118.608752	31.156706	118.609375	31.149346	1	340210
7	202410271940	819.0	41000	68.6916	1.235	84.8378	0	118.608752	31.156706	118.609375	31.149346	1	340210
7	202410271950	819.0	41000	73.2608	1.158	84.8378	0	118.608752	31.156706	118.609375	31.149346	1	340210
7	202410272000	819.0	41000	73.6987	1.151	84.8378	0	118.608752	31.156706	118.609375	31.149346	1	340210
7	202410272010	819.0	41000	72.1571	1.175	84.8378	0	118.608752	31.156706	118.609375	31.149346	1	340210
7	202410272020	819.0	41000	80.2484	1.057	84.8378	0	118.608752	31.156706	118.609375	31.149346	1	340210
7	202410272030	819.0	41000	77.6615	1.092	84.8378	0	118.608752	31.156706	118.609375	31.149346	1	340210
7	202410272040	819.0	41000	70.7692	1.198	84.8378	0	118.608752	31.156706	118.609375	31.149346	1	340210
7	202410272050	819.0	41000	71.8481	1.18	84.8378	0	118.608752	31.156706	118.609375	31.149346	1	340210
7	202410272100	819.0	41000	74.7925	1.134	84.8378	0	118.608752	31.156706	118.609375	31.149346	1	340210
7	202410272110	819.0	41000	71.7518	1.182	84.8378	0	118.608752	31.156706	118.609375	31.149346	1	340210
7	202410272120	819.0	41000	72.1499	1.175	84.8378	0	118.608752	31.156706	118.609375	31.149346	1	340210
7	202410272130	819.0	41000	73.5228	1.153	84.8378	0	118.608752	31.156706	118.609375	31.149346	1	340210
7	202410272140	819.0	41000	75.8201	1.118	84.8378	0	118.608752	31.156706	118.609375	31.149346	1	340210
7	202410272150	819.0	41000	71.9773	1.178	84.8378	0	118.608752	31.156706	118.609375	31.149346	1	340210
7	202410272200	819.0	41000	75.7185	1.12	84.8378	0	118.608752	31.156706	118.609375	31.149346	1	340210
7	202410272210	819.0	41000	80.0396	1.059	84.8378	0	118.608752	31.156706	118.609375	31.149346	1	340210
7	202410272220	819.0	41000	73.8624	1.148	84.8378	0	118.608752	31.156706	118.609375	31.149346	1	340210
7	202410272230	819.0	41000	68.7694	1.233	84.8378	0	118.608752	31.156706	118.609375	31.149346	1	340210
7	202410272240	819.0	41000	69.2532	1.225	84.8378	0	118.608752	31.156706	118.609375	31.149346	1	340210
7	202410272250	819.0	41000	66.291	1.279	84.8378	0	118.608752	31.156706	118.609375	31.149346	1	340210
7	202410272300	819.0	41000	68.8894	1.231	84.8378	0	118.608752	31.156706	118.609375	31.149346	1	340210
7	202410272310	819.0	41000	74.51	1.138	84.8378	0	118.608752	31.156706	118.609375	31.149346	1	340210
7	202410272320	819.0	41000	72.142	1.175	84.8378	0	118.608752	31.156706	118.609375	31.149346	1	340210
7	202410272330	819.0	41000	64.7596	1.31	84.8378	0	118.608752	31.156706	118.609375	31.149346	1	340210
7	202410272340	819.0	41000	74.3224	1.141	84.8378	0	118.608752	31.156706	118.609375	31.149346	1	340210
7	202410272350	819.0	41000	77.585	1.093	84.8378	0	118.608752	31.156706	118.609375	31.149346	1	340210
8	202410310000	5425.0	41000	66.99	1.309	87.7163	0	118.632903	31.08103	118.645456	31.034033	1	340210
8	202410310010	5425.0	41000	66.9579	1.31	87.7163	0	118.632903	31.08103	118.645456	31.034033	1	340210
8	202410310020	5425.0	41000	70.3852	1.246	87.7163	0	118.632903	31.08103	118.645456	31.034033	1	340210
8	202410310030	5425.0	41000	75.1764	1.166	87.7163	0	118.632903	31.08103	118.645456	31.034033	1	340210
8	202410310040	5425.0	41000	71.5629	1.225	87.7163	0	118.632903	31.08103	118.645456	31.034033	1	340210
8	202410310050	5425.0	41000	72.5509	1.209	87.7163	0	118.632903	31.08103	118.645456	31.034033	1	340210
8	202410310100	5425.0	41000	60.6527	1.446	87.7163	0	118.632903	31.08103	118.645456	31.034033	1	340210
8	202410310110	5425.0	41000	67.739	1.294	87.7163	0	118.632903	31.08103	118.645456	31.034033	1	340210
8	202410310120	5425.0	41000	68.6858	1.277	87.7163	0	118.632903	31.08103	118.645456	31.034033	1	340210
8	202410310130	5425.0	41000	67.7673	1.294	87.7163	0	118.632903	31.08103	118.645456	31.034033	1	340210
8	202410310140	5425.0	41000	67.9536	1.29	87.7163	0	118.632903	31.08103	118.645456	31.034033	1	340210
8	202410310150	5425.0	41000	71.352	1.229	87.7163	0	118.632903	31.08103	118.645456	31.034033	1	340210
8	202410310200	5425.0	41000	70.1919	1.249	87.7163	0	118.632903	31.08103	118.645456	31.034033	1	340210
8	202410310210	5425.0	41000	72.7923	1.205	87.7163	0	118.632903	31.08103	118.645456	31.034033	1	340210
8	202410310220	5425.0	41000	87.7163	1.0	87.7163	0	118.632903	31.08103	118.645456	31.034033	1	340210
8	202410310230	5425.0	41000	79.179	1.107	87.7163	0	118.632903	31.08103	118.645456	31.034033	1	340210
8	202410310240	5425.0	41000	81.6617	1.074	87.7163	0	118.632903	31.08103	118.645456	31.034033	1	340210
8	202410310250	5425.0	41000	71.3626	1.229	87.7163	0	118.632903	31.08103	118.645456	31.034033	1	340210
8	202410310300	5425.0	41000	77.7621	1.128	87.7163	0	118.632903	31.08103	118.645456	31.034033	1	340210
8	202410310310	5425.0	41000	80.0284	1.096	87.7163	0	118.632903	31.08103	118.645456	31.034033	1	340210
8	202410310320	5425.0	41000	85.0927	1.03	87.7163	0	118.632903	31.08103	118.645456	31.034033	1	340210
8	202410310330	5425.0	41000	78.0748	1.123	87.7163	0	118.632903	31.08103	118.645456	31.034033	1	340210
8	202410310340	5425.0	41000	84.5808	1.037	87.7163	0	118.632903	31.08103	118.645456	31.034033	1	340210
8	202410310350	5425.0	41000	71.411	1.228	87.7163	0	118.632903	31.08103	118.645456	31.034033	1	340210
8	202410310400	5425.0	41000	74.6699	1.174	87.7163	0	118.632903	31.08103	118.645456	31.034033	1	340210
8	202410310410	5425.0	41000	87.7163	1.0	87.7163	0	118.632903	31.08103	118.645456	31.034033	1	340210
8	202410310420	5425.0	41000	73.9825	1.185	87.7163	0	118.632903	31.08103	118.645456	31.034033	1	340210
8	202410310430	5425.0	41000	76.104	1.152	87.7163	0	118.632903	31.08103	118.645456	31.034033	1	340210
8	202410310440	5425.0	41000	69.792	1.256	87.7163	0	118.632903	31.08103	118.645456	31.034033	1	340210
8	202410310450	5425.0	41000	68.7976	1.274	87.7163	0	118.632903	31.08103	118.645456	31.034033	1	340210
8	202410310500	5425.0	41000	72.1922	1.215	87.7163	0	118.632903	31.08103	118.645456	31.034033	1	340210
8	202410310510	5425.0	41000	86.5896	1.013	87.7163	0	118.632903	31.08103	118.645456	31.034033	1	340210
8	202410310520	5425.0	41000	78.0127	1.124	87.7163	0	118.632903	31.08103	118.645456	31.034033	1	340210
8	202410310530	5425.0	41000	79.9742	1.096	87.7163	0	118.632903	31.08103	118.645456	31.034033	1	340210
8	202410310540	5425.0	41000	69.2	1.267	87.7163	0	118.632903	31.08103	118.645456	31.034033	1	340210
8	202410310550	5425.0	41000	68.7404	1.276	87.7163	0	118.632903	31.08103	118.645456	31.034033	1	340210
8	202410310600	5425.0	41000	86.0562	1.019	87.7163	0	118.632903	31.08103	118.645456	31.034033	1	340210
8	202410310610	5425.0	41000	87.7163	1.0	87.7163	0	118.632903	31.08103	118.645456	31.034033	1	340210
8	202410310620	5425.0	41000	82.3826	1.064	87.7163	0	118.632903	31.08103	118.645456	31.034033	1	340210
8	202410310630	5425.0	41000	79.9609	1.096	87.7163	0	118.632903	31.08103	118.645456	31.034033	1	340210
8	202410310640	5425.0	41000	78.1946	1.121	87.7163	0	118.632903	31.08103	118.645456	31.034033	1	340210
8	202410310650	5425.0	41000	72.7735	1.205	87.7163	0	118.632903	31.08103	118.645456	31.034033	1	340210
8	202410310700	5425.0	41000	69.5377	1.261	87.7163	0	118.632903	31.08103	118.645456	31.034033	1	340210
8	202410310710	5425.0	41000	69.4261	1.263	87.7163	0	118.632903	31.08103	118.645456	31.034033	1	340210
8	202410310720	5425.0	41000	71.895	1.22	87.7163	0	118.632903	31.08103	118.645456	31.034033	1	340210
8	202410310730	5425.0	41000	69.3965	1.263	87.7163	0	118.632903	31.08103	118.645456	31.034033	1	340210
8	202410310740	5425.0	41000	71.3854	1.228	87.7163	0	118.632903	31.08103	118.645456	31.034033	1	340210
8	202410310750	5425.0	41000	69.9885	1.253	87.7163	0	118.632903	31.08103	118.645456	31.034033	1	340210
8	202410310800	5425.0	41000	70.1122	1.251	87.7163	0	118.632903	31.08103	118.645456	31.034033	1	340210
8	202410310810	5425.0	41000	73.187	1.198	87.7163	0	118.632903	31.08103	118.645456	31.034033	1	340210
8	202410310820	5425.0	41000	73.9348	1.186	87.7163	0	118.632903	31.08103	118.645456	31.034033	1	340210
8	202410310830	5425.0	41000	72.1288	1.216	87.7163	0	118.632903	31.08103	118.645456	31.034033	1	340210
8	202410310840	5425.0	41000	74.76	1.173	87.7163	0	118.632903	31.08103	118.645456	31.034033	1	340210
8	202410310850	5425.0	41000	74.1604	1.182	87.7163	0	118.632903	31.08103	118.645456	31.034033	1	340210
8	202410310900	5425.0	41000	71.3118	1.23	87.7163	0	118.632903	31.08103	118.645456	31.034033	1	340210
8	202410310910	5425.0	41000	75.5705	1.16	87.7163	0	118.632903	31.08103	118.645456	31.034033	1	340210
8	202410310920	5425.0	41000	73.7646	1.189	87.7163	0	118.632903	31.08103	118.645456	31.034033	1	340210
8	202410310930	5425.0	41000	73.6543	1.19	87.7163	0	118.632903	31.08103	118.645456	31.034033	1	340210
8	202410310940	5425.0	41000	75.9675	1.154	87.7163	0	118.632903	31.08103	118.645456	31.034033	1	340210
8	202410310950	5425.0	41000	73.4626	1.194	87.7163	0	118.632903	31.08103	118.645456	31.034033	1	340210
8	202410311000	5425.0	41000	71.1143	1.233	87.7163	0	118.632903	31.08103	118.645456	31.034033	1	340210
8	202410311010	5425.0	41000	74.707	1.174	87.7163	0	118.632903	31.08103	118.645456	31.034033	1	340210
8	202410311020	5425.0	41000	73.5967	1.191	87.7163	0	118.632903	31.08103	118.645456	31.034033	1	340210
8	202410311030	5425.0	41000	74.3913	1.179	87.7163	0	118.632903	31.08103	118.645456	31.034033	1	340210
8	202410311040	5425.0	41000	78.1979	1.121	87.7163	0	118.632903	31.08103	118.645456	31.034033	1	340210
8	202410311050	5425.0	41000	70.9436	1.236	87.7163	0	118.632903	31.08103	118.645456	31.034033	1	340210
8	202410311100	5425.0	41000	75.1665	1.166	87.7163	0	118.632903	31.08103	118.645456	31.034033	1	340210
8	202410311110	5425.0	41000	72.1251	1.216	87.7163	0	118.632903	31.08103	118.645456	31.034033	1	340210
8	202410311120	5425.0	41000	70.4822	1.244	87.7163	0	118.632903	31.08103	118.645456	31.034033	1	340210
8	202410311130	5425.0	41000	73.1711	1.198	87.7163	0	118.632903	31.08103	118.645456	31.034033	1	340210
8	202410311140	5425.0	41000	74.9091	1.17	87.7163	0	118.632903	31.08103	118.645456	31.034033	1	340210
8	202410311150	5425.0	41000	74.1121	1.183	87.7163	0	118.632903	31.08103	118.645456	31.034033	1	340210
8	202410311200	5425.0	41000	73.5913	1.191	87.7163	0	118.632903	31.08103	118.645456	31.034033	1	340210
8	202410311210	5425.0	41000	76.7927	1.142	87.7163	0	118.632903	31.08103	118.645456	31.034033	1	340210
8	202410311220	5425.0	41000	71.5242	1.226	87.7163	0	118.632903	31.08103	118.645456	31.034033	1	340210
8	202410311230	5425.0	41000	65.7797	1.333	87.7163	0	118.632903	31.08103	118.645456	31.034033	1	340210
8	202410311240	5425.0	41000	70.9342	1.236	87.7163	0	118.632903	31.08103	118.645456	31.034033	1	340210
8	202410311250	5425.0	41000	71.5014	1.226	87.7163	0	118.632903	31.08103	118.645456	31.034033	1	340210
8	202410311300	5425.0	41000	75.5555	1.16	87.7163	0	118.632903	31.08103	118.645456	31.034033	1	340210
8	202410311310	5425.0	41000	73.5967	1.191	87.7163	0	118.632903	31.08103	118.645456	31.034033	1	340210
8	202410311320	5425.0	41000	71.5854	1.225	87.7163	0	118.632903	31.08103	118.645456	31.034033	1	340210
8	202410311330	5425.0	41000	68.1244	1.287	87.7163	0	118.632903	31.08103	118.645456	31.034033	1	340210
8	202410311340	5425.0	41000	70.084	1.251	87.7163	0	118.632903	31.08103	118.645456	31.034033	1	340210
8	202410311350	5425.0	41000	68.5672	1.279	87.7163	0	118.632903	31.08103	118.645456	31.034033	1	340210
8	202410311400	5425.0	41000	71.181	1.232	87.7163	0	118.632903	31.08103	118.645456	31.034033	1	340210
8	202410311410	5425.0	41000	73.0771	1.2	87.7163	0	118.632903	31.08103	118.645456	31.034033	1	340210
8	202410311420	5425.0	41000	72.3484	1.212	87.7163	0	118.632903	31.08103	118.645456	31.034033	1	340210
8	202410311430	5425.0	41000	75.4871	1.162	87.7163	0	118.632903	31.08103	118.645456	31.034033	1	340210
8	202410311440	5425.0	41000	71.7922	1.221	87.7163	0	118.632903	31.08103	118.645456	31.034033	1	340210
8	202410311450	5425.0	41000	72.7255	1.206	87.7163	0	118.632903	31.08103	118.645456	31.034033	1	340210
8	202410311500	5425.0	41000	73.7062	1.19	87.7163	0	118.632903	31.08103	118.645456	31.034033	1	340210
8	202410311510	5425.0	41000	73.4984	1.193	87.7163	0	118.632903	31.08103	118.645456	31.034033	1	340210
8	202410311520	5425.0	41000	74.7558	1.173	87.7163	0	118.632903	31.08103	118.645456	31.034033	1	340210
8	202410311530	5425.0	41000	70.9082	1.237	87.7163	0	118.632903	31.08103	118.645456	31.034033	1	340210
8	202410311540	5425.0	41000	72.5634	1.208	87.7163	0	118.632903	31.08103	118.645456	31.034033	1	340210
8	202410311550	5425.0	41000	72.3539	1.212	87.7163	0	118.632903	31.08103	118.645456	31.034033	1	340210
8	202410311600	5425.0	41000	74.1121	1.183	87.7163	0	118.632903	31.08103	118.645456	31.034033	1	340210
8	202410311610	5425.0	41000	66.8633	1.311	87.7163	0	118.632903	31.08103	118.645456	31.034033	1	340210
8	202410311620	5425.0	41000	71.5682	1.225	87.7163	0	118.632903	31.08103	118.645456	31.034033	1	340210
8	202410311630	5425.0	41000	62.0408	1.413	87.7163	0	118.632903	31.08103	118.645456	31.034033	1	340210
8	202410311640	5425.0	41000	71.419	1.228	87.7163	0	118.632903	31.08103	118.645456	31.034033	1	340210
8	202410311650	5425.0	41000	71.4993	1.226	87.7163	0	118.632903	31.08103	118.645456	31.034033	1	340210
8	202410311700	5425.0	41000	71.5567	1.225	87.7163	0	118.632903	31.08103	118.645456	31.034033	1	340210
8	202410311710	5425.0	41000	69.857	1.255	87.7163	0	118.632903	31.08103	118.645456	31.034033	1	340210
8	202410311720	5425.0	41000	68.5511	1.279	87.7163	0	118.632903	31.08103	118.645456	31.034033	1	340210
8	202410311730	5425.0	41000	69.9428	1.254	87.7163	0	118.632903	31.08103	118.645456	31.034033	1	340210
8	202410311740	5425.0	41000	66.953	1.31	87.7163	0	118.632903	31.08103	118.645456	31.034033	1	340210
8	202410311750	5425.0	41000	71.4722	1.227	87.7163	0	118.632903	31.08103	118.645456	31.034033	1	340210
8	202410311800	5425.0	41000	70.9887	1.235	87.7163	0	118.632903	31.08103	118.645456	31.034033	1	340210
8	202410311810	5425.0	41000	66.1732	1.325	87.7163	0	118.632903	31.08103	118.645456	31.034033	1	340210
8	202410311820	5425.0	41000	67.5906	1.297	87.7163	0	118.632903	31.08103	118.645456	31.034033	1	340210
8	202410311830	5425.0	41000	68.273	1.284	87.7163	0	118.632903	31.08103	118.645456	31.034033	1	340210
8	202410311840	5425.0	41000	64.2195	1.365	87.7163	0	118.632903	31.08103	118.645456	31.034033	1	340210
8	202410311850	5425.0	41000	70.9556	1.236	87.7163	0	118.632903	31.08103	118.645456	31.034033	1	340210
8	202410311900	5425.0	41000	65.5423	1.338	87.7163	0	118.632903	31.08103	118.645456	31.034033	1	340210
8	202410311910	5425.0	41000	70.1689	1.25	87.7163	0	118.632903	31.08103	118.645456	31.034033	1	340210
8	202410311920	5425.0	41000	69.059	1.27	87.7163	0	118.632903	31.08103	118.645456	31.034033	1	340210
8	202410311930	5425.0	41000	66.1856	1.325	87.7163	0	118.632903	31.08103	118.645456	31.034033	1	340210
8	202410311940	5425.0	41000	66.5727	1.317	87.7163	0	118.632903	31.08103	118.645456	31.034033	1	340210
8	202410311950	5425.0	41000	66.9701	1.309	87.7163	0	118.632903	31.08103	118.645456	31.034033	1	340210
8	202410312000	5425.0	41000	62.7974	1.396	87.7163	0	118.632903	31.08103	118.645456	31.034033	1	340210
8	202410312010	5425.0	41000	64.7788	1.354	87.7163	0	118.632903	31.08103	118.645456	31.034033	1	340210
8	202410312020	5425.0	41000	66.988	1.309	87.7163	0	118.632903	31.08103	118.645456	31.034033	1	340210
8	202410312030	5425.0	41000	63.4882	1.381	87.7163	0	118.632903	31.08103	118.645456	31.034033	1	340210
8	202410312040	5425.0	41000	62.7191	1.398	87.7163	0	118.632903	31.08103	118.645456	31.034033	1	340210
8	202410312050	5425.0	41000	64.5838	1.358	87.7163	0	118.632903	31.08103	118.645456	31.034033	1	340210
8	202410312100	5425.0	41000	64.3156	1.363	87.7163	0	118.632903	31.08103	118.645456	31.034033	1	340210
8	202410312110	5425.0	41000	61.1908	1.433	87.7163	0	118.632903	31.08103	118.645456	31.034033	1	340210
8	202410312120	5425.0	41000	66.2621	1.323	87.7163	0	118.632903	31.08103	118.645456	31.034033	1	340210
8	202410312130	5425.0	41000	63.4353	1.382	87.7163	0	118.632903	31.08103	118.645456	31.034033	1	340210
8	202410312140	5425.0	41000	62.3637	1.406	87.7163	0	118.632903	31.08103	118.645456	31.034033	1	340210
8	202410312150	5425.0	41000	63.352	1.384	87.7163	0	118.632903	31.08103	118.645456	31.034033	1	340210
8	202410312200	5425.0	41000	61.6764	1.422	87.7163	0	118.632903	31.08103	118.645456	31.034033	1	340210
8	202410312210	5425.0	41000	66.3782	1.321	87.7163	0	118.632903	31.08103	118.645456	31.034033	1	340210
8	202410312220	5425.0	41000	60.0392	1.46	87.7163	0	118.632903	31.08103	118.645456	31.034033	1	340210
8	202410312230	5425.0	41000	67.121	1.306	87.7163	0	118.632903	31.08103	118.645456	31.034033	1	340210
8	202410312240	5425.0	41000	66.2173	1.324	87.7163	0	118.632903	31.08103	118.645456	31.034033	1	340210
8	202410312250	5425.0	41000	65.3348	1.342	87.7163	0	118.632903	31.08103	118.645456	31.034033	1	340210
8	202410312300	5425.0	41000	64.4615	1.36	87.7163	0	118.632903	31.08103	118.645456	31.034033	1	340210
8	202410312310	5425.0	41000	66.2517	1.323	87.7163	0	118.632903	31.08103	118.645456	31.034033	1	340210
8	202410312320	5425.0	41000	66.7795	1.313	87.7163	0	118.632903	31.08103	118.645456	31.034033	1	340210
8	202410312330	5425.0	41000	73.0181	1.201	87.7163	0	118.632903	31.08103	118.645456	31.034033	1	340210
8	202410312340	5425.0	41000	81.1438	1.08	87.7163	0	118.632903	31.08103	118.645456	31.034033	1	340210
8	202410312350	5425.0	41000	73.7071	1.19	87.7163	0	118.632903	31.08103	118.645456	31.034033	1	340210
9	202410250000	355.0	41000	69.12	1.124	77.692	0	118.560446	31.25223	118.55823	31.254816	3	340210
9	202410250010	355.0	41000	61.5706	1.261	77.692	0	118.560446	31.25223	118.55823	31.254816	3	340210
9	202410250020	355.0	41000	58.3981	1.33	77.692	0	118.560446	31.25223	118.55823	31.254816	3	340210
9	202410250030	355.0	41000	61.6456	1.26	77.692	0	118.560446	31.25223	118.55823	31.254816	3	340210
9	202410250040	355.0	41000	74.81	1.038	77.692	0	118.560446	31.25223	118.55823	31.254816	3	340210
9	202410250050	355.0	41000	84.5949	0.918	77.692	0	118.560446	31.25223	118.55823	31.254816	3	340210
9	202410250100	355.0	41000	80.3919	0.966	77.692	0	118.560446	31.25223	118.55823	31.254816	3	340210
9	202410250110	355.0	41000	84.2074	0.922	77.692	0	118.560446	31.25223	118.55823	31.254816	3	340210
9	202410250120	355.0	41000	83.5875	0.929	77.692	0	118.560446	31.25223	118.55823	31.254816	3	340210
9	202410250130	355.0	41000	81.6732	0.951	77.692	0	118.560446	31.25223	118.55823	31.254816	3	340210
9	202410250140	355.0	41000	81.0375	0.958	77.692	0	118.560446	31.25223	118.55823	31.254816	3	340210
9	202410250150	355.0	41000	78.972	0.983	77.692	0	118.560446	31.25223	118.55823	31.254816	3	340210
9	202410250200	355.0	41000	77.9897	0.996	77.692	0	118.560446	31.25223	118.55823	31.254816	3	340210
9	202410250210	355.0	41000	78.1827	0.993	77.692	0	118.560446	31.25223	118.55823	31.254816	3	340210
9	202410250220	355.0	41000	77.6733	1.0	77.692	0	118.560446	31.25223	118.55823	31.254816	3	340210
9	202410250230	355.0	41000	76.772	1.011	77.692	0	118.560446	31.25223	118.55823	31.254816	3	340210
9	202410250240	355.0	41000	79.0386	0.982	77.692	0	118.560446	31.25223	118.55823	31.254816	3	340210
9	202410250250	355.0	41000	79.2688	0.98	77.692	0	118.560446	31.25223	118.55823	31.254816	3	340210
9	202410250300	355.0	41000	77.9794	0.996	77.692	0	118.560446	31.25223	118.55823	31.254816	3	340210
9	202410250310	355.0	41000	78.6454	0.987	77.692	0	118.560446	31.25223	118.55823	31.254816	3	340210
9	202410250320	355.0	41000	79.9337	0.971	77.692	0	118.560446	31.25223	118.55823	31.254816	3	340210
9	202410250330	355.0	41000	78.1429	0.994	77.692	0	118.560446	31.25223	118.55823	31.254816	3	340210
9	202410250340	355.0	41000	79.3918	0.978	77.692	0	118.560446	31.25223	118.55823	31.254816	3	340210
9	202410250350	355.0	41000	77.3763	1.004	77.692	0	118.560446	31.25223	118.55823	31.254816	3	340210
9	202410250400	355.0	41000	78.9688	0.983	77.692	0	118.560446	31.25223	118.55823	31.254816	3	340210
9	202410250410	355.0	41000	78.1678	0.993	77.692	0	118.560446	31.25223	118.55823	31.254816	3	340210
9	202410250420	355.0	41000	78.3313	0.991	77.692	0	118.560446	31.25223	118.55823	31.254816	3	340210
9	202410250430	355.0	41000	79.905	0.972	77.692	0	118.560446	31.25223	118.55823	31.254816	3	340210
9	202410250440	355.0	41000	75.9144	1.023	77.692	0	118.560446	31.25223	118.55823	31.254816	3	340210
9	202410250450	355.0	41000	78.3413	0.991	77.692	0	118.560446	31.25223	118.55823	31.254816	3	340210
9	202410250500	355.0	41000	82.0429	0.946	77.692	0	118.560446	31.25223	118.55823	31.254816	3	340210
9	202410250510	355.0	41000	76.4746	1.015	77.692	0	118.560446	31.25223	118.55823	31.254816	3	340210
9	202410250520	355.0	41000	77.3714	1.004	77.692	0	118.560446	31.25223	118.55823	31.254816	3	340210
9	202410250530	355.0	41000	78.1511	0.994	77.692	0	118.560446	31.25223	118.55823	31.254816	3	340210
9	202410250540	355.0	41000	79.3556	0.979	77.692	0	118.560446	31.25223	118.55823	31.254816	3	340210
9	202410250550	355.0	41000	80.1622	0.969	77.692	0	118.560446	31.25223	118.55823	31.254816	3	340210
9	202410250600	355.0	41000	80.9659	0.959	77.692	0	118.560446	31.25223	118.55823	31.254816	3	340210
9	202410250610	355.0	41000	84.7545	0.916	77.692	0	118.560446	31.25223	118.55823	31.254816	3	340210
9	202410250620	355.0	41000	84.9764	0.914	77.692	0	118.560446	31.25223	118.55823	31.254816	3	340210
9	202410250630	355.0	41000	81.9564	0.947	77.692	0	118.560446	31.25223	118.55823	31.254816	3	340210
9	202410250640	355.0	41000	79.3174	0.979	77.692	0	118.560446	31.25223	118.55823	31.254816	3	340210
9	202410250650	355.0	41000	80.6772	0.962	77.692	0	118.560446	31.25223	118.55823	31.254816	3	340210
9	202410250700	355.0	41000	83.9619	0.925	77.692	0	118.560446	31.25223	118.55823	31.254816	3	340210
9	202410250710	355.0	41000	87.128	0.891	77.692	0	118.560446	31.25223	118.55823	31.254816	3	340210
9	202410250720	355.0	41000	83.7547	0.927	77.692	0	118.560446	31.25223	118.55823	31.254816	3	340210
9	202410250730	355.0	41000	89.3672	0.869	77.692	0	118.560446	31.25223	118.55823	31.254816	3	340210
9	202410250740	355.0	41000	93.8366	0.827	77.692	0	118.560446	31.25223	118.55823	31.254816	3	340210
9	202410250750	355.0	41000	87.3598	0.889	77.692	0	118.560446	31.25223	118.55823	31.254816	3	340210
9	202410250800	355.0	41000	81.4102	0.954	77.692	0	118.560446	31.25223	118.55823	31.254816	3	340210
9	202410250810	355.0	41000	86.269	0.9	77.692	0	118.560446	31.25223	118.55823	31.254816	3	340210
9	202410250820	355.0	41000	87.318	0.889	77.692	0	118.560446	31.25223	118.55823	31.254816	3	340210
9	202410250830	355.0	41000	88.8446	0.874	77.692	0	118.560446	31.25223	118.55823	31.254816	3	340210
9	202410250840	355.0	41000	84.502	0.919	77.692	0	118.560446	31.25223	118.55823	31.254816	3	340210
9	202410250850	355.0	41000	85.9813	0.903	77.692	0	118.560446	31.25223	118.55823	31.254816	3	340210
9	202410250900	355.0	41000	86.003	0.903	77.692	0	118.560446	31.25223	118.55823	31.254816	3	340210
9	202410250910	355.0	41000	91.3943	0.85	77.692	0	118.560446	31.25223	118.55823	31.254816	3	340210
9	202410250920	355.0	41000	88.6294	0.876	77.692	0	118.560446	31.25223	118.55823	31.254816	3	340210
9	202410250930	355.0	41000	87.4177	0.888	77.692	0	118.560446	31.25223	118.55823	31.254816	3	340210
9	202410250940	355.0	41000	86.7361	0.895	77.692	0	118.560446	31.25223	118.55823	31.254816	3	340210
9	202410250950	355.0	41000	86.3996	0.899	77.692	0	118.560446	31.25223	118.55823	31.254816	3	340210
9	202410251000	355.0	41000	85.1744	0.912	77.692	0	118.560446	31.25223	118.55823	31.254816	3	340210
9	202410251010	355.0	41000	86.5247	0.897	77.692	0	118.560446	31.25223	118.55823	31.254816	3	340210
9	202410251020	355.0	41000	83.552	0.929	77.692	0	118.560446	31.25223	118.55823	31.254816	3	340210
9	202410251030	355.0	41000	88.2046	0.88	77.692	0	118.560446	31.25223	118.55823	31.254816	3	340210
9	202410251040	355.0	41000	90.7581	0.856	77.692	0	118.560446	31.25223	118.55823	31.254816	3	340210
9	202410251050	355.0	41000	86.2151	0.901	77.692	0	118.560446	31.25223	118.55823	31.254816	3	340210
9	202410251100	355.0	41000	89.167	0.871	77.692	0	118.560446	31.25223	118.55823	31.254816	3	340210
9	202410251110	355.0	41000	86.1025	0.902	77.692	0	118.560446	31.25223	118.55823	31.254816	3	340210
9	202410251120	355.0	41000	88.143	0.881	77.692	0	118.560446	31.25223	118.55823	31.254816	3	340210
9	202410251130	355.0	41000	83.8479	0.926	77.692	0	118.560446	31.25223	118.55823	31.254816	3	340210
9	202410251140	355.0	41000	85.0098	0.913	77.692	0	118.560446	31.25223	118.55823	31.254816	3	340210
9	202410251150	355.0	41000	86.691	0.896	77.692	0	118.560446	31.25223	118.55823	31.254816	3	340210
9	202410251200	355.0	41000	90.1865	0.861	77.692	0	118.560446	31.25223	118.55823	31.254816	3	340210
9	202410251210	355.0	41000	100.2632	0.774	77.692	0	118.560446	31.25223	118.55823	31.254816	3	340210
9	202410251220	355.0	41000	89.9596	0.863	77.692	0	118.560446	31.25223	118.55823	31.254816	3	340210
9	202410251230	355.0	41000	94.4891	0.822	77.692	0	118.560446	31.25223	118.55823	31.254816	3	340210
9	202410251240	355.0	41000	93.1202	0.834	77.692	0	118.560446	31.25223	118.55823	31.254816	3	340210
9	202410251250	355.0	41000	87.854	0.884	77.692	0	118.560446	31.25223	118.55823	31.254816	3	340210
9	202410251300	355.0	41000	85.9528	0.903	77.692	0	118.560446	31.25223	118.55823	31.254816	3	340210
9	202410251310	355.0	41000	92.2983	0.841	77.692	0	118.560446	31.25223	118.55823	31.254816	3	340210
9	202410251320	355.0	41000	88.1068	0.881	77.692	0	118.560446	31.25223	118.55823	31.254816	3	340210
9	202410251330	355.0	41000	88.5412	0.877	77.692	0	118.560446	31.25223	118.55823	31.254816	3	340210
9	202410251340	355.0	41000	94.1687	0.825	77.692	0	118.560446	31.25223	118.55823	31.254816	3	340210
9	202410251350	355.0	41000	91.3537	0.85	77.692	0	118.560446	31.25223	118.55823	31.254816	3	340210
9	202410251400	355.0	41000	88.6906	0.875	77.692	0	118.560446	31.25223	118.55823	31.254816	3	340210
9	202410251410	355.0	41000	91.1345	0.852	77.692	0	118.560446	31.25223	118.55823	31.254816	3	340210
9	202410251420	355.0	41000	89.2466	0.87	77.692	0	118.560446	31.25223	118.55823	31.254816	3	340210
9	202410251430	355.0	41000	89.119	0.871	77.692	0	118.560446	31.25223	118.55823	31.254816	3	340210
9	202410251440	355.0	41000	83.4863	0.93	77.692	0	118.560446	31.25223	118.55823	31.254816	3	340210
9	202410251450	355.0	41000	89.5614	0.867	77.692	0	118.560446	31.25223	118.55823	31.254816	3	340210
9	202410251500	355.0	41000	85.9162	0.904	77.692	0	118.560446	31.25223	118.55823	31.254816	3	340210
9	202410251510	355.0	41000	90.9621	0.854	77.692	0	118.560446	31.25223	118.55823	31.254816	3	340210
9	202410251520	355.0	41000	92.3939	0.84	77.692	0	118.560446	31.25223	118.55823	31.254816	3	340210
9	202410251530	355.0	41000	81.2719	0.955	77.692	0	118.560446	31.25223	118.55823	31.254816	3	340210
9	202410251540	355.0	41000	87.4751	0.888	77.692	0	118.560446	31.25223	118.55823	31.254816	3	340210
9	202410251550	355.0	41000	85.9622	0.903	77.692	0	118.560446	31.25223	118.55823	31.254816	3	340210
9	202410251600	355.0	41000	87.9679	0.883	77.692	0	118.560446	31.25223	118.55823	31.254816	3	340210
9	202410251610	355.0	41000	89.0462	0.872	77.692	0	118.560446	31.25223	118.55823	31.254816	3	340210
9	202410251620	355.0	41000	90.3109	0.86	77.692	0	118.560446	31.25223	118.55823	31.254816	3	340210
9	202410251630	355.0	41000	90.7444	0.856	77.692	0	118.560446	31.25223	118.55823	31.254816	3	340210
9	202410251640	355.0	41000	90.978	0.853	77.692	0	118.560446	31.25223	118.55823	31.254816	3	340210
9	202410251650	355.0	41000	87.7211	0.885	77.692	0	118.560446	31.25223	118.55823	31.254816	3	340210
9	202410251700	355.0	41000	98.2075	0.791	77.692	0	118.560446	31.25223	118.55823	31.254816	3	340210
9	202410251710	355.0	41000	90.3372	0.86	77.692	0	118.560446	31.25223	118.55823	31.254816	3	340210
9	202410251720	355.0	41000	96.8121	0.802	77.692	0	118.560446	31.25223	118.55823	31.254816	3	340210
9	202410251730	355.0	41000	91.5785	0.848	77.692	0	118.560446	31.25223	118.55823	31.254816	3	340210
9	202410251740	355.0	41000	88.7057	0.875	77.692	0	118.560446	31.25223	118.55823	31.254816	3	340210
9	202410251750	355.0	41000	87.7167	0.885	77.692	0	118.560446	31.25223	118.55823	31.254816	3	340210
9	202410251800	355.0	41000	88.2211	0.88	77.692	0	118.560446	31.25223	118.55823	31.254816	3	340210
9	202410251810	355.0	41000	88.8829	0.874	77.692	0	118.560446	31.25223	118.55823	31.254816	3	340210
9	202410251820	355.0	41000	84.9764	0.914	77.692	0	118.560446	31.25223	118.55823	31.254816	3	340210
9	202410251830	355.0	41000	95.6845	0.811	77.692	0	118.560446	31.25223	118.55823	31.254816	3	340210
9	202410251840	355.0	41000	87.983	0.883	77.692	0	118.560446	31.25223	118.55823	31.254816	3	340210
9	202410251850	355.0	41000	89.7385	0.865	77.692	0	118.560446	31.25223	118.55823	31.254816	3	340210
9	202410251900	355.0	41000	85.8332	0.905	77.692	0	118.560446	31.25223	118.55823	31.254816	3	340210
9	202410251910	355.0	41000	83.0979	0.934	77.692	0	118.560446	31.25223	118.55823	31.254816	3	340210
9	202410251920	355.0	41000	82.774	0.938	77.692	0	118.560446	31.25223	118.55823	31.254816	3	340210
9	202410251930	355.0	41000	83.7241	0.927	77.692	0	118.560446	31.25223	118.55823	31.254816	3	340210
9	202410251940	355.0	41000	81.5489	0.952	77.692	0	118.560446	31.25223	118.55823	31.254816	3	340210
9	202410251950	355.0	41000	82.9484	0.936	77.692	0	118.560446	31.25223	118.55823	31.254816	3	340210
9	202410252000	355.0	41000	85.1699	0.912	77.692	0	118.560446	31.25223	118.55823	31.254816	3	340210
9	202410252010	355.0	41000	84.6477	0.917	77.692	0	118.560446	31.25223	118.55823	31.254816	3	340210
9	202410252020	355.0	41000	82.7074	0.939	77.692	0	118.560446	31.25223	118.55823	31.254816	3	340210
9	202410252030	355.0	41000	90.0688	0.862	77.692	0	118.560446	31.25223	118.55823	31.254816	3	340210
9	202410252040	355.0	41000	84.8922	0.915	77.692	0	118.560446	31.25223	118.55823	31.254816	3	340210
9	202410252050	355.0	41000	82.5206	0.941	77.692	0	118.560446	31.25223	118.55823	31.254816	3	340210
9	202410252100	355.0	41000	82.5383	0.941	77.692	0	118.560446	31.25223	118.55823	31.254816	3	340210
9	202410252110	355.0	41000	83.4699	0.93	77.692	0	118.560446	31.25223	118.55823	31.254816	3	340210
9	202410252120	355.0	41000	88.8416	0.874	77.692	0	118.560446	31.25223	118.55823	31.254816	3	340210
9	202410252130	355.0	41000	76.8196	1.011	77.692	0	118.560446	31.25223	118.55823	31.254816	3	340210
9	202410252140	355.0	41000	86.4866	0.898	77.692	0	118.560446	31.25223	118.55823	31.254816	3	340210
9	202410252150	355.0	41000	85.0745	0.913	77.692	0	118.560446	31.25223	118.55823	31.254816	3	340210
9	202410252200	355.0	41000	84.1254	0.923	77.692	0	118.560446	31.25223	118.55823	31.254816	3	340210
9	202410252210	355.0	41000	88.9959	0.872	77.692	0	118.560446	31.25223	118.55823	31.254816	3	340210
9	202410252220	355.0	41000	75.9894	1.022	77.692	0	118.560446	31.25223	118.55823	31.254816	3	340210
9	202410252230	355.0	41000	80.7537	0.962	77.692	0	118.560446	31.25223	118.55823	31.254816	3	340210
9	202410252240	355.0	41000	81.5517	0.952	77.692	0	118.560446	31.25223	118.55823	31.254816	3	340210
9	202410252250	355.0	41000	83.2287	0.933	77.692	0	118.560446	31.25223	118.55823	31.254816	3	340210
9	202410252300	355.0	41000	79.1732	0.981	77.692	0	118.560446	31.25223	118.55823	31.254816	3	340210
9	202410252310	355.0	41000	86.794	0.895	77.692	0	118.560446	31.25223	118.55823	31.254816	3	340210
9	202410252320	355.0	41000	84.559	0.918	77.692	0	118.560446	31.25223	118.55823	31.254816	3	340210
9	202410252330	355.0	41000	78.5867	0.988	77.692	0	118.560446	31.25223	118.55823	31.254816	3	340210
9	202410252340	355.0	41000	81.0727	0.958	77.692	0	118.560446	31.25223	118.55823	31.254816	3	340210
9	202410252350	355.0	41000	78.1414	0.994	77.692	0	118.560446	31.25223	118.55823	31.254816	3	340210
10	202410140000	798.0	41000	77.974	1.09	85.0036	3	118.568809	31.241469	118.56418	31.247467	3	340210
10	202410140010	798.0	41000	76.8343	1.106	85.0036	3	118.568809	31.241469	118.56418	31.247467	3	340210
10	202410140020	798.0	41000	77.5032	1.096	85.0036	3	118.568809	31.241469	118.56418	31.247467	3	340210
10	202410140030	798.0	41000	81.1687	1.047	85.0036	3	118.568809	31.241469	118.56418	31.247467	3	340210
10	202410140040	798.0	41000	83.0884	1.023	85.0036	3	118.568809	31.241469	118.56418	31.247467	3	340210
10	202410140050	798.0	41000	80.5289	1.055	85.0036	3	118.568809	31.241469	118.56418	31.247467	3	340210
10	202410140100	798.0	41000	77.9743	1.09	85.0036	3	118.568809	31.241469	118.56418	31.247467	3	340210
10	202410140110	798.0	41000	80.2878	1.058	85.0036	3	118.568809	31.241469	118.56418	31.247467	3	340210
10	202410140120	798.0	41000	78.1729	1.087	85.0036	3	118.568809	31.241469	118.56418	31.247467	3	340210
10	202410140130	798.0	41000	76.5658	1.11	85.0036	3	118.568809	31.241469	118.56418	31.247467	3	340210
10	202410140140	798.0	41000	84.0894	1.01	85.0036	3	118.568809	31.241469	118.56418	31.247467	3	340210
10	202410140150	798.0	41000	75.9331	1.119	85.0036	3	118.568809	31.241469	118.56418	31.247467	3	340210
10	202410140200	798.0	41000	76.2873	1.114	85.0036	3	118.568809	31.241469	118.56418	31.247467	3	340210
10	202410140210	798.0	41000	80.6917	1.053	85.0036	3	118.568809	31.241469	118.56418	31.247467	3	340210
10	202410140220	798.0	41000	86.0064	0.988	85.0036	3	118.568809	31.241469	118.56418	31.247467	3	340210
10	202410140230	798.0	41000	72.7878	1.167	85.0036	3	118.568809	31.241469	118.56418	31.247467	3	340210
10	202410140240	798.0	41000	78.7929	1.078	85.0036	3	118.568809	31.241469	118.56418	31.247467	3	340210
10	202410140250	798.0	41000	80.126	1.06	85.0036	3	118.568809	31.241469	118.56418	31.247467	3	340210
10	202410140300	798.0	41000	79.168	1.073	85.0036	3	118.568809	31.241469	118.56418	31.247467	3	340210
10	202410140310	798.0	41000	78.1195	1.088	85.0036	3	118.568809	31.241469	118.56418	31.247467	3	340210
10	202410140320	798.0	41000	72.7866	1.167	85.0036	3	118.568809	31.241469	118.56418	31.247467	3	340210
10	202410140330	798.0	41000	76.948	1.104	85.0036	3	118.568809	31.241469	118.56418	31.247467	3	340210
10	202410140340	798.0	41000	74.5644	1.14	85.0036	3	118.568809	31.241469	118.56418	31.247467	3	340210
10	202410140350	798.0	41000	77.9333	1.09	85.0036	3	118.568809	31.241469	118.56418	31.247467	3	340210
10	202410140400	798.0	41000	78.355	1.084	85.0036	3	118.568809	31.241469	118.56418	31.247467	3	340210
10	202410140410	798.0	41000	81.0073	1.049	85.0036	3	118.568809	31.241469	118.56418	31.247467	3	340210
10	202410140420	798.0	41000	78.826	1.078	85.0036	3	118.568809	31.241469	118.56418	31.247467	3	340210
10	202410140430	798.0	41000	82.0612	1.035	85.0036	3	118.568809	31.241469	118.56418	31.247467	3	340210
10	202410140440	798.0	41000	77.3663	1.098	85.0036	3	118.568809	31.241469	118.56418	31.247467	3	340210
10	202410140450	798.0	41000	77.7928	1.092	85.0036	3	118.568809	31.241469	118.56418	31.247467	3	340210
10	202410140500	798.0	41000	75.0532	1.132	85.0036	3	118.568809	31.241469	118.56418	31.247467	3	340210
10	202410140510	798.0	41000	77.326	1.099	85.0036	3	118.568809	31.241469	118.56418	31.247467	3	340210
10	202410140520	798.0	41000	75.2196	1.13	85.0036	3	118.568809	31.241469	118.56418	31.247467	3	340210
10	202410140530	798.0	41000	87.8868	0.967	85.0036	3	118.568809	31.241469	118.56418	31.247467	3	340210
10	202410140540	798.0	41000	79.4918	1.069	85.0036	3	118.568809	31.241469	118.56418	31.247467	3	340210
10	202410140550	798.0	41000	76.0621	1.117	85.0036	3	118.568809	31.241469	118.56418	31.247467	3	340210
10	202410140600	798.0	41000	79.3288	1.071	85.0036	3	118.568809	31.241469	118.56418	31.247467	3	340210
10	202410140610	798.0	41000	84.9712	1.0	85.0036	3	118.568809	31.241469	118.56418	31.247467	3	340210
10	202410140620	798.0	41000	86.2465	0.985	85.0036	3	118.568809	31.241469	118.56418	31.247467	3	340210
10	202410140630	798.0	41000	78.7727	1.079	85.0036	3	118.568809	31.241469	118.56418	31.247467	3	340210
10	202410140640	798.0	41000	87.9325	0.966	85.0036	3	118.568809	31.241469	118.56418	31.247467	3	340210
10	202410140650	798.0	41000	82.8463	1.026	85.0036	3	118.568809	31.241469	118.56418	31.247467	3	340210
10	202410140700	798.0	41000	83.7476	1.014	85.0036	3	118.568809	31.241469	118.56418	31.247467	3	340210
10	202410140710	798.0	41000	78.3562	1.084	85.0036	3	118.568809	31.241469	118.56418	31.247467	3	340210
10	202410140720	798.0	41000	80.4422	1.056	85.0036	3	118.568809	31.241469	118.56418	31.247467	3	340210
10	202410140730	798.0	41000	82.2319	1.033	85.0036	3	118.568809	31.241469	118.56418	31.247467	3	340210
10	202410140740	798.0	41000	83.893	1.013	85.0036	3	118.568809	31.241469	118.56418	31.247467	3	340210
10	202410140750	798.0	41000	85.6997	0.991	85.0036	3	118.568809	31.241469	118.56418	31.247467	3	340210
10	202410140800	798.0	41000	82.8277	1.026	85.0036	3	118.568809	31.241469	118.56418	31.247467	3	340210
10	202410140810	798.0	41000	81.494	1.043	85.0036	3	118.568809	31.241469	118.56418	31.247467	3	340210
10	202410140820	798.0	41000	87.0333	0.976	85.0036	3	118.568809	31.241469	118.56418	31.247467	3	340210
10	202410140830	798.0	41000	89.4209	0.95	85.0036	3	118.568809	31.241469	118.56418	31.247467	3	340210
10	202410140840	798.0	41000	87.7141	0.969	85.0036	3	118.568809	31.241469	118.56418	31.247467	3	340210
10	202410140850	798.0	41000	84.1358	1.01	85.0036	3	118.568809	31.241469	118.56418	31.247467	3	340210
10	202410140900	798.0	41000	87.139	0.975	85.0036	3	118.568809	31.241469	118.56418	31.247467	3	340210
10	202410140910	798.0	41000	82.3921	1.031	85.0036	3	118.568809	31.241469	118.56418	31.247467	3	340210
10	202410140920	798.0	41000	83.8055	1.014	85.0036	3	118.568809	31.241469	118.56418	31.247467	3	340210
10	202410140930	798.0	41000	85.507	0.994	85.0036	3	118.568809	31.241469	118.56418	31.247467	3	340210
10	202410140940	798.0	41000	89.6778	0.947	85.0036	3	118.568809	31.241469	118.56418	31.247467	3	340210
10	202410140950	798.0	41000	88.8667	0.956	85.0036	3	118.568809	31.241469	118.56418	31.247467	3	340210
10	202410141000	798.0	41000	82.0224	1.036	85.0036	3	118.568809	31.241469	118.56418	31.247467	3	340210
10	202410141010	798.0	41000	96.6185	0.879	85.0036	3	118.568809	31.241469	118.56418	31.247467	3	340210
10	202410141020	798.0	41000	91.3416	0.93	85.0036	3	118.568809	31.241469	118.56418	31.247467	3	340210
10	202410141030	798.0	41000	88.5084	0.96	85.0036	3	118.568809	31.241469	118.56418	31.247467	3	340210
10	202410141040	798.0	41000	90.8808	0.935	85.0036	3	118.568809	31.241469	118.56418	31.247467	3	340210
10	202410141050	798.0	41000	89.0395	0.954	85.0036	3	118.568809	31.241469	118.56418	31.247467	3	340210
10	202410141100	798.0	41000	86.5926	0.981	85.0036	3	118.568809	31.241469	118.56418	31.247467	3	340210
10	202410141110	798.0	41000	85.4793	0.994	85.0036	3	118.568809	31.241469	118.56418	31.247467	3	340210
10	202410141120	798.0	41000	93.4643	0.909	85.0036	3	118.568809	31.241469	118.56418	31.247467	3	340210
10	202410141130	798.0	41000	92.4452	0.919	85.0036	3	118.568809	31.241469	118.56418	31.247467	3	340210
10	202410141140	798.0	41000	85.1263	0.998	85.0036	3	118.568809	31.241469	118.56418	31.247467	3	340210
10	202410141150	798.0	41000	84.4431	1.006	85.0036	3	118.568809	31.241469	118.56418	31.247467	3	340210
10	202410141200	798.0	41000	86.0309	0.988	85.0036	3	118.568809	31.241469	118.56418	31.247467	3	340210
10	202410141210	798.0	41000	94.7892	0.896	85.0036	3	118.568809	31.241469	118.56418	31.247467	3	340210
10	202410141220	798.0	41000	93.1702	0.912	85.0036	3	118.568809	31.241469	118.56418	31.247467	3	340210
10	202410141230	798.0	41000	87.3007	0.973	85.0036	3	118.568809	31.241469	118.56418	31.247467	3	340210
10	202410141240	798.0	41000	89.3437	0.951	85.0036	3	118.568809	31.241469	118.56418	31.247467	3	340210
10	202410141250	798.0	41000	91.6907	0.927	85.0036	3	118.568809	31.241469	118.56418	31.247467	3	340210
10	202410141300	798.0	41000	86.0344	0.988	85.0036	3	118.568809	31.241469	118.56418	31.247467	3	340210
10	202410141310	798.0	41000	94.7323	0.897	85.0036	3	118.568809	31.241469	118.56418	31.247467	3	340210
10	202410141320	798.0	41000	93.7278	0.906	85.0036	3	118.568809	31.241469	118.56418	31.247467	3	340210
10	202410141330	798.0	41000	90.3635	0.94	85.0036	3	118.568809	31.241469	118.56418	31.247467	3	340210
10	202410141340	798.0	41000	94.7307	0.897	85.0036	3	118.568809	31.241469	118.56418	31.247467	3	340210
10	202410141350	798.0	41000	90.7073	0.937	85.0036	3	118.568809	31.241469	118.56418	31.247467	3	340210
10	202410141400	798.0	41000	87.8976	0.967	85.0036	3	118.568809	31.241469	118.56418	31.247467	3	340210
10	202410141410	798.0	41000	88.897	0.956	85.0036	3	118.568809	31.241469	118.56418	31.247467	3	340210
10	202410141420	798.0	41000	91.1701	0.932	85.0036	3	118.568809	31.241469	118.56418	31.247467	3	340210
10	202410141430	798.0	41000	88.7883	0.957	85.0036	3	118.568809	31.241469	118.56418	31.247467	3	340210
10	202410141440	798.0	41000	89.0448	0.954	85.0036	3	118.568809	31.241469	118.56418	31.247467	3	340210
10	202410141450	798.0	41000	85.7503	0.991	85.0036	3	118.568809	31.241469	118.56418	31.247467	3	340210
10	202410141500	798.0	41000	89.8176	0.946	85.0036	3	118.568809	31.241469	118.56418	31.247467	3	340210
10	202410141510	798.0	41000	83.0667	1.023	85.0036	3	118.568809	31.241469	118.56418	31.247467	3	340210
10	202410141520	798.0	41000	86.7889	0.979	85.0036	3	118.568809	31.241469	118.56418	31.247467	3	340210
10	202410141530	798.0	41000	88.5524	0.959	85.0036	3	118.568809	31.241469	118.56418	31.247467	3	340210
10	202410141540	798.0	41000	89.7751	0.946	85.0036	3	118.568809	31.241469	118.56418	31.247467	3	340210
10	202410141550	798.0	41000	89.7264	0.947	85.0036	3	118.568809	31.241469	118.56418	31.247467	3	340210
10	202410141600	798.0	41000	87.1241	0.975	85.0036	3	118.568809	31.241469	118.56418	31.247467	3	340210
10	202410141610	798.0	41000	89.7294	0.947	85.0036	3	118.568809	31.241469	118.56418	31.247467	3	340210
10	202410141620	798.0	41000	90.0029	0.944	85.0036	3	118.568809	31.241469	118.56418	31.247467	3	340210
10	202410141630	798.0	41000	93.7656	0.906	85.0036	3	118.568809	31.241469	118.56418	31.247467	3	340210
10	202410141640	798.0	41000	88.9595	0.955	85.0036	3	118.568809	31.241469	118.56418	31.247467	3	340210
10	202410141650	798.0	41000	87.3314	0.973	85.0036	3	118.568809	31.241469	118.56418	31.247467	3	340210
10	202410141700	798.0	41000	86.2299	0.985	85.0036	3	118.568809	31.241469	118.56418	31.247467	3	340210
10	202410141710	798.0	41000	85.8061	0.99	85.0036	3	118.568809	31.241469	118.56418	31.247467	3	340210
10	202410141720	798.0	41000	90.6136	0.938	85.0036	3	118.568809	31.241469	118.56418	31.247467	3	340210
10	202410141730	798.0	41000	89.7169	0.947	85.0036	3	118.568809	31.241469	118.56418	31.247467	3	340210
10	202410141740	798.0	41000	86.7351	0.98	85.0036	3	118.568809	31.241469	118.56418	31.247467	3	340210
10	202410141750	798.0	41000	84.1482	1.01	85.0036	3	118.568809	31.241469	118.56418	31.247467	3	340210
10	202410141800	798.0	41000	88.6636	0.958	85.0036	3	118.568809	31.241469	118.56418	31.247467	3	340210
10	202410141810	798.0	41000	81.1579	1.047	85.0036	3	118.568809	31.241469	118.56418	31.247467	3	340210
10	202410141820	798.0	41000	87.6919	0.969	85.0036	3	118.568809	31.241469	118.56418	31.247467	3	340210
10	202410141830	798.0	41000	92.5932	0.918	85.0036	3	118.568809	31.241469	118.56418	31.247467	3	340210
10	202410141840	798.0	41000	86.8926	0.978	85.0036	3	118.568809	31.241469	118.56418	31.247467	3	340210
10	202410141850	798.0	41000	87.2823	0.973	85.0036	3	118.568809	31.241469	118.56418	31.247467	3	340210
10	202410141900	798.0	41000	83.6659	1.015	85.0036	3	118.568809	31.241469	118.56418	31.247467	3	340210
10	202410141910	798.0	41000	89.8214	0.946	85.0036	3	118.568809	31.241469	118.56418	31.247467	3	340210
10	202410141920	798.0	41000	81.0785	1.048	85.0036	3	118.568809	31.241469	118.56418	31.247467	3	340210
10	202410141930	798.0	41000	83.4012	1.019	85.0036	3	118.568809	31.241469	118.56418	31.247467	3	340210
10	202410141940	798.0	41000	81.193	1.046	85.0036	3	118.568809	31.241469	118.56418	31.247467	3	340210
10	202410141950	798.0	41000	81.2478	1.046	85.0036	3	118.568809	31.241469	118.56418	31.247467	3	340210
10	202410142000	798.0	41000	79.592	1.067	85.0036	3	118.568809	31.241469	118.56418	31.247467	3	340210
10	202410142010	798.0	41000	75.9147	1.119	85.0036	3	118.568809	31.241469	118.56418	31.247467	3	340210
10	202410142020	798.0	41000	78.7965	1.078	85.0036	3	118.568809	31.241469	118.56418	31.247467	3	340210
10	202410142030	798.0	41000	81.7546	1.039	85.0036	3	118.568809	31.241469	118.56418	31.247467	3	340210
10	202410142040	798.0	41000	80.995	1.049	85.0036	3	118.568809	31.241469	118.56418	31.247467	3	340210
10	202410142050	798.0	41000	80.5825	1.054	85.0036	3	118.568809	31.241469	118.56418	31.247467	3	340210
10	202410142100	798.0	41000	80.6021	1.054	85.0036	3	118.568809	31.241469	118.56418	31.247467	3	340210
10	202410142110	798.0	41000	77.3136	1.099	85.0036	3	118.568809	31.241469	118.56418	31.247467	3	340210
10	202410142120	798.0	41000	76.9128	1.105	85.0036	3	118.568809	31.241469	118.56418	31.247467	3	340210
10	202410142130	798.0	41000	82.1481	1.034	85.0036	3	118.568809	31.241469	118.56418	31.247467	3	340210
10	202410142140	798.0	41000	81.9078	1.037	85.0036	3	118.568809	31.241469	118.56418	31.247467	3	340210
10	202410142150	798.0	41000	79.4656	1.069	85.0036	3	118.568809	31.241469	118.56418	31.247467	3	340210
10	202410142200	798.0	41000	83.7425	1.015	85.0036	3	118.568809	31.241469	118.56418	31.247467	3	340210
10	202410142210	798.0	41000	78.7632	1.079	85.0036	3	118.568809	31.241469	118.56418	31.247467	3	340210
10	202410142220	798.0	41000	80.3037	1.058	85.0036	3	118.568809	31.241469	118.56418	31.247467	3	340210
10	202410142230	798.0	41000	83.0941	1.022	85.0036	3	118.568809	31.241469	118.56418	31.247467	3	340210
10	202410142240	798.0	41000	79.3266	1.071	85.0036	3	118.568809	31.241469	118.56418	31.247467	3	340210
10	202410142250	798.0	41000	77.7468	1.093	85.0036	3	118.568809	31.241469	118.56418	31.247467	3	340210
10	202410142300	798.0	41000	77.685	1.094	85.0036	3	118.568809	31.241469	118.56418	31.247467	3	340210
10	202410142310	798.0	41000	76.1449	1.116	85.0036	3	118.568809	31.241469	118.56418	31.247467	3	340210
10	202410142320	798.0	41000	81.2617	1.046	85.0036	3	118.568809	31.241469	118.56418	31.247467	3	340210
10	202410142330	798.0	41000	77.1463	1.101	85.0036	3	118.568809	31.241469	118.56418	31.247467	3	340210
10	202410142340	798.0	41000	76.2923	1.114	85.0036	3	118.568809	31.241469	118.56418	31.247467	3	340210
10	202410142350	798.0	41000	78.9746	1.076	85.0036	3	118.568809	31.241469	118.56418	31.247467	3	340210
10	202410170000	798.0	41000	81.3143	1.045	85.0036	3	118.568809	31.241469	118.56418	31.247467	3	340210
10	202410170010	798.0	41000	81.3487	1.044	85.0036	3	118.568809	31.241469	118.56418	31.247467	3	340210
10	202410170020	798.0	41000	77.7616	1.093	85.0036	3	118.568809	31.241469	118.56418	31.247467	3	340210
10	202410170030	798.0	41000	78.6455	1.08	85.0036	3	118.568809	31.241469	118.56418	31.247467	3	340210
10	202410170040	798.0	41000	82.082	1.035	85.0036	3	118.568809	31.241469	118.56418	31.247467	3	340210
10	202410170050	798.0	41000	77.5918	1.095	85.0036	3	118.568809	31.241469	118.56418	31.247467	3	340210
10	202410170100	798.0	41000	76.5602	1.11	85.0036	3	118.568809	31.241469	118.56418	31.247467	3	340210
10	202410170110	798.0	41000	79.1629	1.073	85.0036	3	118.568809	31.241469	118.56418	31.247467	3	340210
10	202410170120	798.0	41000	82.2959	1.032	85.0036	3	118.568809	31.241469	118.56418	31.247467	3	340210
10	202410170130	798.0	41000	77.366	1.098	85.0036	3	118.568809	31.241469	118.56418	31.247467	3	340210
10	202410170140	798.0	41000	80.5176	1.055	85.0036	3	118.568809	31.241469	118.56418	31.247467	3	340210
10	202410170150	798.0	41000	80.3324	1.058	85.0036	3	118.568809	31.241469	118.56418	31.247467	3	340210
10	202410170200	798.0	41000	81.6889	1.04	85.0036	3	118.568809	31.241469	118.56418	31.247467	3	340210
10	202410170210	798.0	41000	81.1537	1.047	85.0036	3	118.568809	31.241469	118.56418	31.247467	3	340210
10	202410170220	798.0	41000	79.2696	1.072	85.0036	3	118.568809	31.241469	118.56418	31.247467	3	340210
10	202410170230	798.0	41000	79.3408	1.071	85.0036	3	118.568809	31.241469	118.56418	31.247467	3	340210
10	202410170240	798.0	41000	76.3385	1.113	85.0036	3	118.568809	31.241469	118.56418	31.247467	3	340210
10	202410170250	798.0	41000	77.9595	1.09	85.0036	3	118.568809	31.241469	118.56418	31.247467	3	340210
10	202410170300	798.0	41000	75.935	1.119	85.0036	3	118.568809	31.241469	118.56418	31.247467	3	340210
10	202410170310	798.0	41000	85.14	0.998	85.0036	3	118.568809	31.241469	118.56418	31.247467	3	340210
10	202410170320	798.0	41000	82.2008	1.034	85.0036	3	118.568809	31.241469	118.56418	31.247467	3	340210
10	202410170330	798.0	41000	78.4308	1.083	85.0036	3	118.568809	31.241469	118.56418	31.247467	3	340210
10	202410170340	798.0	41000	78.4214	1.083	85.0036	3	118.568809	31.241469	118.56418	31.247467	3	340210
10	202410170350	798.0	41000	81.6015	1.041	85.0036	3	118.568809	31.241469	118.56418	31.247467	3	340210
10	202410170400	798.0	41000	76.0772	1.117	85.0036	3	118.568809	31.241469	118.56418	31.247467	3	340210
10	202410170410	798.0	41000	76.9896	1.104	85.0036	3	118.568809	31.241469	118.56418	31.247467	3	340210
10	202410170420	798.0	41000	77.0893	1.102	85.0036	3	118.568809	31.241469	118.56418	31.247467	3	340210
10	202410170430	798.0	41000	73.9004	1.15	85.0036	3	118.568809	31.241469	118.56418	31.247467	3	340210
10	202410170440	798.0	41000	79.1956	1.073	85.0036	3	118.568809	31.241469	118.56418	31.247467	3	340210
10	202410170450	798.0	41000	80.9159	1.05	85.0036	3	118.568809	31.241469	118.56418	31.247467	3	340210
10	202410170500	798.0	41000	75.3756	1.127	85.0036	3	118.568809	31.241469	118.56418	31.247467	3	340210
10	202410170510	798.0	41000	76.6632	1.108	85.0036	3	118.568809	31.241469	118.56418	31.247467	3	340210
10	202410170520	798.0	41000	75.8914	1.12	85.0036	3	118.568809	31.241469	118.56418	31.247467	3	340210
10	202410170530	798.0	41000	73.9348	1.149	85.0036	3	118.568809	31.241469	118.56418	31.247467	3	340210
10	202410170540	798.0	41000	81.3382	1.045	85.0036	3	118.568809	31.241469	118.56418	31.247467	3	340210
10	202410170550	798.0	41000	78.1265	1.088	85.0036	3	118.568809	31.241469	118.56418	31.247467	3	340210
10	202410170600	798.0	41000	79.7731	1.065	85.0036	3	118.568809	31.241469	118.56418	31.247467	3	340210
10	202410170610	798.0	41000	80.1076	1.061	85.0036	3	118.568809	31.241469	118.56418	31.247467	3	340210
10	202410170620	798.0	41000	80.1831	1.06	85.0036	3	118.568809	31.241469	118.56418	31.247467	3	340210
10	202410170630	798.0	41000	85.0416	0.999	85.0036	3	118.568809	31.241469	118.56418	31.247467	3	340210
10	202410170640	798.0	41000	83.8994	1.013	85.0036	3	118.568809	31.241469	118.56418	31.247467	3	340210
10	202410170650	798.0	41000	83.7436	1.015	85.0036	3	118.568809	31.241469	118.56418	31.247467	3	340210
10	202410170700	798.0	41000	82.974	1.024	85.0036	3	118.568809	31.241469	118.56418	31.247467	3	340210
10	202410170710	798.0	41000	83.1449	1.022	85.0036	3	118.568809	31.241469	118.56418	31.247467	3	340210
10	202410170720	798.0	41000	85.5596	0.993	85.0036	3	118.568809	31.241469	118.56418	31.247467	3	340210
10	202410170730	798.0	41000	86.5249	0.982	85.0036	3	118.568809	31.241469	118.56418	31.247467	3	340210
10	202410170740	798.0	41000	81.3487	1.044	85.0036	3	118.568809	31.241469	118.56418	31.247467	3	340210
10	202410170750	798.0	41000	82.7932	1.026	85.0036	3	118.568809	31.241469	118.56418	31.247467	3	340210
10	202410170800	798.0	41000	84.3923	1.007	85.0036	3	118.568809	31.241469	118.56418	31.247467	3	340210
10	202410170810	798.0	41000	86.2495	0.985	85.0036	3	118.568809	31.241469	118.56418	31.247467	3	340210
10	202410170820	798.0	41000	86.2493	0.985	85.0036	3	118.568809	31.241469	118.56418	31.247467	3	340210
10	202410170830	798.0	41000	85.0924	0.998	85.0036	3	118.568809	31.241469	118.56418	31.247467	3	340210
10	202410170840	798.0	41000	85.9031	0.989	85.0036	3	118.568809	31.241469	118.56418	31.247467	3	340210
10	202410170850	798.0	41000	88.1231	0.964	85.0036	3	118.568809	31.241469	118.56418	31.247467	3	340210
10	202410170900	798.0	41000	87.0754	0.976	85.0036	3	118.568809	31.241469	118.56418	31.247467	3	340210
10	202410170910	798.0	41000	83.784	1.014	85.0036	3	118.568809	31.241469	118.56418	31.247467	3	340210
10	202410170920	798.0	41000	83.9761	1.012	85.0036	3	118.568809	31.241469	118.56418	31.247467	3	340210
10	202410170930	798.0	41000	87.6922	0.969	85.0036	3	118.568809	31.241469	118.56418	31.247467	3	340210
10	202410170940	798.0	41000	82.5779	1.029	85.0036	3	118.568809	31.241469	118.56418	31.247467	3	340210
10	202410170950	798.0	41000	87.4799	0.971	85.0036	3	118.568809	31.241469	118.56418	31.247467	3	340210
10	202410171000	798.0	41000	86.5171	0.982	85.0036	3	118.568809	31.241469	118.56418	31.247467	3	340210
10	202410171010	798.0	41000	85.5954	0.993	85.0036	3	118.568809	31.241469	118.56418	31.247467	3	340210
10	202410171020	798.0	41000	85.4655	0.994	85.0036	3	118.568809	31.241469	118.56418	31.247467	3	340210
10	202410171030	798.0	41000	89.5135	0.949	85.0036	3	118.568809	31.241469	118.56418	31.247467	3	340210
10	202410171040	798.0	41000	92.4393	0.919	85.0036	3	118.568809	31.241469	118.56418	31.247467	3	340210
10	202410171050	798.0	41000	87.8682	0.967	85.0036	3	118.568809	31.241469	118.56418	31.247467	3	340210
10	202410171100	798.0	41000	88.7705	0.957	85.0036	3	118.568809	31.241469	118.56418	31.247467	3	340210
10	202410171110	798.0	41000	84.0638	1.011	85.0036	3	118.568809	31.241469	118.56418	31.247467	3	340210
10	202410171120	798.0	41000	89.7348	0.947	85.0036	3	118.568809	31.241469	118.56418	31.247467	3	340210
10	202410171130	798.0	41000	88.9635	0.955	85.0036	3	118.568809	31.241469	118.56418	31.247467	3	340210
10	202410171140	798.0	41000	86.736	0.98	85.0036	3	118.568809	31.241469	118.56418	31.247467	3	340210
10	202410171150	798.0	41000	86.385	0.984	85.0036	3	118.568809	31.241469	118.56418	31.247467	3	340210
10	202410171200	798.0	41000	88.2152	0.963	85.0036	3	118.568809	31.241469	118.56418	31.247467	3	340210
10	202410171210	798.0	41000	91.9623	0.924	85.0036	3	118.568809	31.241469	118.56418	31.247467	3	340210
10	202410171220	798.0	41000	91.907	0.924	85.0036	3	118.568809	31.241469	118.56418	31.247467	3	340210
10	202410171230	798.0	41000	87.398	0.972	85.0036	3	118.568809	31.241469	118.56418	31.247467	3	340210
10	202410171240	798.0	41000	82.1277	1.035	85.0036	3	118.568809	31.241469	118.56418	31.247467	3	340210
10	202410171250	798.0	41000	93.1692	0.912	85.0036	3	118.568809	31.241469	118.56418	31.247467	3	340210
10	202410171300	798.0	41000	92.3551	0.92	85.0036	3	118.568809	31.241469	118.56418	31.247467	3	340210
10	202410171310	798.0	41000	88.3216	0.962	85.0036	3	118.568809	31.241469	118.56418	31.247467	3	340210
10	202410171320	798.0	41000	87.5349	0.971	85.0036	3	118.568809	31.241469	118.56418	31.247467	3	340210
10	202410171330	798.0	41000	87.0734	0.976	85.0036	3	118.568809	31.241469	118.56418	31.247467	3	340210
10	202410171340	798.0	41000	89.487	0.949	85.0036	3	118.568809	31.241469	118.56418	31.247467	3	340210
10	202410171350	798.0	41000	87.4649	0.971	85.0036	3	118.568809	31.241469	118.56418	31.247467	3	340210
10	202410171400	798.0	41000	85.6762	0.992	85.0036	3	118.568809	31.241469	118.56418	31.247467	3	340210
10	202410171410	798.0	41000	85.1552	0.998	85.0036	3	118.568809	31.241469	118.56418	31.247467	3	340210
10	202410171420	798.0	41000	90.2771	0.941	85.0036	3	118.568809	31.241469	118.56418	31.247467	3	340210
10	202410171430	798.0	41000	82.845	1.026	85.0036	3	118.568809	31.241469	118.56418	31.247467	3	340210
10	202410171440	798.0	41000	79.2362	1.072	85.0036	3	118.568809	31.241469	118.56418	31.247467	3	340210
10	202410171450	798.0	41000	88.419	0.961	85.0036	3	118.568809	31.241469	118.56418	31.247467	3	340210
10	202410171500	798.0	41000	93.8832	0.905	85.0036	3	118.568809	31.241469	118.56418	31.247467	3	340210
10	202410171510	798.0	41000	92.3591	0.92	85.0036	3	118.568809	31.241469	118.56418	31.247467	3	340210
10	202410171520	798.0	41000	93.7423	0.906	85.0036	3	118.568809	31.241469	118.56418	31.247467	3	340210
10	202410171530	798.0	41000	89.5922	0.948	85.0036	3	118.568809	31.241469	118.56418	31.247467	3	340210
10	202410171540	798.0	41000	88.1037	0.964	85.0036	3	118.568809	31.241469	118.56418	31.247467	3	340210
10	202410171550	798.0	41000	90.1931	0.942	85.0036	3	118.568809	31.241469	118.56418	31.247467	3	340210
10	202410171600	798.0	41000	87.9267	0.966	85.0036	3	118.568809	31.241469	118.56418	31.247467	3	340210
10	202410171610	798.0	41000	89.2898	0.951	85.0036	3	118.568809	31.241469	118.56418	31.247467	3	340210
10	202410171620	798.0	41000	91.6681	0.927	85.0036	3	118.568809	31.241469	118.56418	31.247467	3	340210
10	202410171630	798.0	41000	89.5237	0.949	85.0036	3	118.568809	31.241469	118.56418	31.247467	3	340210
10	202410171640	798.0	41000	91.6686	0.927	85.0036	3	118.568809	31.241469	118.56418	31.247467	3	340210
10	202410171650	798.0	41000	88.7502	0.957	85.0036	3	118.568809	31.241469	118.56418	31.247467	3	340210
10	202410171700	798.0	41000	90.9406	0.934	85.0036	3	118.568809	31.241469	118.56418	31.247467	3	340210
10	202410171710	798.0	41000	88.4586	0.96	85.0036	3	118.568809	31.241469	118.56418	31.247467	3	340210
10	202410171720	798.0	41000	93.4422	0.909	85.0036	3	118.568809	31.241469	118.56418	31.247467	3	340210
10	202410171730	798.0	41000	88.955	0.955	85.0036	3	118.568809	31.241469	118.56418	31.247467	3	340210
10	202410171740	798.0	41000	86.5054	0.982	85.0036	3	118.568809	31.241469	118.56418	31.247467	3	340210
10	202410171750	798.0	41000	85.8943	0.989	85.0036	3	118.568809	31.241469	118.56418	31.247467	3	340210
10	202410171800	798.0	41000	84.8624	1.001	85.0036	3	118.568809	31.241469	118.56418	31.247467	3	340210
10	202410171810	798.0	41000	85.7232	0.991	85.0036	3	118.568809	31.241469	118.56418	31.247467	3	340210
10	202410171820	798.0	41000	84.111	1.01	85.0036	3	118.568809	31.241469	118.56418	31.247467	3	340210
10	202410171830	798.0	41000	80.6964	1.053	85.0036	3	118.568809	31.241469	118.56418	31.247467	3	340210
10	202410171840	798.0	41000	80.9066	1.05	85.0036	3	118.568809	31.241469	118.56418	31.247467	3	340210
10	202410171850	798.0	41000	81.3183	1.045	85.0036	3	118.568809	31.241469	118.56418	31.247467	3	340210
10	202410171900	798.0	41000	78.55	1.082	85.0036	3	118.568809	31.241469	118.56418	31.247467	3	340210
10	202410171910	798.0	41000	84.7405	1.003	85.0036	3	118.568809	31.241469	118.56418	31.247467	3	340210
10	202410171920	798.0	41000	84.3688	1.007	85.0036	3	118.568809	31.241469	118.56418	31.247467	3	340210
10	202410171930	798.0	41000	79.7321	1.066	85.0036	3	118.568809	31.241469	118.56418	31.247467	3	340210
10	202410171940	798.0	41000	81.5208	1.042	85.0036	3	118.568809	31.241469	118.56418	31.247467	3	340210
10	202410171950	798.0	41000	82.9805	1.024	85.0036	3	118.568809	31.241469	118.56418	31.247467	3	340210
10	202410172000	798.0	41000	81.2512	1.046	85.0036	3	118.568809	31.241469	118.56418	31.247467	3	340210
10	202410172010	798.0	41000	83.9652	1.012	85.0036	3	118.568809	31.241469	118.56418	31.247467	3	340210
10	202410172020	798.0	41000	88.4157	0.961	85.0036	3	118.568809	31.241469	118.56418	31.247467	3	340210
10	202410172030	798.0	41000	81.3183	1.045	85.0036	3	118.568809	31.241469	118.56418	31.247467	3	340210
10	202410172040	798.0	41000	81.1638	1.047	85.0036	3	118.568809	31.241469	118.56418	31.247467	3	340210
10	202410172050	798.0	41000	82.7064	1.027	85.0036	3	118.568809	31.241469	118.56418	31.247467	3	340210
10	202410172100	798.0	41000	82.9517	1.024	85.0036	3	118.568809	31.241469	118.56418	31.247467	3	340210
10	202410172110	798.0	41000	84.2561	1.008	85.0036	3	118.568809	31.241469	118.56418	31.247467	3	340210
10	202410172120	798.0	41000	84.5795	1.005	85.0036	3	118.568809	31.241469	118.56418	31.247467	3	340210
10	202410172130	798.0	41000	82.1628	1.034	85.0036	3	118.568809	31.241469	118.56418	31.247467	3	340210
10	202410172140	798.0	41000	80.5689	1.055	85.0036	3	118.568809	31.241469	118.56418	31.247467	3	340210
10	202410172150	798.0	41000	78.132	1.087	85.0036	3	118.568809	31.241469	118.56418	31.247467	3	340210
10	202410172200	798.0	41000	80.2549	1.059	85.0036	3	118.568809	31.241469	118.56418	31.247467	3	340210
10	202410172210	798.0	41000	82.6944	1.027	85.0036	3	118.568809	31.241469	118.56418	31.247467	3	340210
10	202410172220	798.0	41000	81.8417	1.038	85.0036	3	118.568809	31.241469	118.56418	31.247467	3	340210
10	202410172230	798.0	41000	89.0975	0.954	85.0036	3	118.568809	31.241469	118.56418	31.247467	3	340210
10	202410172240	798.0	41000	80.7051	1.053	85.0036	3	118.568809	31.241469	118.56418	31.247467	3	340210
10	202410172250	798.0	41000	80.9159	1.05	85.0036	3	118.568809	31.241469	118.56418	31.247467	3	340210
10	202410172300	798.0	41000	80.7104	1.053	85.0036	3	118.568809	31.241469	118.56418	31.247467	3	340210
10	202410172310	798.0	41000	83.7791	1.014	85.0036	3	118.568809	31.241469	118.56418	31.247467	3	340210
10	202410172320	798.0	41000	80.9792	1.049	85.0036	3	118.568809	31.241469	118.56418	31.247467	3	340210
10	202410172330	798.0	41000	80.3776	1.057	85.0036	3	118.568809	31.241469	118.56418	31.247467	3	340210
10	202410172340	798.0	41000	83.2725	1.02	85.0036	3	118.568809	31.241469	118.56418	31.247467	3	340210
10	202410172350	798.0	41000	85.0036	1.0	85.0036	3	118.568809	31.241469	118.56418	31.247467	3	340210
10	202410280000	798.0	41000	78.3218	1.085	85.0036	3	118.568809	31.241469	118.56418	31.247467	3	340210
10	202410280010	798.0	41000	78.3691	1.084	85.0036	3	118.568809	31.241469	118.56418	31.247467	3	340210
10	202410280020	798.0	41000	82.5377	1.029	85.0036	3	118.568809	31.241469	118.56418	31.247467	3	340210
10	202410280030	798.0	41000	78.1515	1.087	85.0036	3	118.568809	31.241469	118.56418	31.247467	3	340210
10	202410280040	798.0	41000	76.5602	1.11	85.0036	3	118.568809	31.241469	118.56418	31.247467	3	340210
10	202410280050	798.0	41000	78.1212	1.088	85.0036	3	118.568809	31.241469	118.56418	31.247467	3	340210
10	202410280100	798.0	41000	77.5765	1.095	85.0036	3	118.568809	31.241469	118.56418	31.247467	3	340210
10	202410280110	798.0	41000	80.3238	1.058	85.0036	3	118.568809	31.241469	118.56418	31.247467	3	340210
10	202410280120	798.0	41000	83.0263	1.023	85.0036	3	118.568809	31.241469	118.56418	31.247467	3	340210
10	202410280130	798.0	41000	84.4974	1.005	85.0036	3	118.568809	31.241469	118.56418	31.247467	3	340210
10	202410280140	798.0	41000	82.1556	1.034	85.0036	3	118.568809	31.241469	118.56418	31.247467	3	340210
10	202410280150	798.0	41000	83.514	1.017	85.0036	3	118.568809	31.241469	118.56418	31.247467	3	340210
10	202410280200	798.0	41000	84.2121	1.009	85.0036	3	118.568809	31.241469	118.56418	31.247467	3	340210
10	202410280210	798.0	41000	81.1833	1.047	85.0036	3	118.568809	31.241469	118.56418	31.247467	3	340210
10	202410280220	798.0	41000	81.1369	1.047	85.0036	3	118.568809	31.241469	118.56418	31.247467	3	340210
10	202410280230	798.0	41000	79.9194	1.063	85.0036	3	118.568809	31.241469	118.56418	31.247467	3	340210
10	202410280240	798.0	41000	82.6284	1.028	85.0036	3	118.568809	31.241469	118.56418	31.247467	3	340210
10	202410280250	798.0	41000	84.9288	1.0	85.0036	3	118.568809	31.241469	118.56418	31.247467	3	340210
10	202410280300	798.0	41000	74.511	1.14	85.0036	3	118.568809	31.241469	118.56418	31.247467	3	340210
10	202410280310	798.0	41000	79.3255	1.071	85.0036	3	118.568809	31.241469	118.56418	31.247467	3	340210
10	202410280320	798.0	41000	77.1979	1.101	85.0036	3	118.568809	31.241469	118.56418	31.247467	3	340210
10	202410280330	798.0	41000	76.5561	1.11	85.0036	3	118.568809	31.241469	118.56418	31.247467	3	340210
10	202410280340	798.0	41000	78.783	1.078	85.0036	3	118.568809	31.241469	118.56418	31.247467	3	340210
10	202410280350	798.0	41000	80.5644	1.055	85.0036	3	118.568809	31.241469	118.56418	31.247467	3	340210
10	202410280400	798.0	41000	83.6466	1.016	85.0036	3	118.568809	31.241469	118.56418	31.247467	3	340210
10	202410280410	798.0	41000	86.3253	0.984	85.0036	3	118.568809	31.241469	118.56418	31.247467	3	340210
10	202410280420	798.0	41000	76.8123	1.106	85.0036	3	118.568809	31.241469	118.56418	31.247467	3	340210
10	202410280430	798.0	41000	83.11	1.022	85.0036	3	118.568809	31.241469	118.56418	31.247467	3	340210
10	202410280440	798.0	41000	79.7832	1.065	85.0036	3	118.568809	31.241469	118.56418	31.247467	3	340210
10	202410280450	798.0	41000	85.0521	0.999	85.0036	3	118.568809	31.241469	118.56418	31.247467	3	340210
10	202410280500	798.0	41000	80.759	1.052	85.0036	3	118.568809	31.241469	118.56418	31.247467	3	340210
10	202410280510	798.0	41000	77.7278	1.093	85.0036	3	118.568809	31.241469	118.56418	31.247467	3	340210
10	202410280520	798.0	41000	82.4683	1.03	85.0036	3	118.568809	31.241469	118.56418	31.247467	3	340210
10	202410280530	798.0	41000	76.3864	1.112	85.0036	3	118.568809	31.241469	118.56418	31.247467	3	340210
10	202410280540	798.0	41000	82.3537	1.032	85.0036	3	118.568809	31.241469	118.56418	31.247467	3	340210
10	202410280550	798.0	41000	85.0395	0.999	85.0036	3	118.568809	31.241469	118.56418	31.247467	3	340210
10	202410280600	798.0	41000	87.4744	0.971	85.0036	3	118.568809	31.241469	118.56418	31.247467	3	340210
10	202410280610	798.0	41000	84.6182	1.004	85.0036	3	118.568809	31.241469	118.56418	31.247467	3	340210
10	202410280620	798.0	41000	87.5615	0.97	85.0036	3	118.568809	31.241469	118.56418	31.247467	3	340210
10	202410280630	798.0	41000	92.3393	0.92	85.0036	3	118.568809	31.241469	118.56418	31.247467	3	340210
10	202410280640	798.0	41000	86.8746	0.978	85.0036	3	118.568809	31.241469	118.56418	31.247467	3	340210
10	202410280650	798.0	41000	88.8856	0.956	85.0036	3	118.568809	31.241469	118.56418	31.247467	3	340210
10	202410280700	798.0	41000	87.0269	0.976	85.0036	3	118.568809	31.241469	118.56418	31.247467	3	340210
10	202410280710	798.0	41000	88.3061	0.962	85.0036	3	118.568809	31.241469	118.56418	31.247467	3	340210
10	202410280720	798.0	41000	90.6228	0.937	85.0036	3	118.568809	31.241469	118.56418	31.247467	3	340210
10	202410280730	798.0	41000	88.4366	0.961	85.0036	3	118.568809	31.241469	118.56418	31.247467	3	340210
10	202410280740	798.0	41000	89.4007	0.95	85.0036	3	118.568809	31.241469	118.56418	31.247467	3	340210
10	202410280750	798.0	41000	88.2233	0.963	85.0036	3	118.568809	31.241469	118.56418	31.247467	3	340210
10	202410280800	798.0	41000	87.8336	0.967	85.0036	3	118.568809	31.241469	118.56418	31.247467	3	340210
10	202410280810	798.0	41000	89.317	0.951	85.0036	3	118.568809	31.241469	118.56418	31.247467	3	340210
10	202410280820	798.0	41000	92.7866	0.916	85.0036	3	118.568809	31.241469	118.56418	31.247467	3	340210
10	202410280830	798.0	41000	88.7107	0.958	85.0036	3	118.568809	31.241469	118.56418	31.247467	3	340210
10	202410280840	798.0	41000	93.4247	0.909	85.0036	3	118.568809	31.241469	118.56418	31.247467	3	340210
10	202410280850	798.0	41000	87.8023	0.968	85.0036	3	118.568809	31.241469	118.56418	31.247467	3	340210
10	202410280900	798.0	41000	88.0758	0.965	85.0036	3	118.568809	31.241469	118.56418	31.247467	3	340210
10	202410280910	798.0	41000	84.911	1.001	85.0036	3	118.568809	31.241469	118.56418	31.247467	3	340210
10	202410280920	798.0	41000	86.7686	0.979	85.0036	3	118.568809	31.241469	118.56418	31.247467	3	340210
10	202410280930	798.0	41000	96.5881	0.88	85.0036	3	118.568809	31.241469	118.56418	31.247467	3	340210
10	202410280940	798.0	41000	90.5524	0.938	85.0036	3	118.568809	31.241469	118.56418	31.247467	3	340210
10	202410280950	798.0	41000	91.1894	0.932	85.0036	3	118.568809	31.241469	118.56418	31.247467	3	340210
10	202410281000	798.0	41000	86.8816	0.978	85.0036	3	118.568809	31.241469	118.56418	31.247467	3	340210
10	202410281010	798.0	41000	87.898	0.967	85.0036	3	118.568809	31.241469	118.56418	31.247467	3	340210
10	202410281020	798.0	41000	93.1392	0.912	85.0036	3	118.568809	31.241469	118.56418	31.247467	3	340210
10	202410281030	798.0	41000	85.876	0.989	85.0036	3	118.568809	31.241469	118.56418	31.247467	3	340210
10	202410281040	798.0	41000	86.7134	0.98	85.0036	3	118.568809	31.241469	118.56418	31.247467	3	340210
10	202410281050	798.0	41000	90.2914	0.941	85.0036	3	118.568809	31.241469	118.56418	31.247467	3	340210
10	202410281100	798.0	41000	88.8698	0.956	85.0036	3	118.568809	31.241469	118.56418	31.247467	3	340210
10	202410281110	798.0	41000	90.1249	0.943	85.0036	3	118.568809	31.241469	118.56418	31.247467	3	340210
10	202410281120	798.0	41000	87.2321	0.974	85.0036	3	118.568809	31.241469	118.56418	31.247467	3	340210
10	202410281130	798.0	41000	89.8611	0.945	85.0036	3	118.568809	31.241469	118.56418	31.247467	3	340210
10	202410281140	798.0	41000	89.1617	0.953	85.0036	3	118.568809	31.241469	118.56418	31.247467	3	340210
10	202410281150	798.0	41000	97.2594	0.873	85.0036	3	118.568809	31.241469	118.56418	31.247467	3	340210
10	202410281200	798.0	41000	91.8159	0.925	85.0036	3	118.568809	31.241469	118.56418	31.247467	3	340210
10	202410281210	798.0	41000	89.0919	0.954	85.0036	3	118.568809	31.241469	118.56418	31.247467	3	340210
10	202410281220	798.0	41000	92.6356	0.917	85.0036	3	118.568809	31.241469	118.56418	31.247467	3	340210
10	202410281230	798.0	41000	87.8306	0.967	85.0036	3	118.568809	31.241469	118.56418	31.247467	3	340210
10	202410281240	798.0	41000	89.8603	0.945	85.0036	3	118.568809	31.241469	118.56418	31.247467	3	340210
10	202410281250	798.0	41000	87.1667	0.975	85.0036	3	118.568809	31.241469	118.56418	31.247467	3	340210
10	202410281300	798.0	41000	92.1659	0.922	85.0036	3	118.568809	31.241469	118.56418	31.247467	3	340210
10	202410281310	798.0	41000	92.3369	0.92	85.0036	3	118.568809	31.241469	118.56418	31.247467	3	340210
10	202410281320	798.0	41000	99.6375	0.853	85.0036	3	118.568809	31.241469	118.56418	31.247467	3	340210
10	202410281330	798.0	41000	96.4355	0.881	85.0036	3	118.568809	31.241469	118.56418	31.247467	3	340210
10	202410281340	798.0	41000	91.2691	0.931	85.0036	3	118.568809	31.241469	118.56418	31.247467	3	340210
10	202410281350	798.0	41000	95.0093	0.894	85.0036	3	118.568809	31.241469	118.56418	31.247467	3	340210
10	202410281400	798.0	41000	96.1204	0.884	85.0036	3	118.568809	31.241469	118.56418	31.247467	3	340210
10	202410281410	798.0	41000	94.7662	0.896	85.0036	3	118.568809	31.241469	118.56418	31.247467	3	340210
10	202410281420	798.0	41000	91.8086	0.925	85.0036	3	118.568809	31.241469	118.56418	31.247467	3	340210
10	202410281430	798.0	41000	91.1408	0.932	85.0036	3	118.568809	31.241469	118.56418	31.247467	3	340210
10	202410281440	798.0	41000	93.1789	0.912	85.0036	3	118.568809	31.241469	118.56418	31.247467	3	340210
10	202410281450	798.0	41000	89.3915	0.95	85.0036	3	118.568809	31.241469	118.56418	31.247467	3	340210
10	202410281500	798.0	41000	94.7809	0.896	85.0036	3	118.568809	31.241469	118.56418	31.247467	3	340210
10	202410281510	798.0	41000	86.7001	0.98	85.0036	3	118.568809	31.241469	118.56418	31.247467	3	340210
10	202410281520	798.0	41000	92.5091	0.918	85.0036	3	118.568809	31.241469	118.56418	31.247467	3	340210
10	202410281530	798.0	41000	86.3879	0.983	85.0036	3	118.568809	31.241469	118.56418	31.247467	3	340210
10	202410281540	798.0	41000	92.759	0.916	85.0036	3	118.568809	31.241469	118.56418	31.247467	3	340210
10	202410281550	798.0	41000	94.6147	0.898	85.0036	3	118.568809	31.241469	118.56418	31.247467	3	340210
10	202410281600	798.0	41000	88.8399	0.956	85.0036	3	118.568809	31.241469	118.56418	31.247467	3	340210
10	202410281610	798.0	41000	91.9868	0.924	85.0036	3	118.568809	31.241469	118.56418	31.247467	3	340210
10	202410281620	798.0	41000	92.5922	0.918	85.0036	3	118.568809	31.241469	118.56418	31.247467	3	340210
10	202410281630	798.0	41000	93.5601	0.908	85.0036	3	118.568809	31.241469	118.56418	31.247467	3	340210
10	202410281640	798.0	41000	89.1891	0.953	85.0036	3	118.568809	31.241469	118.56418	31.247467	3	340210
10	202410281650	798.0	41000	90.7483	0.936	85.0036	3	118.568809	31.241469	118.56418	31.247467	3	340210
10	202410281700	798.0	41000	86.1746	0.986	85.0036	3	118.568809	31.241469	118.56418	31.247467	3	340210
10	202410281710	798.0	41000	89.8352	0.946	85.0036	3	118.568809	31.241469	118.56418	31.247467	3	340210
10	202410281720	798.0	41000	88.1666	0.964	85.0036	3	118.568809	31.241469	118.56418	31.247467	3	340210
10	202410281730	798.0	41000	91.6482	0.927	85.0036	3	118.568809	31.241469	118.56418	31.247467	3	340210
10	202410281740	798.0	41000	84.7811	1.002	85.0036	3	118.568809	31.241469	118.56418	31.247467	3	340210
10	202410281750	798.0	41000	86.1993	0.986	85.0036	3	118.568809	31.241469	118.56418	31.247467	3	340210
10	202410281800	798.0	41000	84.7361	1.003	85.0036	3	118.568809	31.241469	118.56418	31.247467	3	340210
10	202410281810	798.0	41000	84.331	1.007	85.0036	3	118.568809	31.241469	118.56418	31.247467	3	340210
10	202410281820	798.0	41000	83.8857	1.013	85.0036	3	118.568809	31.241469	118.56418	31.247467	3	340210
10	202410281830	798.0	41000	82.9008	1.025	85.0036	3	118.568809	31.241469	118.56418	31.247467	3	340210
10	202410281840	798.0	41000	88.4812	0.96	85.0036	3	118.568809	31.241469	118.56418	31.247467	3	340210
10	202410281850	798.0	41000	88.1406	0.964	85.0036	3	118.568809	31.241469	118.56418	31.247467	3	340210
10	202410281900	798.0	41000	92.2298	0.921	85.0036	3	118.568809	31.241469	118.56418	31.247467	3	340210
10	202410281910	798.0	41000	85.9113	0.989	85.0036	3	118.568809	31.241469	118.56418	31.247467	3	340210
10	202410281920	798.0	41000	82.9285	1.025	85.0036	3	118.568809	31.241469	118.56418	31.247467	3	340210
10	202410281930	798.0	41000	82.9951	1.024	85.0036	3	118.568809	31.241469	118.56418	31.247467	3	340210
10	202410281940	798.0	41000	85.3031	0.996	85.0036	3	118.568809	31.241469	118.56418	31.247467	3	340210
10	202410281950	798.0	41000	84.3	1.008	85.0036	3	118.568809	31.241469	118.56418	31.247467	3	340210
10	202410282000	798.0	41000	81.1008	1.048	85.0036	3	118.568809	31.241469	118.56418	31.247467	3	340210
10	202410282010	798.0	41000	82.3397	1.032	85.0036	3	118.568809	31.241469	118.56418	31.247467	3	340210
10	202410282020	798.0	41000	83.3437	1.019	85.0036	3	118.568809	31.241469	118.56418	31.247467	3	340210
10	202410282030	798.0	41000	85.14	0.998	85.0036	3	118.568809	31.241469	118.56418	31.247467	3	340210
10	202410282040	798.0	41000	90.2382	0.941	85.0036	3	118.568809	31.241469	118.56418	31.247467	3	340210
10	202410282050	798.0	41000	79.485	1.069	85.0036	3	118.568809	31.241469	118.56418	31.247467	3	340210
10	202410282100	798.0	41000	78.1523	1.087	85.0036	3	118.568809	31.241469	118.56418	31.247467	3	340210
10	202410282110	798.0	41000	82.9233	1.025	85.0036	3	118.568809	31.241469	118.56418	31.247467	3	340210
10	202410282120	798.0	41000	81.4357	1.043	85.0036	3	118.568809	31.241469	118.56418	31.247467	3	340210
10	202410282130	798.0	41000	81.666	1.04	85.0036	3	118.568809	31.241469	118.56418	31.247467	3	340210
10	202410282140	798.0	41000	82.8734	1.025	85.0036	3	118.568809	31.241469	118.56418	31.247467	3	340210
10	202410282150	798.0	41000	83.6846	1.015	85.0036	3	118.568809	31.241469	118.56418	31.247467	3	340210
10	202410282200	798.0	41000	87.3663	0.972	85.0036	3	118.568809	31.241469	118.56418	31.247467	3	340210
10	202410282210	798.0	41000	81.8411	1.038	85.0036	3	118.568809	31.241469	118.56418	31.247467	3	340210
10	202410282220	798.0	41000	77.107	1.102	85.0036	3	118.568809	31.241469	118.56418	31.247467	3	340210
10	202410282230	798.0	41000	79.9605	1.063	85.0036	3	118.568809	31.241469	118.56418	31.247467	3	340210
10	202410282240	798.0	41000	80.6017	1.054	85.0036	3	118.568809	31.241469	118.56418	31.247467	3	340210
10	202410282250	798.0	41000	78.1519	1.087	85.0036	3	118.568809	31.241469	118.56418	31.247467	3	340210
10	202410282300	798.0	41000	80.793	1.052	85.0036	3	118.568809	31.241469	118.56418	31.247467	3	340210
10	202410282310	798.0	41000	80.3749	1.057	85.0036	3	118.568809	31.241469	118.56418	31.247467	3	340210
10	202410282320	798.0	41000	79.4593	1.069	85.0036	3	118.568809	31.241469	118.56418	31.247467	3	340210
10	202410282330	798.0	41000	78.4904	1.082	85.0036	3	118.568809	31.241469	118.56418	31.247467	3	340210
10	202410282340	798.0	41000	80.7683	1.052	85.0036	3	118.568809	31.241469	118.56418	31.247467	3	340210
10	202410282350	798.0	41000	79.1229	1.074	85.0036	3	118.568809	31.241469	118.56418	31.247467	3	340210
11	202410150000	1102.0	41000	66.33	1.323	87.7628	0	118.568696	31.241421	118.575783	31.233573	1	340210
11	202410150010	1102.0	41000	61.8407	1.419	87.7628	0	118.568696	31.241421	118.575783	31.233573	1	340210
11	202410150020	1102.0	41000	65.2572	1.344	87.7628	0	118.568696	31.241421	118.575783	31.233573	1	340210
11	202410150030	1102.0	41000	62.7572	1.398	87.7628	0	118.568696	31.241421	118.575783	31.233573	1	340210
11	202410150040	1102.0	41000	63.3534	1.385	87.7628	0	118.568696	31.241421	118.575783	31.233573	1	340210
11	202410150050	1102.0	41000	57.2283	1.533	87.7628	0	118.568696	31.241421	118.575783	31.233573	1	340210
11	202410150100	1102.0	41000	67.6042	1.298	87.7628	0	118.568696	31.241421	118.575783	31.233573	1	340210
11	202410150110	1102.0	41000	65.0753	1.348	87.7628	0	118.568696	31.241421	118.575783	31.233573	1	340210
11	202410150120	1102.0	41000	63.5641	1.38	87.7628	0	118.568696	31.241421	118.575783	31.233573	1	340210
11	202410150130	1102.0	41000	66.3093	1.323	87.7628	0	118.568696	31.241421	118.575783	31.233573	1	340210
11	202410150140	1102.0	41000	67.073	1.308	87.7628	0	118.568696	31.241421	118.575783	31.233573	1	340210
11	202410150150	1102.0	41000	70.4514	1.245	87.7628	0	118.568696	31.241421	118.575783	31.233573	1	340210
11	202410150200	1102.0	41000	64.9181	1.351	87.7628	0	118.568696	31.241421	118.575783	31.233573	1	340210
11	202410150210	1102.0	41000	66.9317	1.311	87.7628	0	118.568696	31.241421	118.575783	31.233573	1	340210
11	202410150220	1102.0	41000	69.0774	1.27	87.7628	0	118.568696	31.241421	118.575783	31.233573	1	340210
11	202410150230	1102.0	41000	70.3686	1.247	87.7628	0	118.568696	31.241421	118.575783	31.233573	1	340210
11	202410150240	1102.0	41000	69.1233	1.269	87.7628	0	118.568696	31.241421	118.575783	31.233573	1	340210
11	202410150250	1102.0	41000	67.1093	1.307	87.7628	0	118.568696	31.241421	118.575783	31.233573	1	340210
11	202410150300	1102.0	41000	70.6984	1.241	87.7628	0	118.568696	31.241421	118.575783	31.233573	1	340210
11	202410150310	1102.0	41000	74.6483	1.175	87.7628	0	118.568696	31.241421	118.575783	31.233573	1	340210
11	202410150320	1102.0	41000	67.5828	1.298	87.7628	0	118.568696	31.241421	118.575783	31.233573	1	340210
11	202410150330	1102.0	41000	67.6937	1.296	87.7628	0	118.568696	31.241421	118.575783	31.233573	1	340210
11	202410150340	1102.0	41000	65.3288	1.343	87.7628	0	118.568696	31.241421	118.575783	31.233573	1	340210
11	202410150350	1102.0	41000	71.1705	1.233	87.7628	0	118.568696	31.241421	118.575783	31.233573	1	340210
11	202410150400	1102.0	41000	69.6432	1.26	87.7628	0	118.568696	31.241421	118.575783	31.233573	1	340210
11	202410150410	1102.0	41000	73.2309	1.198	87.7628	0	118.568696	31.241421	118.575783	31.233573	1	340210
11	202410150420	1102.0	41000	60.9866	1.439	87.7628	0	118.568696	31.241421	118.575783	31.233573	1	340210
11	202410150430	1102.0	41000	66.6393	1.316	87.7628	0	118.568696	31.241421	118.575783	31.233573	1	340210
11	202410150440	1102.0	41000	66.2088	1.325	87.7628	0	118.568696	31.241421	118.575783	31.233573	1	340210
11	202410150450	1102.0	41000	81.4396	1.077	87.7628	0	118.568696	31.241421	118.575783	31.233573	1	340210
11	202410150500	1102.0	41000	68.8998	1.273	87.7628	0	118.568696	31.241421	118.575783	31.233573	1	340210
11	202410150510	1102.0	41000	65.8483	1.332	87.7628	0	118.568696	31.241421	118.575783	31.233573	1	340210
11	202410150520	1102.0	41000	68.405	1.282	87.7628	0	118.568696	31.241421	118.575783	31.233573	1	340210
11	202410150530	1102.0	41000	79.594	1.102	87.7628	0	118.568696	31.241421	118.575783	31.233573	1	340210
11	202410150540	1102.0	41000	65.3955	1.342	87.7628	0	118.568696	31.241421	118.575783	31.233573	1	340210
11	202410150550	1102.0	41000	58.2999	1.505	87.7628	0	118.568696	31.241421	118.575783	31.233573	1	340210
11	202410150600	1102.0	41000	62.0505	1.414	87.7628	0	118.568696	31.241421	118.575783	31.233573	1	340210
11	202410150610	1102.0	41000	70.7147	1.241	87.7628	0	118.568696	31.241421	118.575783	31.233573	1	340210
11	202410150620	1102.0	41000	65.5903	1.338	87.7628	0	118.568696	31.241421	118.575783	31.233573	1	340210
11	202410150630	1102.0	41000	67.4932	1.3	87.7628	0	118.568696	31.241421	118.575783	31.233573	1	340210
11	202410150640	1102.0	41000	65.8826	1.332	87.7628	0	118.568696	31.241421	118.575783	31.233573	1	340210
11	202410150650	1102.0	41000	70.5406	1.244	87.7628	0	118.568696	31.241421	118.575783	31.233573	1	340210
11	202410150700	1102.0	41000	66.7795	1.314	87.7628	0	118.568696	31.241421	118.575783	31.233573	1	340210
11	202410150710	1102.0	41000	67.8689	1.293	87.7628	0	118.568696	31.241421	118.575783	31.233573	1	340210
11	202410150720	1102.0	41000	67.7038	1.296	87.7628	0	118.568696	31.241421	118.575783	31.233573	1	340210
11	202410150730	1102.0	41000	70.9224	1.237	87.7628	0	118.568696	31.241421	118.575783	31.233573	1	340210
11	202410150740	1102.0	41000	68.3905	1.283	87.7628	0	118.568696	31.241421	118.575783	31.233573	1	340210
11	202410150750	1102.0	41000	72.5524	1.209	87.7628	0	118.568696	31.241421	118.575783	31.233573	1	340210
11	202410150800	1102.0	41000	67.3106	1.303	87.7628	0	118.568696	31.241421	118.575783	31.233573	1	340210
11	202410150810	1102.0	41000	66.7948	1.313	87.7628	0	118.568696	31.241421	118.575783	31.233573	1	340210
11	202410150820	1102.0	41000	70.9673	1.236	87.7628	0	118.568696	31.241421	118.575783	31.233573	1	340210
11	202410150830	1102.0	41000	67.7434	1.295	87.7628	0	118.568696	31.241421	118.575783	31.233573	1	340210
11	202410150840	1102.0	41000	67.2636	1.304	87.7628	0	118.568696	31.241421	118.575783	31.233573	1	340210
11	202410150850	1102.0	41000	71.6303	1.225	87.7628	0	118.568696	31.241421	118.575783	31.233573	1	340210
11	202410150900	1102.0	41000	74.4732	1.178	87.7628	0	118.568696	31.241421	118.575783	31.233573	1	340210
11	202410150910	1102.0	41000	69.4683	1.263	87.7628	0	118.568696	31.241421	118.575783	31.233573	1	340210
11	202410150920	1102.0	41000	74.1817	1.183	87.7628	0	118.568696	31.241421	118.575783	31.233573	1	340210
11	202410150930	1102.0	41000	71.8755	1.221	87.7628	0	118.568696	31.241421	118.575783	31.233573	1	340210
11	202410150940	1102.0	41000	67.3315	1.303	87.7628	0	118.568696	31.241421	118.575783	31.233573	1	340210
11	202410150950	1102.0	41000	73.2781	1.197	87.7628	0	118.568696	31.241421	118.575783	31.233573	1	340210
11	202410151000	1102.0	41000	66.4111	1.321	87.7628	0	118.568696	31.241421	118.575783	31.233573	1	340210
11	202410151010	1102.0	41000	75.1491	1.167	87.7628	0	118.568696	31.241421	118.575783	31.233573	1	340210
11	202410151020	1102.0	41000	73.323	1.196	87.7628	0	118.568696	31.241421	118.575783	31.233573	1	340210
11	202410151030	1102.0	41000	69.8762	1.255	87.7628	0	118.568696	31.241421	118.575783	31.233573	1	340210
11	202410151040	1102.0	41000	68.6788	1.277	87.7628	0	118.568696	31.241421	118.575783	31.233573	1	340210
11	202410151050	1102.0	41000	70.1368	1.251	87.7628	0	118.568696	31.241421	118.575783	31.233573	1	340210
11	202410151100	1102.0	41000	72.7097	1.207	87.7628	0	118.568696	31.241421	118.575783	31.233573	1	340210
11	202410151110	1102.0	41000	71.4857	1.227	87.7628	0	118.568696	31.241421	118.575783	31.233573	1	340210
11	202410151120	1102.0	41000	72.3425	1.213	87.7628	0	118.568696	31.241421	118.575783	31.233573	1	340210
11	202410151130	1102.0	41000	69.7793	1.257	87.7628	0	118.568696	31.241421	118.575783	31.233573	1	340210
11	202410151140	1102.0	41000	70.0719	1.252	87.7628	0	118.568696	31.241421	118.575783	31.233573	1	340210
11	202410151150	1102.0	41000	66.1571	1.326	87.7628	0	118.568696	31.241421	118.575783	31.233573	1	340210
11	202410151200	1102.0	41000	72.1251	1.216	87.7628	0	118.568696	31.241421	118.575783	31.233573	1	340210
11	202410151210	1102.0	41000	73.9891	1.186	87.7628	0	118.568696	31.241421	118.575783	31.233573	1	340210
11	202410151220	1102.0	41000	73.7013	1.19	87.7628	0	118.568696	31.241421	118.575783	31.233573	1	340210
11	202410151230	1102.0	41000	76.506	1.147	87.7628	0	118.568696	31.241421	118.575783	31.233573	1	340210
11	202410151240	1102.0	41000	69.0445	1.271	87.7628	0	118.568696	31.241421	118.575783	31.233573	1	340210
11	202410151250	1102.0	41000	75.7203	1.159	87.7628	0	118.568696	31.241421	118.575783	31.233573	1	340210
11	202410151300	1102.0	41000	71.3086	1.23	87.7628	0	118.568696	31.241421	118.575783	31.233573	1	340210
11	202410151310	1102.0	41000	73.6338	1.191	87.7628	0	118.568696	31.241421	118.575783	31.233573	1	340210
11	202410151320	1102.0	41000	72.1645	1.216	87.7628	0	118.568696	31.241421	118.575783	31.233573	1	340210
11	202410151330	1102.0	41000	68.8708	1.274	87.7628	0	118.568696	31.241421	118.575783	31.233573	1	340210
11	202410151340	1102.0	41000	68.5203	1.28	87.7628	0	118.568696	31.241421	118.575783	31.233573	1	340210
11	202410151350	1102.0	41000	65.4898	1.34	87.7628	0	118.568696	31.241421	118.575783	31.233573	1	340210
11	202410151400	1102.0	41000	66.2066	1.325	87.7628	0	118.568696	31.241421	118.575783	31.233573	1	340210
11	202410151410	1102.0	41000	75.9682	1.155	87.7628	0	118.568696	31.241421	118.575783	31.233573	1	340210
11	202410151420	1102.0	41000	65.5632	1.338	87.7628	0	118.568696	31.241421	118.575783	31.233573	1	340210
11	202410151430	1102.0	41000	71.1703	1.233	87.7628	0	118.568696	31.241421	118.575783	31.233573	1	340210
11	202410151440	1102.0	41000	73.9178	1.187	87.7628	0	118.568696	31.241421	118.575783	31.233573	1	340210
11	202410151450	1102.0	41000	66.4449	1.32	87.7628	0	118.568696	31.241421	118.575783	31.233573	1	340210
11	202410151500	1102.0	41000	66.4459	1.32	87.7628	0	118.568696	31.241421	118.575783	31.233573	1	340210
11	202410151510	1102.0	41000	68.5533	1.28	87.7628	0	118.568696	31.241421	118.575783	31.233573	1	340210
11	202410151520	1102.0	41000	73.1158	1.2	87.7628	0	118.568696	31.241421	118.575783	31.233573	1	340210
11	202410151530	1102.0	41000	74.9357	1.171	87.7628	0	118.568696	31.241421	118.575783	31.233573	1	340210
11	202410151540	1102.0	41000	75.6352	1.16	87.7628	0	118.568696	31.241421	118.575783	31.233573	1	340210
11	202410151550	1102.0	41000	72.5686	1.209	87.7628	0	118.568696	31.241421	118.575783	31.233573	1	340210
11	202410151600	1102.0	41000	74.879	1.172	87.7628	0	118.568696	31.241421	118.575783	31.233573	1	340210
11	202410151610	1102.0	41000	68.5669	1.279	87.7628	0	118.568696	31.241421	118.575783	31.233573	1	340210
11	202410151620	1102.0	41000	67.3728	1.302	87.7628	0	118.568696	31.241421	118.575783	31.233573	1	340210
11	202410151630	1102.0	41000	68.2609	1.285	87.7628	0	118.568696	31.241421	118.575783	31.233573	1	340210
11	202410151640	1102.0	41000	69.6578	1.259	87.7628	0	118.568696	31.241421	118.575783	31.233573	1	340210
11	202410151650	1102.0	41000	66.8506	1.312	87.7628	0	118.568696	31.241421	118.575783	31.233573	1	340210
11	202410151700	1102.0	41000	70.6736	1.241	87.7628	0	118.568696	31.241421	118.575783	31.233573	1	340210
11	202410151710	1102.0	41000	69.0563	1.27	87.7628	0	118.568696	31.241421	118.575783	31.233573	1	340210
11	202410151720	1102.0	41000	70.4851	1.245	87.7628	0	118.568696	31.241421	118.575783	31.233573	1	340210
11	202410151730	1102.0	41000	73.7265	1.19	87.7628	0	118.568696	31.241421	118.575783	31.233573	1	340210
11	202410151740	1102.0	41000	67.504	1.3	87.7628	0	118.568696	31.241421	118.575783	31.233573	1	340210
11	202410151750	1102.0	41000	63.6266	1.379	87.7628	0	118.568696	31.241421	118.575783	31.233573	1	340210
11	202410151800	1102.0	41000	69.4548	1.263	87.7628	0	118.568696	31.241421	118.575783	31.233573	1	340210
11	202410151810	1102.0	41000	60.7318	1.445	87.7628	0	118.568696	31.241421	118.575783	31.233573	1	340210
11	202410151820	1102.0	41000	64.8935	1.352	87.7628	0	118.568696	31.241421	118.575783	31.233573	1	340210
11	202410151830	1102.0	41000	64.5838	1.358	87.7628	0	118.568696	31.241421	118.575783	31.233573	1	340210
11	202410151840	1102.0	41000	65.4496	1.34	87.7628	0	118.568696	31.241421	118.575783	31.233573	1	340210
11	202410151850	1102.0	41000	61.2793	1.432	87.7628	0	118.568696	31.241421	118.575783	31.233573	1	340210
11	202410151900	1102.0	41000	60.1238	1.459	87.7628	0	118.568696	31.241421	118.575783	31.233573	1	340210
11	202410151910	1102.0	41000	64.063	1.369	87.7628	0	118.568696	31.241421	118.575783	31.233573	1	340210
11	202410151920	1102.0	41000	66.6921	1.315	87.7628	0	118.568696	31.241421	118.575783	31.233573	1	340210
11	202410151930	1102.0	41000	63.4862	1.382	87.7628	0	118.568696	31.241421	118.575783	31.233573	1	340210
11	202410151940	1102.0	41000	67.3859	1.302	87.7628	0	118.568696	31.241421	118.575783	31.233573	1	340210
11	202410151950	1102.0	41000	62.6548	1.4	87.7628	0	118.568696	31.241421	118.575783	31.233573	1	340210
11	202410152000	1102.0	41000	68.0817	1.289	87.7628	0	118.568696	31.241421	118.575783	31.233573	1	340210
11	202410152010	1102.0	41000	67.1116	1.307	87.7628	0	118.568696	31.241421	118.575783	31.233573	1	340210
11	202410152020	1102.0	41000	71.2043	1.232	87.7628	0	118.568696	31.241421	118.575783	31.233573	1	340210
11	202410152030	1102.0	41000	68.3306	1.284	87.7628	0	118.568696	31.241421	118.575783	31.233573	1	340210
11	202410152040	1102.0	41000	58.7332	1.494	87.7628	0	118.568696	31.241421	118.575783	31.233573	1	340210
11	202410152050	1102.0	41000	65.1267	1.347	87.7628	0	118.568696	31.241421	118.575783	31.233573	1	340210
11	202410152100	1102.0	41000	60.9343	1.44	87.7628	0	118.568696	31.241421	118.575783	31.233573	1	340210
[truncated: 131,897 more rows]
