# Supplementary material for: Traffic condition prediction for highway within work zones under dynamic traffic organization changes
Source: PLoS One. 2026 Jun 18;21(6):e0351729. doi: 10.1371/journal.pone.0351729 (PMC13278407; doi:10.1371/journal.pone.0351729)
Supplement: S4 File — Speed data for each road segment. The file is uploaded in separate parts. (CSV) [file pone.0351729.s004.csv]

nds_id	time	link_len	road_class	real_speed	idx	free_speed	link_type	x_s	y_s	x_e	y_e	dir	adcode
31	202410210000	4946.0	41000	66.2807	1.291	85.603	0	118.595749	31.208012	118.606435	31.164436	1	340210
31	202410210010	4946.0	41000	70.5733	1.212	85.603	0	118.595749	31.208012	118.606435	31.164436	1	340210
31	202410210020	4946.0	41000	74.2072	1.153	85.603	0	118.595749	31.208012	118.606435	31.164436	1	340210
31	202410210030	4946.0	41000	58.543	1.462	85.603	0	118.595749	31.208012	118.606435	31.164436	1	340210
31	202410210040	4946.0	41000	64.7886	1.321	85.603	0	118.595749	31.208012	118.606435	31.164436	1	340210
31	202410210050	4946.0	41000	60.8118	1.407	85.603	0	118.595749	31.208012	118.606435	31.164436	1	340210
31	202410210100	4946.0	41000	66.5138	1.286	85.603	0	118.595749	31.208012	118.606435	31.164436	1	340210
31	202410210110	4946.0	41000	75.3323	1.136	85.603	0	118.595749	31.208012	118.606435	31.164436	1	340210
31	202410210120	4946.0	41000	81.0213	1.056	85.603	0	118.595749	31.208012	118.606435	31.164436	1	340210
31	202410210130	4946.0	41000	73.9117	1.158	85.603	0	118.595749	31.208012	118.606435	31.164436	1	340210
31	202410210140	4946.0	41000	65.9459	1.298	85.603	0	118.595749	31.208012	118.606435	31.164436	1	340210
31	202410210150	4946.0	41000	69.7823	1.226	85.603	0	118.595749	31.208012	118.606435	31.164436	1	340210
31	202410210200	4946.0	41000	73.1194	1.17	85.603	0	118.595749	31.208012	118.606435	31.164436	1	340210
31	202410210210	4946.0	41000	72.638	1.178	85.603	0	118.595749	31.208012	118.606435	31.164436	1	340210
31	202410210220	4946.0	41000	69.07	1.239	85.603	0	118.595749	31.208012	118.606435	31.164436	1	340210
31	202410210230	4946.0	41000	69.756	1.227	85.603	0	118.595749	31.208012	118.606435	31.164436	1	340210
31	202410210240	4946.0	41000	70.3467	1.216	85.603	0	118.595749	31.208012	118.606435	31.164436	1	340210
31	202410210250	4946.0	41000	76.4359	1.119	85.603	0	118.595749	31.208012	118.606435	31.164436	1	340210
31	202410210300	4946.0	41000	73.8853	1.158	85.603	0	118.595749	31.208012	118.606435	31.164436	1	340210
31	202410210310	4946.0	41000	71.181	1.202	85.603	0	118.595749	31.208012	118.606435	31.164436	1	340210
31	202410210320	4946.0	41000	64.5813	1.325	85.603	0	118.595749	31.208012	118.606435	31.164436	1	340210
31	202410210330	4946.0	41000	81.2523	1.053	85.603	0	118.595749	31.208012	118.606435	31.164436	1	340210
31	202410210340	4946.0	41000	69.746	1.227	85.603	0	118.595749	31.208012	118.606435	31.164436	1	340210
31	202410210350	4946.0	41000	68.8026	1.244	85.603	0	118.595749	31.208012	118.606435	31.164436	1	340210
31	202410210400	4946.0	41000	67.7756	1.263	85.603	0	118.595749	31.208012	118.606435	31.164436	1	340210
31	202410210410	4946.0	41000	73.5911	1.163	85.603	0	118.595749	31.208012	118.606435	31.164436	1	340210
31	202410210420	4946.0	41000	70.5743	1.212	85.603	0	118.595749	31.208012	118.606435	31.164436	1	340210
31	202410210430	4946.0	41000	69.9714	1.223	85.603	0	118.595749	31.208012	118.606435	31.164436	1	340210
31	202410210440	4946.0	41000	69.9428	1.223	85.603	0	118.595749	31.208012	118.606435	31.164436	1	340210
31	202410210450	4946.0	41000	75.1732	1.138	85.603	0	118.595749	31.208012	118.606435	31.164436	1	340210
31	202410210500	4946.0	41000	62.1056	1.378	85.603	0	118.595749	31.208012	118.606435	31.164436	1	340210
31	202410210510	4946.0	41000	75.6067	1.132	85.603	0	118.595749	31.208012	118.606435	31.164436	1	340210
31	202410210520	4946.0	41000	74.3293	1.151	85.603	0	118.595749	31.208012	118.606435	31.164436	1	340210
31	202410210530	4946.0	41000	72.7425	1.176	85.603	0	118.595749	31.208012	118.606435	31.164436	1	340210
31	202410210540	4946.0	41000	71.5911	1.195	85.603	0	118.595749	31.208012	118.606435	31.164436	1	340210
31	202410210550	4946.0	41000	72.9268	1.173	85.603	0	118.595749	31.208012	118.606435	31.164436	1	340210
31	202410210600	4946.0	41000	69.5069	1.231	85.603	0	118.595749	31.208012	118.606435	31.164436	1	340210
31	202410210610	4946.0	41000	67.1431	1.274	85.603	0	118.595749	31.208012	118.606435	31.164436	1	340210
31	202410210620	4946.0	41000	74.2422	1.153	85.603	0	118.595749	31.208012	118.606435	31.164436	1	340210
31	202410210630	4946.0	41000	70.1807	1.219	85.603	0	118.595749	31.208012	118.606435	31.164436	1	340210
31	202410210640	4946.0	41000	71.5909	1.195	85.603	0	118.595749	31.208012	118.606435	31.164436	1	340210
31	202410210650	4946.0	41000	73.7384	1.16	85.603	0	118.595749	31.208012	118.606435	31.164436	1	340210
31	202410210700	4946.0	41000	78.67	1.088	85.603	0	118.595749	31.208012	118.606435	31.164436	1	340210
31	202410210710	4946.0	41000	70.8385	1.208	85.603	0	118.595749	31.208012	118.606435	31.164436	1	340210
31	202410210720	4946.0	41000	72.3913	1.182	85.603	0	118.595749	31.208012	118.606435	31.164436	1	340210
31	202410210730	4946.0	41000	70.3739	1.216	85.603	0	118.595749	31.208012	118.606435	31.164436	1	340210
31	202410210740	4946.0	41000	67.3302	1.271	85.603	0	118.595749	31.208012	118.606435	31.164436	1	340210
31	202410210750	4946.0	41000	72.6653	1.178	85.603	0	118.595749	31.208012	118.606435	31.164436	1	340210
31	202410210800	4946.0	41000	71.8976	1.19	85.603	0	118.595749	31.208012	118.606435	31.164436	1	340210
31	202410210810	4946.0	41000	72.1812	1.185	85.603	0	118.595749	31.208012	118.606435	31.164436	1	340210
31	202410210820	4946.0	41000	70.1409	1.22	85.603	0	118.595749	31.208012	118.606435	31.164436	1	340210
31	202410210830	4946.0	41000	74.5384	1.148	85.603	0	118.595749	31.208012	118.606435	31.164436	1	340210
31	202410210840	4946.0	41000	74.5695	1.147	85.603	0	118.595749	31.208012	118.606435	31.164436	1	340210
31	202410210850	4946.0	41000	73.569	1.163	85.603	0	118.595749	31.208012	118.606435	31.164436	1	340210
31	202410210900	4946.0	41000	71.5854	1.195	85.603	0	118.595749	31.208012	118.606435	31.164436	1	340210
31	202410210910	4946.0	41000	71.7131	1.193	85.603	0	118.595749	31.208012	118.606435	31.164436	1	340210
31	202410210920	4946.0	41000	67.7329	1.263	85.603	0	118.595749	31.208012	118.606435	31.164436	1	340210
31	202410210930	4946.0	41000	70.698	1.21	85.603	0	118.595749	31.208012	118.606435	31.164436	1	340210
31	202410210940	4946.0	41000	70.591	1.212	85.603	0	118.595749	31.208012	118.606435	31.164436	1	340210
31	202410210950	4946.0	41000	74.1924	1.153	85.603	0	118.595749	31.208012	118.606435	31.164436	1	340210
31	202410211000	4946.0	41000	69.9316	1.224	85.603	0	118.595749	31.208012	118.606435	31.164436	1	340210
31	202410211010	4946.0	41000	70.9541	1.206	85.603	0	118.595749	31.208012	118.606435	31.164436	1	340210
31	202410211020	4946.0	41000	72.9725	1.173	85.603	0	118.595749	31.208012	118.606435	31.164436	1	340210
31	202410211030	4946.0	41000	72.7091	1.177	85.603	0	118.595749	31.208012	118.606435	31.164436	1	340210
31	202410211040	4946.0	41000	72.2593	1.184	85.603	0	118.595749	31.208012	118.606435	31.164436	1	340210
31	202410211050	4946.0	41000	67.1123	1.275	85.603	0	118.595749	31.208012	118.606435	31.164436	1	340210
31	202410211100	4946.0	41000	68.0395	1.258	85.603	0	118.595749	31.208012	118.606435	31.164436	1	340210
31	202410211110	4946.0	41000	73.3699	1.166	85.603	0	118.595749	31.208012	118.606435	31.164436	1	340210
31	202410211120	4946.0	41000	70.7458	1.21	85.603	0	118.595749	31.208012	118.606435	31.164436	1	340210
31	202410211130	4946.0	41000	71.7696	1.192	85.603	0	118.595749	31.208012	118.606435	31.164436	1	340210
31	202410211140	4946.0	41000	67.4789	1.268	85.603	0	118.595749	31.208012	118.606435	31.164436	1	340210
31	202410211150	4946.0	41000	72.7759	1.176	85.603	0	118.595749	31.208012	118.606435	31.164436	1	340210
31	202410211200	4946.0	41000	70.5852	1.212	85.603	0	118.595749	31.208012	118.606435	31.164436	1	340210
31	202410211210	4946.0	41000	72.025	1.188	85.603	0	118.595749	31.208012	118.606435	31.164436	1	340210
31	202410211220	4946.0	41000	71.164	1.202	85.603	0	118.595749	31.208012	118.606435	31.164436	1	340210
31	202410211230	4946.0	41000	68.5384	1.248	85.603	0	118.595749	31.208012	118.606435	31.164436	1	340210
31	202410211240	4946.0	41000	67.548	1.267	85.603	0	118.595749	31.208012	118.606435	31.164436	1	340210
31	202410211250	4946.0	41000	73.0771	1.171	85.603	0	118.595749	31.208012	118.606435	31.164436	1	340210
31	202410211300	4946.0	41000	73.7924	1.16	85.603	0	118.595749	31.208012	118.606435	31.164436	1	340210
31	202410211310	4946.0	41000	68.5613	1.248	85.603	0	118.595749	31.208012	118.606435	31.164436	1	340210
31	202410211320	4946.0	41000	64.5707	1.325	85.603	0	118.595749	31.208012	118.606435	31.164436	1	340210
31	202410211330	4946.0	41000	70.1347	1.22	85.603	0	118.595749	31.208012	118.606435	31.164436	1	340210
31	202410211340	4946.0	41000	70.859	1.208	85.603	0	118.595749	31.208012	118.606435	31.164436	1	340210
31	202410211350	4946.0	41000	69.2969	1.235	85.603	0	118.595749	31.208012	118.606435	31.164436	1	340210
31	202410211400	4946.0	41000	65.5535	1.305	85.603	0	118.595749	31.208012	118.606435	31.164436	1	340210
31	202410211410	4946.0	41000	72.163	1.186	85.603	0	118.595749	31.208012	118.606435	31.164436	1	340210
31	202410211420	4946.0	41000	67.0912	1.275	85.603	0	118.595749	31.208012	118.606435	31.164436	1	340210
31	202410211430	4946.0	41000	70.3568	1.216	85.603	0	118.595749	31.208012	118.606435	31.164436	1	340210
31	202410211440	4946.0	41000	73.6613	1.162	85.603	0	118.595749	31.208012	118.606435	31.164436	1	340210
31	202410211450	4946.0	41000	69.3041	1.235	85.603	0	118.595749	31.208012	118.606435	31.164436	1	340210
31	202410211500	4946.0	41000	66.6631	1.284	85.603	0	118.595749	31.208012	118.606435	31.164436	1	340210
31	202410211510	4946.0	41000	64.8831	1.319	85.603	0	118.595749	31.208012	118.606435	31.164436	1	340210
31	202410211520	4946.0	41000	69.1799	1.237	85.603	0	118.595749	31.208012	118.606435	31.164436	1	340210
31	202410211530	4946.0	41000	64.8179	1.32	85.603	0	118.595749	31.208012	118.606435	31.164436	1	340210
31	202410211540	4946.0	41000	71.5517	1.196	85.603	0	118.595749	31.208012	118.606435	31.164436	1	340210
31	202410211550	4946.0	41000	72.7977	1.175	85.603	0	118.595749	31.208012	118.606435	31.164436	1	340210
31	202410211600	4946.0	41000	66.9701	1.278	85.603	0	118.595749	31.208012	118.606435	31.164436	1	340210
31	202410211610	4946.0	41000	67.9632	1.259	85.603	0	118.595749	31.208012	118.606435	31.164436	1	340210
31	202410211620	4946.0	41000	69.5377	1.231	85.603	0	118.595749	31.208012	118.606435	31.164436	1	340210
31	202410211630	4946.0	41000	65.9757	1.297	85.603	0	118.595749	31.208012	118.606435	31.164436	1	340210
31	202410211640	4946.0	41000	68.7376	1.245	85.603	0	118.595749	31.208012	118.606435	31.164436	1	340210
31	202410211650	4946.0	41000	69.1337	1.238	85.603	0	118.595749	31.208012	118.606435	31.164436	1	340210
31	202410211700	4946.0	41000	66.2627	1.291	85.603	0	118.595749	31.208012	118.606435	31.164436	1	340210
31	202410211710	4946.0	41000	63.1667	1.355	85.603	0	118.595749	31.208012	118.606435	31.164436	1	340210
31	202410211720	4946.0	41000	69.3161	1.234	85.603	0	118.595749	31.208012	118.606435	31.164436	1	340210
31	202410211730	4946.0	41000	65.7364	1.302	85.603	0	118.595749	31.208012	118.606435	31.164436	1	340210
31	202410211740	4946.0	41000	68.7447	1.245	85.603	0	118.595749	31.208012	118.606435	31.164436	1	340210
31	202410211750	4946.0	41000	65.7432	1.302	85.603	0	118.595749	31.208012	118.606435	31.164436	1	340210
31	202410211800	4946.0	41000	66.6907	1.283	85.603	0	118.595749	31.208012	118.606435	31.164436	1	340210
31	202410211810	4946.0	41000	61.5256	1.391	85.603	0	118.595749	31.208012	118.606435	31.164436	1	340210
31	202410211820	4946.0	41000	65.2378	1.312	85.603	0	118.595749	31.208012	118.606435	31.164436	1	340210
31	202410211830	4946.0	41000	67.8835	1.261	85.603	0	118.595749	31.208012	118.606435	31.164436	1	340210
31	202410211840	4946.0	41000	69.373	1.233	85.603	0	118.595749	31.208012	118.606435	31.164436	1	340210
31	202410211850	4946.0	41000	63.3116	1.352	85.603	0	118.595749	31.208012	118.606435	31.164436	1	340210
31	202410211900	4946.0	41000	65.3654	1.309	85.603	0	118.595749	31.208012	118.606435	31.164436	1	340210
31	202410211910	4946.0	41000	60.7526	1.409	85.603	0	118.595749	31.208012	118.606435	31.164436	1	340210
31	202410211920	4946.0	41000	72.1251	1.186	85.603	0	118.595749	31.208012	118.606435	31.164436	1	340210
31	202410211930	4946.0	41000	66.2486	1.292	85.603	0	118.595749	31.208012	118.606435	31.164436	1	340210
31	202410211940	4946.0	41000	62.963	1.359	85.603	0	118.595749	31.208012	118.606435	31.164436	1	340210
31	202410211950	4946.0	41000	69.3792	1.233	85.603	0	118.595749	31.208012	118.606435	31.164436	1	340210
31	202410212000	4946.0	41000	68.1106	1.256	85.603	0	118.595749	31.208012	118.606435	31.164436	1	340210
31	202410212010	4946.0	41000	65.7734	1.301	85.603	0	118.595749	31.208012	118.606435	31.164436	1	340210
31	202410212020	4946.0	41000	64.9938	1.317	85.603	0	118.595749	31.208012	118.606435	31.164436	1	340210
31	202410212030	4946.0	41000	64.9089	1.318	85.603	0	118.595749	31.208012	118.606435	31.164436	1	340210
31	202410212040	4946.0	41000	68.9116	1.242	85.603	0	118.595749	31.208012	118.606435	31.164436	1	340210
31	202410212050	4946.0	41000	68.3965	1.251	85.603	0	118.595749	31.208012	118.606435	31.164436	1	340210
31	202410212100	4946.0	41000	65.1032	1.314	85.603	0	118.595749	31.208012	118.606435	31.164436	1	340210
31	202410212110	4946.0	41000	62.1262	1.377	85.603	0	118.595749	31.208012	118.606435	31.164436	1	340210
31	202410212120	4946.0	41000	63.3937	1.35	85.603	0	118.595749	31.208012	118.606435	31.164436	1	340210
31	202410212130	4946.0	41000	62.5114	1.369	85.603	0	118.595749	31.208012	118.606435	31.164436	1	340210
31	202410212140	4946.0	41000	64.2652	1.332	85.603	0	118.595749	31.208012	118.606435	31.164436	1	340210
31	202410212150	4946.0	41000	68.2876	1.253	85.603	0	118.595749	31.208012	118.606435	31.164436	1	340210
31	202410212200	4946.0	41000	71.1588	1.202	85.603	0	118.595749	31.208012	118.606435	31.164436	1	340210
31	202410212210	4946.0	41000	70.7753	1.209	85.603	0	118.595749	31.208012	118.606435	31.164436	1	340210
31	202410212220	4946.0	41000	67.5845	1.266	85.603	0	118.595749	31.208012	118.606435	31.164436	1	340210
31	202410212230	4946.0	41000	71.9335	1.19	85.603	0	118.595749	31.208012	118.606435	31.164436	1	340210
31	202410212240	4946.0	41000	68.8626	1.243	85.603	0	118.595749	31.208012	118.606435	31.164436	1	340210
31	202410212250	4946.0	41000	67.5414	1.267	85.603	0	118.595749	31.208012	118.606435	31.164436	1	340210
31	202410212300	4946.0	41000	70.0195	1.222	85.603	0	118.595749	31.208012	118.606435	31.164436	1	340210
31	202410212310	4946.0	41000	70.9497	1.206	85.603	0	118.595749	31.208012	118.606435	31.164436	1	340210
31	202410212320	4946.0	41000	74.586	1.147	85.603	0	118.595749	31.208012	118.606435	31.164436	1	340210
31	202410212330	4946.0	41000	66.3843	1.289	85.603	0	118.595749	31.208012	118.606435	31.164436	1	340210
31	202410212340	4946.0	41000	67.3846	1.27	85.603	0	118.595749	31.208012	118.606435	31.164436	1	340210
31	202410212350	4946.0	41000	70.8696	1.207	85.603	0	118.595749	31.208012	118.606435	31.164436	1	340210
32	202410230000	696.0	41000	69.9618	1.29	90.2623	3	118.575783	31.233573	118.580611	31.228852	1	340210
32	202410230010	696.0	41000	69.6874	1.295	90.2623	3	118.575783	31.233573	118.580611	31.228852	1	340210
32	202410230020	696.0	41000	65.9194	1.369	90.2623	3	118.575783	31.233573	118.580611	31.228852	1	340210
32	202410230030	696.0	41000	68.1707	1.324	90.2623	3	118.575783	31.233573	118.580611	31.228852	1	340210
32	202410230040	696.0	41000	67.3041	1.341	90.2623	3	118.575783	31.233573	118.580611	31.228852	1	340210
32	202410230050	696.0	41000	69.1804	1.304	90.2623	3	118.575783	31.233573	118.580611	31.228852	1	340210
32	202410230100	696.0	41000	78.5383	1.149	90.2623	3	118.575783	31.233573	118.580611	31.228852	1	340210
32	202410230110	696.0	41000	67.627	1.334	90.2623	3	118.575783	31.233573	118.580611	31.228852	1	340210
32	202410230120	696.0	41000	67.599	1.335	90.2623	3	118.575783	31.233573	118.580611	31.228852	1	340210
32	202410230130	696.0	41000	75.0244	1.203	90.2623	3	118.575783	31.233573	118.580611	31.228852	1	340210
32	202410230140	696.0	41000	75.1843	1.2	90.2623	3	118.575783	31.233573	118.580611	31.228852	1	340210
32	202410230150	696.0	41000	69.1468	1.305	90.2623	3	118.575783	31.233573	118.580611	31.228852	1	340210
32	202410230200	696.0	41000	67.2045	1.343	90.2623	3	118.575783	31.233573	118.580611	31.228852	1	340210
32	202410230210	696.0	41000	64.7681	1.393	90.2623	3	118.575783	31.233573	118.580611	31.228852	1	340210
32	202410230220	696.0	41000	77.6926	1.161	90.2623	3	118.575783	31.233573	118.580611	31.228852	1	340210
32	202410230230	696.0	41000	70.9541	1.272	90.2623	3	118.575783	31.233573	118.580611	31.228852	1	340210
32	202410230240	696.0	41000	71.4222	1.263	90.2623	3	118.575783	31.233573	118.580611	31.228852	1	340210
32	202410230250	696.0	41000	69.2532	1.303	90.2623	3	118.575783	31.233573	118.580611	31.228852	1	340210
32	202410230300	696.0	41000	76.6546	1.177	90.2623	3	118.575783	31.233573	118.580611	31.228852	1	340210
32	202410230310	696.0	41000	71.174	1.268	90.2623	3	118.575783	31.233573	118.580611	31.228852	1	340210
32	202410230320	696.0	41000	70.551	1.279	90.2623	3	118.575783	31.233573	118.580611	31.228852	1	340210
32	202410230330	696.0	41000	69.5902	1.297	90.2623	3	118.575783	31.233573	118.580611	31.228852	1	340210
32	202410230340	696.0	41000	76.9292	1.173	90.2623	3	118.575783	31.233573	118.580611	31.228852	1	340210
32	202410230350	696.0	41000	71.2161	1.267	90.2623	3	118.575783	31.233573	118.580611	31.228852	1	340210
32	202410230400	696.0	41000	70.1567	1.286	90.2623	3	118.575783	31.233573	118.580611	31.228852	1	340210
32	202410230410	696.0	41000	70.7697	1.275	90.2623	3	118.575783	31.233573	118.580611	31.228852	1	340210
32	202410230420	696.0	41000	70.9285	1.272	90.2623	3	118.575783	31.233573	118.580611	31.228852	1	340210
32	202410230430	696.0	41000	67.2715	1.341	90.2623	3	118.575783	31.233573	118.580611	31.228852	1	340210
32	202410230440	696.0	41000	69.6931	1.295	90.2623	3	118.575783	31.233573	118.580611	31.228852	1	340210
32	202410230450	696.0	41000	71.7063	1.258	90.2623	3	118.575783	31.233573	118.580611	31.228852	1	340210
32	202410230500	696.0	41000	65.0645	1.387	90.2623	3	118.575783	31.233573	118.580611	31.228852	1	340210
32	202410230510	696.0	41000	67.0896	1.345	90.2623	3	118.575783	31.233573	118.580611	31.228852	1	340210
32	202410230520	696.0	41000	79.532	1.134	90.2623	3	118.575783	31.233573	118.580611	31.228852	1	340210
32	202410230530	696.0	41000	78.256	1.153	90.2623	3	118.575783	31.233573	118.580611	31.228852	1	340210
32	202410230540	696.0	41000	69.6586	1.295	90.2623	3	118.575783	31.233573	118.580611	31.228852	1	340210
32	202410230550	696.0	41000	72.6614	1.242	90.2623	3	118.575783	31.233573	118.580611	31.228852	1	340210
32	202410230600	696.0	41000	72.3617	1.247	90.2623	3	118.575783	31.233573	118.580611	31.228852	1	340210
32	202410230610	696.0	41000	69.5377	1.298	90.2623	3	118.575783	31.233573	118.580611	31.228852	1	340210
32	202410230620	696.0	41000	68.342	1.32	90.2623	3	118.575783	31.233573	118.580611	31.228852	1	340210
32	202410230630	696.0	41000	67.425	1.338	90.2623	3	118.575783	31.233573	118.580611	31.228852	1	340210
32	202410230640	696.0	41000	66.0453	1.366	90.2623	3	118.575783	31.233573	118.580611	31.228852	1	340210
32	202410230650	696.0	41000	76.0843	1.186	90.2623	3	118.575783	31.233573	118.580611	31.228852	1	340210
32	202410230700	696.0	41000	73.8136	1.222	90.2623	3	118.575783	31.233573	118.580611	31.228852	1	340210
32	202410230710	696.0	41000	89.8682	1.004	90.2623	3	118.575783	31.233573	118.580611	31.228852	1	340210
32	202410230720	696.0	41000	85.3928	1.057	90.2623	3	118.575783	31.233573	118.580611	31.228852	1	340210
32	202410230730	696.0	41000	90.2623	1.0	90.2623	3	118.575783	31.233573	118.580611	31.228852	1	340210
32	202410230740	696.0	41000	87.9995	1.025	90.2623	3	118.575783	31.233573	118.580611	31.228852	1	340210
32	202410230750	696.0	41000	77.5973	1.163	90.2623	3	118.575783	31.233573	118.580611	31.228852	1	340210
32	202410230800	696.0	41000	65.9448	1.368	90.2623	3	118.575783	31.233573	118.580611	31.228852	1	340210
32	202410230810	696.0	41000	69.4714	1.299	90.2623	3	118.575783	31.233573	118.580611	31.228852	1	340210
32	202410230820	696.0	41000	68.9823	1.308	90.2623	3	118.575783	31.233573	118.580611	31.228852	1	340210
32	202410230830	696.0	41000	72.8716	1.238	90.2623	3	118.575783	31.233573	118.580611	31.228852	1	340210
32	202410230840	696.0	41000	71.7009	1.258	90.2623	3	118.575783	31.233573	118.580611	31.228852	1	340210
32	202410230850	696.0	41000	77.6548	1.162	90.2623	3	118.575783	31.233573	118.580611	31.228852	1	340210
32	202410230900	696.0	41000	69.8785	1.291	90.2623	3	118.575783	31.233573	118.580611	31.228852	1	340210
32	202410230910	696.0	41000	69.4074	1.3	90.2623	3	118.575783	31.233573	118.580611	31.228852	1	340210
32	202410230920	696.0	41000	66.3964	1.359	90.2623	3	118.575783	31.233573	118.580611	31.228852	1	340210
32	202410230930	696.0	41000	72.4191	1.246	90.2623	3	118.575783	31.233573	118.580611	31.228852	1	340210
32	202410230940	696.0	41000	68.0444	1.326	90.2623	3	118.575783	31.233573	118.580611	31.228852	1	340210
32	202410230950	696.0	41000	69.7944	1.293	90.2623	3	118.575783	31.233573	118.580611	31.228852	1	340210
32	202410231000	696.0	41000	71.0378	1.27	90.2623	3	118.575783	31.233573	118.580611	31.228852	1	340210
32	202410231010	696.0	41000	72.0798	1.252	90.2623	3	118.575783	31.233573	118.580611	31.228852	1	340210
32	202410231020	696.0	41000	68.6663	1.314	90.2623	3	118.575783	31.233573	118.580611	31.228852	1	340210
32	202410231030	696.0	41000	70.2541	1.284	90.2623	3	118.575783	31.233573	118.580611	31.228852	1	340210
32	202410231040	696.0	41000	74.5756	1.21	90.2623	3	118.575783	31.233573	118.580611	31.228852	1	340210
32	202410231050	696.0	41000	73.176	1.233	90.2623	3	118.575783	31.233573	118.580611	31.228852	1	340210
32	202410231100	696.0	41000	75.3616	1.197	90.2623	3	118.575783	31.233573	118.580611	31.228852	1	340210
32	202410231110	696.0	41000	71.5682	1.261	90.2623	3	118.575783	31.233573	118.580611	31.228852	1	340210
32	202410231120	696.0	41000	76.3116	1.182	90.2623	3	118.575783	31.233573	118.580611	31.228852	1	340210
32	202410231130	696.0	41000	69.6834	1.295	90.2623	3	118.575783	31.233573	118.580611	31.228852	1	340210
32	202410231140	696.0	41000	69.0772	1.306	90.2623	3	118.575783	31.233573	118.580611	31.228852	1	340210
32	202410231150	696.0	41000	68.5738	1.316	90.2623	3	118.575783	31.233573	118.580611	31.228852	1	340210
32	202410231200	696.0	41000	74.623	1.209	90.2623	3	118.575783	31.233573	118.580611	31.228852	1	340210
32	202410231210	696.0	41000	69.8117	1.292	90.2623	3	118.575783	31.233573	118.580611	31.228852	1	340210
32	202410231220	696.0	41000	73.5753	1.226	90.2623	3	118.575783	31.233573	118.580611	31.228852	1	340210
32	202410231230	696.0	41000	71.861	1.256	90.2623	3	118.575783	31.233573	118.580611	31.228852	1	340210
32	202410231240	696.0	41000	67.7944	1.331	90.2623	3	118.575783	31.233573	118.580611	31.228852	1	340210
32	202410231250	696.0	41000	69.4139	1.3	90.2623	3	118.575783	31.233573	118.580611	31.228852	1	340210
32	202410231300	696.0	41000	69.0364	1.307	90.2623	3	118.575783	31.233573	118.580611	31.228852	1	340210
32	202410231310	696.0	41000	65.8296	1.371	90.2623	3	118.575783	31.233573	118.580611	31.228852	1	340210
32	202410231320	696.0	41000	71.8936	1.255	90.2623	3	118.575783	31.233573	118.580611	31.228852	1	340210
32	202410231330	696.0	41000	69.7465	1.294	90.2623	3	118.575783	31.233573	118.580611	31.228852	1	340210
32	202410231340	696.0	41000	66.842	1.35	90.2623	3	118.575783	31.233573	118.580611	31.228852	1	340210
32	202410231350	696.0	41000	60.8005	1.484	90.2623	3	118.575783	31.233573	118.580611	31.228852	1	340210
32	202410231400	696.0	41000	70.2208	1.285	90.2623	3	118.575783	31.233573	118.580611	31.228852	1	340210
32	202410231410	696.0	41000	68.6386	1.315	90.2623	3	118.575783	31.233573	118.580611	31.228852	1	340210
32	202410231420	696.0	41000	73.9331	1.22	90.2623	3	118.575783	31.233573	118.580611	31.228852	1	340210
32	202410231430	696.0	41000	65.3369	1.381	90.2623	3	118.575783	31.233573	118.580611	31.228852	1	340210
32	202410231440	696.0	41000	65.3478	1.381	90.2623	3	118.575783	31.233573	118.580611	31.228852	1	340210
32	202410231450	696.0	41000	64.9132	1.39	90.2623	3	118.575783	31.233573	118.580611	31.228852	1	340210
32	202410231500	696.0	41000	73.2721	1.231	90.2623	3	118.575783	31.233573	118.580611	31.228852	1	340210
32	202410231510	696.0	41000	70.2629	1.284	90.2623	3	118.575783	31.233573	118.580611	31.228852	1	340210
32	202410231520	696.0	41000	67.98	1.327	90.2623	3	118.575783	31.233573	118.580611	31.228852	1	340210
32	202410231530	696.0	41000	76.0992	1.186	90.2623	3	118.575783	31.233573	118.580611	31.228852	1	340210
32	202410231540	696.0	41000	68.5793	1.316	90.2623	3	118.575783	31.233573	118.580611	31.228852	1	340210
32	202410231550	696.0	41000	72.2014	1.25	90.2623	3	118.575783	31.233573	118.580611	31.228852	1	340210
32	202410231600	696.0	41000	74.623	1.209	90.2623	3	118.575783	31.233573	118.580611	31.228852	1	340210
32	202410231610	696.0	41000	63.4037	1.423	90.2623	3	118.575783	31.233573	118.580611	31.228852	1	340210
32	202410231620	696.0	41000	65.9161	1.369	90.2623	3	118.575783	31.233573	118.580611	31.228852	1	340210
32	202410231630	696.0	41000	71.8228	1.256	90.2623	3	118.575783	31.233573	118.580611	31.228852	1	340210
32	202410231640	696.0	41000	68.8673	1.31	90.2623	3	118.575783	31.233573	118.580611	31.228852	1	340210
32	202410231650	696.0	41000	63.1379	1.429	90.2623	3	118.575783	31.233573	118.580611	31.228852	1	340210
32	202410231700	696.0	41000	68.3392	1.32	90.2623	3	118.575783	31.233573	118.580611	31.228852	1	340210
32	202410231710	696.0	41000	69.5271	1.298	90.2623	3	118.575783	31.233573	118.580611	31.228852	1	340210
32	202410231720	696.0	41000	61.9358	1.457	90.2623	3	118.575783	31.233573	118.580611	31.228852	1	340210
32	202410231730	696.0	41000	69.5568	1.297	90.2623	3	118.575783	31.233573	118.580611	31.228852	1	340210
32	202410231740	696.0	41000	74.3703	1.213	90.2623	3	118.575783	31.233573	118.580611	31.228852	1	340210
32	202410231750	696.0	41000	67.972	1.327	90.2623	3	118.575783	31.233573	118.580611	31.228852	1	340210
32	202410231800	696.0	41000	68.5931	1.315	90.2623	3	118.575783	31.233573	118.580611	31.228852	1	340210
32	202410231810	696.0	41000	64.4856	1.399	90.2623	3	118.575783	31.233573	118.580611	31.228852	1	340210
32	202410231820	696.0	41000	67.7543	1.332	90.2623	3	118.575783	31.233573	118.580611	31.228852	1	340210
32	202410231830	696.0	41000	69.8855	1.291	90.2623	3	118.575783	31.233573	118.580611	31.228852	1	340210
32	202410231840	696.0	41000	75.8719	1.189	90.2623	3	118.575783	31.233573	118.580611	31.228852	1	340210
32	202410231850	696.0	41000	66.2592	1.362	90.2623	3	118.575783	31.233573	118.580611	31.228852	1	340210
32	202410231900	696.0	41000	65.4545	1.379	90.2623	3	118.575783	31.233573	118.580611	31.228852	1	340210
32	202410231910	696.0	41000	67.1676	1.343	90.2623	3	118.575783	31.233573	118.580611	31.228852	1	340210
32	202410231920	696.0	41000	63.6488	1.418	90.2623	3	118.575783	31.233573	118.580611	31.228852	1	340210
32	202410231930	696.0	41000	61.8335	1.459	90.2623	3	118.575783	31.233573	118.580611	31.228852	1	340210
32	202410231940	696.0	41000	68.8473	1.311	90.2623	3	118.575783	31.233573	118.580611	31.228852	1	340210
32	202410231950	696.0	41000	61.0189	1.479	90.2623	3	118.575783	31.233573	118.580611	31.228852	1	340210
32	202410232000	696.0	41000	65.6383	1.375	90.2623	3	118.575783	31.233573	118.580611	31.228852	1	340210
32	202410232010	696.0	41000	65.5535	1.376	90.2623	3	118.575783	31.233573	118.580611	31.228852	1	340210
32	202410232020	696.0	41000	63.7664	1.415	90.2623	3	118.575783	31.233573	118.580611	31.228852	1	340210
32	202410232030	696.0	41000	60.7647	1.485	90.2623	3	118.575783	31.233573	118.580611	31.228852	1	340210
32	202410232040	696.0	41000	63.3657	1.424	90.2623	3	118.575783	31.233573	118.580611	31.228852	1	340210
32	202410232050	696.0	41000	62.7153	1.439	90.2623	3	118.575783	31.233573	118.580611	31.228852	1	340210
32	202410232100	696.0	41000	60.819	1.484	90.2623	3	118.575783	31.233573	118.580611	31.228852	1	340210
32	202410232110	696.0	41000	68.4948	1.317	90.2623	3	118.575783	31.233573	118.580611	31.228852	1	340210
32	202410232120	696.0	41000	65.7353	1.373	90.2623	3	118.575783	31.233573	118.580611	31.228852	1	340210
32	202410232130	696.0	41000	61.2917	1.472	90.2623	3	118.575783	31.233573	118.580611	31.228852	1	340210
32	202410232140	696.0	41000	61.7653	1.461	90.2623	3	118.575783	31.233573	118.580611	31.228852	1	340210
32	202410232150	696.0	41000	68.6953	1.313	90.2623	3	118.575783	31.233573	118.580611	31.228852	1	340210
32	202410232200	696.0	41000	67.7181	1.332	90.2623	3	118.575783	31.233573	118.580611	31.228852	1	340210
32	202410232210	696.0	41000	65.5137	1.377	90.2623	3	118.575783	31.233573	118.580611	31.228852	1	340210
32	202410232220	696.0	41000	63.2523	1.427	90.2623	3	118.575783	31.233573	118.580611	31.228852	1	340210
32	202410232230	696.0	41000	66.3432	1.36	90.2623	3	118.575783	31.233573	118.580611	31.228852	1	340210
32	202410232240	696.0	41000	68.8708	1.31	90.2623	3	118.575783	31.233573	118.580611	31.228852	1	340210
32	202410232250	696.0	41000	65.4729	1.378	90.2623	3	118.575783	31.233573	118.580611	31.228852	1	340210
32	202410232300	696.0	41000	69.7404	1.294	90.2623	3	118.575783	31.233573	118.580611	31.228852	1	340210
32	202410232310	696.0	41000	68.1495	1.324	90.2623	3	118.575783	31.233573	118.580611	31.228852	1	340210
32	202410232320	696.0	41000	67.3846	1.339	90.2623	3	118.575783	31.233573	118.580611	31.228852	1	340210
32	202410232330	696.0	41000	67.5576	1.336	90.2623	3	118.575783	31.233573	118.580611	31.228852	1	340210
32	202410232340	696.0	41000	51.1339	1.765	90.2623	3	118.575783	31.233573	118.580611	31.228852	1	340210
32	202410232350	696.0	41000	64.7	1.395	90.2623	3	118.575783	31.233573	118.580611	31.228852	1	340210
33	202410120000	1351.0	41000	77.3133	1.073	83.0209	0	118.589258	31.219674	118.580423	31.229196	3	340210
33	202410120010	1351.0	41000	80.5283	1.03	83.0209	0	118.589258	31.219674	118.580423	31.229196	3	340210
33	202410120020	1351.0	41000	80.7783	1.027	83.0209	0	118.589258	31.219674	118.580423	31.229196	3	340210
33	202410120030	1351.0	41000	81.8779	1.013	83.0209	0	118.589258	31.219674	118.580423	31.229196	3	340210
33	202410120040	1351.0	41000	75.7618	1.095	83.0209	0	118.589258	31.219674	118.580423	31.229196	3	340210
33	202410120050	1351.0	41000	76.7927	1.081	83.0209	0	118.589258	31.219674	118.580423	31.229196	3	340210
33	202410120100	1351.0	41000	82.4806	1.006	83.0209	0	118.589258	31.219674	118.580423	31.229196	3	340210
33	202410120110	1351.0	41000	82.0754	1.011	83.0209	0	118.589258	31.219674	118.580423	31.229196	3	340210
33	202410120120	1351.0	41000	76.2972	1.088	83.0209	0	118.589258	31.219674	118.580423	31.229196	3	340210
33	202410120130	1351.0	41000	80.1266	1.036	83.0209	0	118.589258	31.219674	118.580423	31.229196	3	340210
33	202410120140	1351.0	41000	82.1642	1.01	83.0209	0	118.589258	31.219674	118.580423	31.229196	3	340210
33	202410120150	1351.0	41000	81.3722	1.02	83.0209	0	118.589258	31.219674	118.580423	31.229196	3	340210
33	202410120200	1351.0	41000	78.1721	1.062	83.0209	0	118.589258	31.219674	118.580423	31.229196	3	340210
33	202410120210	1351.0	41000	77.7671	1.067	83.0209	0	118.589258	31.219674	118.580423	31.229196	3	340210
33	202410120220	1351.0	41000	81.1529	1.023	83.0209	0	118.589258	31.219674	118.580423	31.229196	3	340210
33	202410120230	1351.0	41000	80.5718	1.03	83.0209	0	118.589258	31.219674	118.580423	31.229196	3	340210
33	202410120240	1351.0	41000	78.732	1.054	83.0209	0	118.589258	31.219674	118.580423	31.229196	3	340210
33	202410120250	1351.0	41000	75.9736	1.092	83.0209	0	118.589258	31.219674	118.580423	31.229196	3	340210
33	202410120300	1351.0	41000	80.1622	1.035	83.0209	0	118.589258	31.219674	118.580423	31.229196	3	340210
33	202410120310	1351.0	41000	78.1414	1.062	83.0209	0	118.589258	31.219674	118.580423	31.229196	3	340210
33	202410120320	1351.0	41000	80.1556	1.035	83.0209	0	118.589258	31.219674	118.580423	31.229196	3	340210
33	202410120330	1351.0	41000	75.5759	1.098	83.0209	0	118.589258	31.219674	118.580423	31.229196	3	340210
33	202410120340	1351.0	41000	75.5649	1.098	83.0209	0	118.589258	31.219674	118.580423	31.229196	3	340210
33	202410120350	1351.0	41000	75.7297	1.096	83.0209	0	118.589258	31.219674	118.580423	31.229196	3	340210
33	202410120400	1351.0	41000	73.5516	1.128	83.0209	0	118.589258	31.219674	118.580423	31.229196	3	340210
33	202410120410	1351.0	41000	79.6632	1.042	83.0209	0	118.589258	31.219674	118.580423	31.229196	3	340210
33	202410120420	1351.0	41000	78.5313	1.057	83.0209	0	118.589258	31.219674	118.580423	31.229196	3	340210
33	202410120430	1351.0	41000	77.3461	1.073	83.0209	0	118.589258	31.219674	118.580423	31.229196	3	340210
33	202410120440	1351.0	41000	78.3969	1.058	83.0209	0	118.589258	31.219674	118.580423	31.229196	3	340210
33	202410120450	1351.0	41000	80.5029	1.031	83.0209	0	118.589258	31.219674	118.580423	31.229196	3	340210
33	202410120500	1351.0	41000	83.0209	1.0	83.0209	0	118.589258	31.219674	118.580423	31.229196	3	340210
33	202410120510	1351.0	41000	83.0209	1.0	83.0209	0	118.589258	31.219674	118.580423	31.229196	3	340210
33	202410120520	1351.0	41000	83.0209	1.0	83.0209	0	118.589258	31.219674	118.580423	31.229196	3	340210
33	202410120530	1351.0	41000	83.0209	1.0	83.0209	0	118.589258	31.219674	118.580423	31.229196	3	340210
33	202410120540	1351.0	41000	83.0209	1.0	83.0209	0	118.589258	31.219674	118.580423	31.229196	3	340210
33	202410120550	1351.0	41000	83.0209	1.0	83.0209	0	118.589258	31.219674	118.580423	31.229196	3	340210
33	202410120600	1351.0	41000	83.0209	1.0	83.0209	0	118.589258	31.219674	118.580423	31.229196	3	340210
33	202410120610	1351.0	41000	83.0209	1.0	83.0209	0	118.589258	31.219674	118.580423	31.229196	3	340210
33	202410120620	1351.0	41000	83.0209	1.0	83.0209	0	118.589258	31.219674	118.580423	31.229196	3	340210
33	202410120630	1351.0	41000	83.0209	1.0	83.0209	0	118.589258	31.219674	118.580423	31.229196	3	340210
33	202410120640	1351.0	41000	85.3237	0.973	83.0209	0	118.589258	31.219674	118.580423	31.229196	3	340210
33	202410120650	1351.0	41000	81.5744	1.017	83.0209	0	118.589258	31.219674	118.580423	31.229196	3	340210
33	202410120700	1351.0	41000	81.2891	1.021	83.0209	0	118.589258	31.219674	118.580423	31.229196	3	340210
33	202410120710	1351.0	41000	76.3489	1.087	83.0209	0	118.589258	31.219674	118.580423	31.229196	3	340210
33	202410120720	1351.0	41000	76.3915	1.086	83.0209	0	118.589258	31.219674	118.580423	31.229196	3	340210
33	202410120730	1351.0	41000	83.0209	1.0	83.0209	0	118.589258	31.219674	118.580423	31.229196	3	340210
33	202410120740	1351.0	41000	81.5426	1.018	83.0209	0	118.589258	31.219674	118.580423	31.229196	3	340210
33	202410120750	1351.0	41000	77.3763	1.072	83.0209	0	118.589258	31.219674	118.580423	31.229196	3	340210
33	202410120800	1351.0	41000	77.7326	1.068	83.0209	0	118.589258	31.219674	118.580423	31.229196	3	340210
33	202410120810	1351.0	41000	86.8392	0.956	83.0209	0	118.589258	31.219674	118.580423	31.229196	3	340210
33	202410120820	1351.0	41000	82.2171	1.009	83.0209	0	118.589258	31.219674	118.580423	31.229196	3	340210
33	202410120830	1351.0	41000	82.76	1.003	83.0209	0	118.589258	31.219674	118.580423	31.229196	3	340210
33	202410120840	1351.0	41000	84.4757	0.982	83.0209	0	118.589258	31.219674	118.580423	31.229196	3	340210
33	202410120850	1351.0	41000	89.6796	0.925	83.0209	0	118.589258	31.219674	118.580423	31.229196	3	340210
33	202410120900	1351.0	41000	84.312	0.984	83.0209	0	118.589258	31.219674	118.580423	31.229196	3	340210
33	202410120910	1351.0	41000	84.0	0.988	83.0209	0	118.589258	31.219674	118.580423	31.229196	3	340210
33	202410120920	1351.0	41000	84.2723	0.985	83.0209	0	118.589258	31.219674	118.580423	31.229196	3	340210
33	202410120930	1351.0	41000	82.5873	1.005	83.0209	0	118.589258	31.219674	118.580423	31.229196	3	340210
33	202410120940	1351.0	41000	82.5581	1.005	83.0209	0	118.589258	31.219674	118.580423	31.229196	3	340210
33	202410120950	1351.0	41000	85.1522	0.974	83.0209	0	118.589258	31.219674	118.580423	31.229196	3	340210
33	202410121000	1351.0	41000	81.956	1.012	83.0209	0	118.589258	31.219674	118.580423	31.229196	3	340210
33	202410121010	1351.0	41000	85.5832	0.97	83.0209	0	118.589258	31.219674	118.580423	31.229196	3	340210
33	202410121020	1351.0	41000	87.534	0.948	83.0209	0	118.589258	31.219674	118.580423	31.229196	3	340210
33	202410121030	1351.0	41000	86.3692	0.961	83.0209	0	118.589258	31.219674	118.580423	31.229196	3	340210
33	202410121040	1351.0	41000	83.6794	0.992	83.0209	0	118.589258	31.219674	118.580423	31.229196	3	340210
33	202410121050	1351.0	41000	91.1353	0.91	83.0209	0	118.589258	31.219674	118.580423	31.229196	3	340210
33	202410121100	1351.0	41000	84.8348	0.978	83.0209	0	118.589258	31.219674	118.580423	31.229196	3	340210
33	202410121110	1351.0	41000	88.8106	0.934	83.0209	0	118.589258	31.219674	118.580423	31.229196	3	340210
33	202410121120	1351.0	41000	86.2831	0.962	83.0209	0	118.589258	31.219674	118.580423	31.229196	3	340210
33	202410121130	1351.0	41000	85.2952	0.973	83.0209	0	118.589258	31.219674	118.580423	31.229196	3	340210
33	202410121140	1351.0	41000	85.3363	0.972	83.0209	0	118.589258	31.219674	118.580423	31.229196	3	340210
33	202410121150	1351.0	41000	87.0872	0.953	83.0209	0	118.589258	31.219674	118.580423	31.229196	3	340210
33	202410121200	1351.0	41000	84.3737	0.983	83.0209	0	118.589258	31.219674	118.580423	31.229196	3	340210
33	202410121210	1351.0	41000	85.3831	0.972	83.0209	0	118.589258	31.219674	118.580423	31.229196	3	340210
33	202410121220	1351.0	41000	85.6559	0.969	83.0209	0	118.589258	31.219674	118.580423	31.229196	3	340210
33	202410121230	1351.0	41000	87.0377	0.953	83.0209	0	118.589258	31.219674	118.580423	31.229196	3	340210
33	202410121240	1351.0	41000	86.0274	0.965	83.0209	0	118.589258	31.219674	118.580423	31.229196	3	340210
33	202410121250	1351.0	41000	87.7497	0.946	83.0209	0	118.589258	31.219674	118.580423	31.229196	3	340210
33	202410121300	1351.0	41000	84.9301	0.977	83.0209	0	118.589258	31.219674	118.580423	31.229196	3	340210
33	202410121310	1351.0	41000	88.3882	0.939	83.0209	0	118.589258	31.219674	118.580423	31.229196	3	340210
33	202410121320	1351.0	41000	82.3773	1.007	83.0209	0	118.589258	31.219674	118.580423	31.229196	3	340210
33	202410121330	1351.0	41000	87.2357	0.951	83.0209	0	118.589258	31.219674	118.580423	31.229196	3	340210
33	202410121340	1351.0	41000	85.9584	0.965	83.0209	0	118.589258	31.219674	118.580423	31.229196	3	340210
33	202410121350	1351.0	41000	85.8981	0.966	83.0209	0	118.589258	31.219674	118.580423	31.229196	3	340210
33	202410121400	1351.0	41000	87.7571	0.946	83.0209	0	118.589258	31.219674	118.580423	31.229196	3	340210
33	202410121410	1351.0	41000	90.2921	0.919	83.0209	0	118.589258	31.219674	118.580423	31.229196	3	340210
33	202410121420	1351.0	41000	86.4745	0.96	83.0209	0	118.589258	31.219674	118.580423	31.229196	3	340210
33	202410121430	1351.0	41000	88.7578	0.935	83.0209	0	118.589258	31.219674	118.580423	31.229196	3	340210
33	202410121440	1351.0	41000	84.0137	0.988	83.0209	0	118.589258	31.219674	118.580423	31.229196	3	340210
33	202410121450	1351.0	41000	88.5712	0.937	83.0209	0	118.589258	31.219674	118.580423	31.229196	3	340210
33	202410121500	1351.0	41000	87.8619	0.944	83.0209	0	118.589258	31.219674	118.580423	31.229196	3	340210
33	202410121510	1351.0	41000	87.3695	0.95	83.0209	0	118.589258	31.219674	118.580423	31.229196	3	340210
33	202410121520	1351.0	41000	87.1653	0.952	83.0209	0	118.589258	31.219674	118.580423	31.229196	3	340210
33	202410121530	1351.0	41000	90.1759	0.92	83.0209	0	118.589258	31.219674	118.580423	31.229196	3	340210
33	202410121540	1351.0	41000	89.1258	0.931	83.0209	0	118.589258	31.219674	118.580423	31.229196	3	340210
33	202410121550	1351.0	41000	85.9815	0.965	83.0209	0	118.589258	31.219674	118.580423	31.229196	3	340210
33	202410121600	1351.0	41000	88.8396	0.934	83.0209	0	118.589258	31.219674	118.580423	31.229196	3	340210
33	202410121610	1351.0	41000	85.9813	0.965	83.0209	0	118.589258	31.219674	118.580423	31.229196	3	340210
33	202410121620	1351.0	41000	82.6632	1.004	83.0209	0	118.589258	31.219674	118.580423	31.229196	3	340210
33	202410121630	1351.0	41000	90.1281	0.921	83.0209	0	118.589258	31.219674	118.580423	31.229196	3	340210
33	202410121640	1351.0	41000	88.7578	0.935	83.0209	0	118.589258	31.219674	118.580423	31.229196	3	340210
33	202410121650	1351.0	41000	88.3076	0.94	83.0209	0	118.589258	31.219674	118.580423	31.229196	3	340210
33	202410121700	1351.0	41000	89.5363	0.927	83.0209	0	118.589258	31.219674	118.580423	31.229196	3	340210
33	202410121710	1351.0	41000	88.0656	0.942	83.0209	0	118.589258	31.219674	118.580423	31.229196	3	340210
33	202410121720	1351.0	41000	86.8653	0.955	83.0209	0	118.589258	31.219674	118.580423	31.229196	3	340210
33	202410121730	1351.0	41000	83.5875	0.993	83.0209	0	118.589258	31.219674	118.580423	31.229196	3	340210
33	202410121740	1351.0	41000	86.7523	0.956	83.0209	0	118.589258	31.219674	118.580423	31.229196	3	340210
33	202410121750	1351.0	41000	85.1042	0.975	83.0209	0	118.589258	31.219674	118.580423	31.229196	3	340210
33	202410121800	1351.0	41000	87.9631	0.943	83.0209	0	118.589258	31.219674	118.580423	31.229196	3	340210
33	202410121810	1351.0	41000	86.0559	0.964	83.0209	0	118.589258	31.219674	118.580423	31.229196	3	340210
33	202410121820	1351.0	41000	87.2453	0.951	83.0209	0	118.589258	31.219674	118.580423	31.229196	3	340210
33	202410121830	1351.0	41000	83.3004	0.996	83.0209	0	118.589258	31.219674	118.580423	31.229196	3	340210
33	202410121840	1351.0	41000	81.5777	1.017	83.0209	0	118.589258	31.219674	118.580423	31.229196	3	340210
33	202410121850	1351.0	41000	84.4754	0.982	83.0209	0	118.589258	31.219674	118.580423	31.229196	3	340210
33	202410121900	1351.0	41000	84.7647	0.979	83.0209	0	118.589258	31.219674	118.580423	31.229196	3	340210
33	202410121910	1351.0	41000	83.5394	0.993	83.0209	0	118.589258	31.219674	118.580423	31.229196	3	340210
33	202410121920	1351.0	41000	81.3771	1.02	83.0209	0	118.589258	31.219674	118.580423	31.229196	3	340210
33	202410121930	1351.0	41000	81.2857	1.021	83.0209	0	118.589258	31.219674	118.580423	31.229196	3	340210
33	202410121940	1351.0	41000	81.9379	1.013	83.0209	0	118.589258	31.219674	118.580423	31.229196	3	340210
33	202410121950	1351.0	41000	81.6447	1.016	83.0209	0	118.589258	31.219674	118.580423	31.229196	3	340210
33	202410122000	1351.0	41000	81.5773	1.017	83.0209	0	118.589258	31.219674	118.580423	31.229196	3	340210
33	202410122010	1351.0	41000	79.7625	1.04	83.0209	0	118.589258	31.219674	118.580423	31.229196	3	340210
33	202410122020	1351.0	41000	81.5186	1.018	83.0209	0	118.589258	31.219674	118.580423	31.229196	3	340210
33	202410122030	1351.0	41000	81.1579	1.022	83.0209	0	118.589258	31.219674	118.580423	31.229196	3	340210
33	202410122040	1351.0	41000	81.7786	1.015	83.0209	0	118.589258	31.219674	118.580423	31.229196	3	340210
33	202410122050	1351.0	41000	78.9588	1.051	83.0209	0	118.589258	31.219674	118.580423	31.229196	3	340210
33	202410122100	1351.0	41000	78.939	1.051	83.0209	0	118.589258	31.219674	118.580423	31.229196	3	340210
33	202410122110	1351.0	41000	81.314	1.02	83.0209	0	118.589258	31.219674	118.580423	31.229196	3	340210
33	202410122120	1351.0	41000	79.793	1.04	83.0209	0	118.589258	31.219674	118.580423	31.229196	3	340210
33	202410122130	1351.0	41000	78.5572	1.056	83.0209	0	118.589258	31.219674	118.580423	31.229196	3	340210
33	202410122140	1351.0	41000	81.6068	1.017	83.0209	0	118.589258	31.219674	118.580423	31.229196	3	340210
33	202410122150	1351.0	41000	77.8371	1.066	83.0209	0	118.589258	31.219674	118.580423	31.229196	3	340210
33	202410122200	1351.0	41000	79.9432	1.038	83.0209	0	118.589258	31.219674	118.580423	31.229196	3	340210
33	202410122210	1351.0	41000	79.039	1.05	83.0209	0	118.589258	31.219674	118.580423	31.229196	3	340210
33	202410122220	1351.0	41000	77.5052	1.071	83.0209	0	118.589258	31.219674	118.580423	31.229196	3	340210
33	202410122230	1351.0	41000	77.2987	1.074	83.0209	0	118.589258	31.219674	118.580423	31.229196	3	340210
33	202410122240	1351.0	41000	79.1421	1.049	83.0209	0	118.589258	31.219674	118.580423	31.229196	3	340210
33	202410122250	1351.0	41000	80.7341	1.028	83.0209	0	118.589258	31.219674	118.580423	31.229196	3	340210
33	202410122300	1351.0	41000	80.1524	1.035	83.0209	0	118.589258	31.219674	118.580423	31.229196	3	340210
33	202410122310	1351.0	41000	83.1544	0.998	83.0209	0	118.589258	31.219674	118.580423	31.229196	3	340210
33	202410122320	1351.0	41000	79.9499	1.038	83.0209	0	118.589258	31.219674	118.580423	31.229196	3	340210
33	202410122330	1351.0	41000	81.7202	1.015	83.0209	0	118.589258	31.219674	118.580423	31.229196	3	340210
33	202410122340	1351.0	41000	77.13	1.076	83.0209	0	118.589258	31.219674	118.580423	31.229196	3	340210
33	202410122350	1351.0	41000	79.2311	1.047	83.0209	0	118.589258	31.219674	118.580423	31.229196	3	340210
31	202410110000	4946.0	41000	67.2815	1.272	85.603	0	118.595749	31.208012	118.606435	31.164436	1	340210
31	202410110010	4946.0	41000	71.3044	1.2	85.603	0	118.595749	31.208012	118.606435	31.164436	1	340210
31	202410110020	4946.0	41000	68.9338	1.241	85.603	0	118.595749	31.208012	118.606435	31.164436	1	340210
31	202410110030	4946.0	41000	66.7916	1.281	85.603	0	118.595749	31.208012	118.606435	31.164436	1	340210
31	202410110040	4946.0	41000	64.7788	1.321	85.603	0	118.595749	31.208012	118.606435	31.164436	1	340210
31	202410110050	4946.0	41000	68.579	1.248	85.603	0	118.595749	31.208012	118.606435	31.164436	1	340210
31	202410110100	4946.0	41000	69.7135	1.227	85.603	0	118.595749	31.208012	118.606435	31.164436	1	340210
31	202410110110	4946.0	41000	68.5618	1.248	85.603	0	118.595749	31.208012	118.606435	31.164436	1	340210
31	202410110120	4946.0	41000	73.8722	1.158	85.603	0	118.595749	31.208012	118.606435	31.164436	1	340210
31	202410110130	4946.0	41000	70.3734	1.216	85.603	0	118.595749	31.208012	118.606435	31.164436	1	340210
31	202410110140	4946.0	41000	65.9448	1.298	85.603	0	118.595749	31.208012	118.606435	31.164436	1	340210
31	202410110150	4946.0	41000	69.0809	1.239	85.603	0	118.595749	31.208012	118.606435	31.164436	1	340210
31	202410110200	4946.0	41000	66.8767	1.28	85.603	0	118.595749	31.208012	118.606435	31.164436	1	340210
31	202410110210	4946.0	41000	65.0304	1.316	85.603	0	118.595749	31.208012	118.606435	31.164436	1	340210
31	202410110220	4946.0	41000	68.5675	1.248	85.603	0	118.595749	31.208012	118.606435	31.164436	1	340210
31	202410110230	4946.0	41000	63.075	1.357	85.603	0	118.595749	31.208012	118.606435	31.164436	1	340210
31	202410110240	4946.0	41000	71.9495	1.189	85.603	0	118.595749	31.208012	118.606435	31.164436	1	340210
31	202410110250	4946.0	41000	73.5263	1.164	85.603	0	118.595749	31.208012	118.606435	31.164436	1	340210
31	202410110300	4946.0	41000	72.3746	1.182	85.603	0	118.595749	31.208012	118.606435	31.164436	1	340210
31	202410110310	4946.0	41000	71.4779	1.197	85.603	0	118.595749	31.208012	118.606435	31.164436	1	340210
31	202410110320	4946.0	41000	74.7832	1.144	85.603	0	118.595749	31.208012	118.606435	31.164436	1	340210
31	202410110330	4946.0	41000	73.1978	1.169	85.603	0	118.595749	31.208012	118.606435	31.164436	1	340210
31	202410110340	4946.0	41000	73.1312	1.17	85.603	0	118.595749	31.208012	118.606435	31.164436	1	340210
31	202410110350	4946.0	41000	72.1365	1.186	85.603	0	118.595749	31.208012	118.606435	31.164436	1	340210
31	202410110400	4946.0	41000	68.9767	1.241	85.603	0	118.595749	31.208012	118.606435	31.164436	1	340210
31	202410110410	4946.0	41000	69.1029	1.238	85.603	0	118.595749	31.208012	118.606435	31.164436	1	340210
31	202410110420	4946.0	41000	73.9835	1.157	85.603	0	118.595749	31.208012	118.606435	31.164436	1	340210
31	202410110430	4946.0	41000	71.7977	1.192	85.603	0	118.595749	31.208012	118.606435	31.164436	1	340210
31	202410110440	4946.0	41000	68.186	1.255	85.603	0	118.595749	31.208012	118.606435	31.164436	1	340210
31	202410110450	4946.0	41000	69.4433	1.232	85.603	0	118.595749	31.208012	118.606435	31.164436	1	340210
31	202410110500	4946.0	41000	71.5982	1.195	85.603	0	118.595749	31.208012	118.606435	31.164436	1	340210
31	202410110510	4946.0	41000	68.3965	1.251	85.603	0	118.595749	31.208012	118.606435	31.164436	1	340210
31	202410110520	4946.0	41000	69.2424	1.236	85.603	0	118.595749	31.208012	118.606435	31.164436	1	340210
31	202410110530	4946.0	41000	71.3909	1.199	85.603	0	118.595749	31.208012	118.606435	31.164436	1	340210
31	202410110540	4946.0	41000	70.9833	1.205	85.603	0	118.595749	31.208012	118.606435	31.164436	1	340210
31	202410110550	4946.0	41000	70.5629	1.213	85.603	0	118.595749	31.208012	118.606435	31.164436	1	340210
31	202410110600	4946.0	41000	71.7701	1.192	85.603	0	118.595749	31.208012	118.606435	31.164436	1	340210
31	202410110610	4946.0	41000	75.518	1.133	85.603	0	118.595749	31.208012	118.606435	31.164436	1	340210
31	202410110620	4946.0	41000	74.1957	1.153	85.603	0	118.595749	31.208012	118.606435	31.164436	1	340210
31	202410110630	4946.0	41000	70.7577	1.209	85.603	0	118.595749	31.208012	118.606435	31.164436	1	340210
31	202410110640	4946.0	41000	73.7164	1.161	85.603	0	118.595749	31.208012	118.606435	31.164436	1	340210
31	202410110650	4946.0	41000	73.0518	1.171	85.603	0	118.595749	31.208012	118.606435	31.164436	1	340210
31	202410110700	4946.0	41000	68.7452	1.245	85.603	0	118.595749	31.208012	118.606435	31.164436	1	340210
31	202410110710	4946.0	41000	70.1864	1.219	85.603	0	118.595749	31.208012	118.606435	31.164436	1	340210
31	202410110720	4946.0	41000	72.0669	1.187	85.603	0	118.595749	31.208012	118.606435	31.164436	1	340210
31	202410110730	4946.0	41000	66.028	1.296	85.603	0	118.595749	31.208012	118.606435	31.164436	1	340210
31	202410110740	4946.0	41000	71.9395	1.189	85.603	0	118.595749	31.208012	118.606435	31.164436	1	340210
31	202410110750	4946.0	41000	70.1919	1.219	85.603	0	118.595749	31.208012	118.606435	31.164436	1	340210
31	202410110800	4946.0	41000	74.5604	1.148	85.603	0	118.595749	31.208012	118.606435	31.164436	1	340210
31	202410110810	4946.0	41000	68.6346	1.247	85.603	0	118.595749	31.208012	118.606435	31.164436	1	340210
31	202410110820	4946.0	41000	73.1757	1.169	85.603	0	118.595749	31.208012	118.606435	31.164436	1	340210
31	202410110830	4946.0	41000	72.6488	1.178	85.603	0	118.595749	31.208012	118.606435	31.164436	1	340210
31	202410110840	4946.0	41000	75.5699	1.132	85.603	0	118.595749	31.208012	118.606435	31.164436	1	340210
31	202410110850	4946.0	41000	74.869	1.143	85.603	0	118.595749	31.208012	118.606435	31.164436	1	340210
31	202410110900	4946.0	41000	77.5554	1.103	85.603	0	118.595749	31.208012	118.606435	31.164436	1	340210
31	202410110910	4946.0	41000	66.5665	1.285	85.603	0	118.595749	31.208012	118.606435	31.164436	1	340210
31	202410110920	4946.0	41000	70.5442	1.213	85.603	0	118.595749	31.208012	118.606435	31.164436	1	340210
31	202410110930	4946.0	41000	71.531	1.196	85.603	0	118.595749	31.208012	118.606435	31.164436	1	340210
31	202410110940	4946.0	41000	69.469	1.232	85.603	0	118.595749	31.208012	118.606435	31.164436	1	340210
31	202410110950	4946.0	41000	71.8211	1.191	85.603	0	118.595749	31.208012	118.606435	31.164436	1	340210
31	202410111000	4946.0	41000	75.3707	1.135	85.603	0	118.595749	31.208012	118.606435	31.164436	1	340210
31	202410111010	4946.0	41000	74.3083	1.151	85.603	0	118.595749	31.208012	118.606435	31.164436	1	340210
31	202410111020	4946.0	41000	70.8935	1.207	85.603	0	118.595749	31.208012	118.606435	31.164436	1	340210
31	202410111030	4946.0	41000	72.2204	1.185	85.603	0	118.595749	31.208012	118.606435	31.164436	1	340210
31	202410111040	4946.0	41000	71.5324	1.196	85.603	0	118.595749	31.208012	118.606435	31.164436	1	340210
31	202410111050	4946.0	41000	68.2946	1.253	85.603	0	118.595749	31.208012	118.606435	31.164436	1	340210
31	202410111100	4946.0	41000	67.9636	1.259	85.603	0	118.595749	31.208012	118.606435	31.164436	1	340210
31	202410111110	4946.0	41000	70.5282	1.213	85.603	0	118.595749	31.208012	118.606435	31.164436	1	340210
31	202410111120	4946.0	41000	69.7682	1.226	85.603	0	118.595749	31.208012	118.606435	31.164436	1	340210
31	202410111130	4946.0	41000	71.983	1.189	85.603	0	118.595749	31.208012	118.606435	31.164436	1	340210
31	202410111140	4946.0	41000	71.7756	1.192	85.603	0	118.595749	31.208012	118.606435	31.164436	1	340210
31	202410111150	4946.0	41000	72.7812	1.176	85.603	0	118.595749	31.208012	118.606435	31.164436	1	340210
31	202410111200	4946.0	41000	70.4855	1.214	85.603	0	118.595749	31.208012	118.606435	31.164436	1	340210
31	202410111210	4946.0	41000	75.7662	1.129	85.603	0	118.595749	31.208012	118.606435	31.164436	1	340210
31	202410111220	4946.0	41000	67.5663	1.266	85.603	0	118.595749	31.208012	118.606435	31.164436	1	340210
31	202410111230	4946.0	41000	72.3081	1.183	85.603	0	118.595749	31.208012	118.606435	31.164436	1	340210
31	202410111240	4946.0	41000	78.1481	1.095	85.603	0	118.595749	31.208012	118.606435	31.164436	1	340210
31	202410111250	4946.0	41000	71.9068	1.19	85.603	0	118.595749	31.208012	118.606435	31.164436	1	340210
31	202410111300	4946.0	41000	71.9888	1.189	85.603	0	118.595749	31.208012	118.606435	31.164436	1	340210
31	202410111310	4946.0	41000	67.6413	1.265	85.603	0	118.595749	31.208012	118.606435	31.164436	1	340210
31	202410111320	4946.0	41000	71.5237	1.196	85.603	0	118.595749	31.208012	118.606435	31.164436	1	340210
31	202410111330	4946.0	41000	72.9506	1.173	85.603	0	118.595749	31.208012	118.606435	31.164436	1	340210
31	202410111340	4946.0	41000	71.9722	1.189	85.603	0	118.595749	31.208012	118.606435	31.164436	1	340210
31	202410111350	4946.0	41000	67.5375	1.267	85.603	0	118.595749	31.208012	118.606435	31.164436	1	340210
31	202410111400	4946.0	41000	72.8922	1.174	85.603	0	118.595749	31.208012	118.606435	31.164436	1	340210
31	202410111410	4946.0	41000	63.4677	1.348	85.603	0	118.595749	31.208012	118.606435	31.164436	1	340210
31	202410111420	4946.0	41000	64.6803	1.323	85.603	0	118.595749	31.208012	118.606435	31.164436	1	340210
31	202410111430	4946.0	41000	68.779	1.244	85.603	0	118.595749	31.208012	118.606435	31.164436	1	340210
31	202410111440	4946.0	41000	67.3491	1.271	85.603	0	118.595749	31.208012	118.606435	31.164436	1	340210
31	202410111450	4946.0	41000	68.186	1.255	85.603	0	118.595749	31.208012	118.606435	31.164436	1	340210
31	202410111500	4946.0	41000	64.7485	1.322	85.603	0	118.595749	31.208012	118.606435	31.164436	1	340210
31	202410111510	4946.0	41000	67.6782	1.264	85.603	0	118.595749	31.208012	118.606435	31.164436	1	340210
31	202410111520	4946.0	41000	70.2058	1.219	85.603	0	118.595749	31.208012	118.606435	31.164436	1	340210
31	202410111530	4946.0	41000	64.9876	1.317	85.603	0	118.595749	31.208012	118.606435	31.164436	1	340210
31	202410111540	4946.0	41000	69.3056	1.235	85.603	0	118.595749	31.208012	118.606435	31.164436	1	340210
31	202410111550	4946.0	41000	70.2804	1.218	85.603	0	118.595749	31.208012	118.606435	31.164436	1	340210
31	202410111600	4946.0	41000	64.5962	1.325	85.603	0	118.595749	31.208012	118.606435	31.164436	1	340210
31	202410111610	4946.0	41000	65.9939	1.297	85.603	0	118.595749	31.208012	118.606435	31.164436	1	340210
31	202410111620	4946.0	41000	67.3302	1.271	85.603	0	118.595749	31.208012	118.606435	31.164436	1	340210
31	202410111630	4946.0	41000	59.2208	1.445	85.603	0	118.595749	31.208012	118.606435	31.164436	1	340210
31	202410111640	4946.0	41000	63.9687	1.338	85.603	0	118.595749	31.208012	118.606435	31.164436	1	340210
31	202410111650	4946.0	41000	62.7592	1.363	85.603	0	118.595749	31.208012	118.606435	31.164436	1	340210
31	202410111700	4946.0	41000	66.3782	1.289	85.603	0	118.595749	31.208012	118.606435	31.164436	1	340210
31	202410111710	4946.0	41000	66.3902	1.289	85.603	0	118.595749	31.208012	118.606435	31.164436	1	340210
31	202410111720	4946.0	41000	63.9874	1.337	85.603	0	118.595749	31.208012	118.606435	31.164436	1	340210
31	202410111730	4946.0	41000	67.7683	1.263	85.603	0	118.595749	31.208012	118.606435	31.164436	1	340210
31	202410111740	4946.0	41000	69.4367	1.232	85.603	0	118.595749	31.208012	118.606435	31.164436	1	340210
31	202410111750	4946.0	41000	63.631	1.345	85.603	0	118.595749	31.208012	118.606435	31.164436	1	340210
31	202410111800	4946.0	41000	62.7541	1.364	85.603	0	118.595749	31.208012	118.606435	31.164436	1	340210
31	202410111810	4946.0	41000	64.4972	1.327	85.603	0	118.595749	31.208012	118.606435	31.164436	1	340210
31	202410111820	4946.0	41000	61.7973	1.385	85.603	0	118.595749	31.208012	118.606435	31.164436	1	340210
31	202410111830	4946.0	41000	59.3959	1.441	85.603	0	118.595749	31.208012	118.606435	31.164436	1	340210
31	202410111840	4946.0	41000	63.9749	1.338	85.603	0	118.595749	31.208012	118.606435	31.164436	1	340210
31	202410111850	4946.0	41000	67.1976	1.273	85.603	0	118.595749	31.208012	118.606435	31.164436	1	340210
31	202410111900	4946.0	41000	62.5582	1.368	85.603	0	118.595749	31.208012	118.606435	31.164436	1	340210
31	202410111910	4946.0	41000	65.3901	1.309	85.603	0	118.595749	31.208012	118.606435	31.164436	1	340210
31	202410111920	4946.0	41000	64.5838	1.325	85.603	0	118.595749	31.208012	118.606435	31.164436	1	340210
31	202410111930	4946.0	41000	61.987	1.38	85.603	0	118.595749	31.208012	118.606435	31.164436	1	340210
31	202410111940	4946.0	41000	63.9284	1.339	85.603	0	118.595749	31.208012	118.606435	31.164436	1	340210
31	202410111950	4946.0	41000	63.3345	1.351	85.603	0	118.595749	31.208012	118.606435	31.164436	1	340210
31	202410112000	4946.0	41000	69.0984	1.238	85.603	0	118.595749	31.208012	118.606435	31.164436	1	340210
31	202410112010	4946.0	41000	68.7858	1.244	85.603	0	118.595749	31.208012	118.606435	31.164436	1	340210
31	202410112020	4946.0	41000	62.9923	1.358	85.603	0	118.595749	31.208012	118.606435	31.164436	1	340210
31	202410112030	4946.0	41000	58.1496	1.472	85.603	0	118.595749	31.208012	118.606435	31.164436	1	340210
31	202410112040	4946.0	41000	60.9672	1.404	85.603	0	118.595749	31.208012	118.606435	31.164436	1	340210
31	202410112050	4946.0	41000	62.7721	1.363	85.603	0	118.595749	31.208012	118.606435	31.164436	1	340210
31	202410112100	4946.0	41000	65.6435	1.304	85.603	0	118.595749	31.208012	118.606435	31.164436	1	340210
31	202410112110	4946.0	41000	63.5709	1.346	85.603	0	118.595749	31.208012	118.606435	31.164436	1	340210
31	202410112120	4946.0	41000	63.7664	1.342	85.603	0	118.595749	31.208012	118.606435	31.164436	1	340210
31	202410112130	4946.0	41000	60.7839	1.408	85.603	0	118.595749	31.208012	118.606435	31.164436	1	340210
31	202410112140	4946.0	41000	61.583	1.39	85.603	0	118.595749	31.208012	118.606435	31.164436	1	340210
31	202410112150	4946.0	41000	63.5715	1.346	85.603	0	118.595749	31.208012	118.606435	31.164436	1	340210
31	202410112200	4946.0	41000	71.5682	1.196	85.603	0	118.595749	31.208012	118.606435	31.164436	1	340210
31	202410112210	4946.0	41000	65.1054	1.314	85.603	0	118.595749	31.208012	118.606435	31.164436	1	340210
31	202410112220	4946.0	41000	68.5	1.249	85.603	0	118.595749	31.208012	118.606435	31.164436	1	340210
31	202410112230	4946.0	41000	68.5907	1.248	85.603	0	118.595749	31.208012	118.606435	31.164436	1	340210
31	202410112240	4946.0	41000	64.1157	1.335	85.603	0	118.595749	31.208012	118.606435	31.164436	1	340210
31	202410112250	4946.0	41000	63.5111	1.347	85.603	0	118.595749	31.208012	118.606435	31.164436	1	340210
31	202410112300	4946.0	41000	67.5379	1.267	85.603	0	118.595749	31.208012	118.606435	31.164436	1	340210
31	202410112310	4946.0	41000	71.9548	1.189	85.603	0	118.595749	31.208012	118.606435	31.164436	1	340210
31	202410112320	4946.0	41000	67.5906	1.266	85.603	0	118.595749	31.208012	118.606435	31.164436	1	340210
31	202410112330	4946.0	41000	62.3899	1.372	85.603	0	118.595749	31.208012	118.606435	31.164436	1	340210
31	202410112340	4946.0	41000	66.5537	1.286	85.603	0	118.595749	31.208012	118.606435	31.164436	1	340210
31	202410112350	4946.0	41000	62.9306	1.36	85.603	0	118.595749	31.208012	118.606435	31.164436	1	340210
34	202410190000	1326.0	41000	74.6284	0.995	74.2588	0	118.580611	31.228852	118.589247	31.219491	1	340210
34	202410190010	1326.0	41000	73.1491	1.015	74.2588	0	118.580611	31.228852	118.589247	31.219491	1	340210
34	202410190020	1326.0	41000	67.3847	1.102	74.2588	0	118.580611	31.228852	118.589247	31.219491	1	340210
34	202410190030	1326.0	41000	73.2617	1.013	74.2588	0	118.580611	31.228852	118.589247	31.219491	1	340210
34	202410190040	1326.0	41000	67.3554	1.102	74.2588	0	118.580611	31.228852	118.589247	31.219491	1	340210
34	202410190050	1326.0	41000	64.2849	1.155	74.2588	0	118.580611	31.228852	118.589247	31.219491	1	340210
34	202410190100	1326.0	41000	68.3149	1.087	74.2588	0	118.580611	31.228852	118.589247	31.219491	1	340210
34	202410190110	1326.0	41000	74.7089	0.993	74.2588	0	118.580611	31.228852	118.589247	31.219491	1	340210
34	202410190120	1326.0	41000	78.8817	0.941	74.2588	0	118.580611	31.228852	118.589247	31.219491	1	340210
34	202410190130	1326.0	41000	70.5373	1.052	74.2588	0	118.580611	31.228852	118.589247	31.219491	1	340210
34	202410190140	1326.0	41000	70.4585	1.053	74.2588	0	118.580611	31.228852	118.589247	31.219491	1	340210
34	202410190150	1326.0	41000	71.3341	1.04	74.2588	0	118.580611	31.228852	118.589247	31.219491	1	340210
34	202410190200	1326.0	41000	75.7926	0.979	74.2588	0	118.580611	31.228852	118.589247	31.219491	1	340210
34	202410190210	1326.0	41000	72.5669	1.023	74.2588	0	118.580611	31.228852	118.589247	31.219491	1	340210
34	202410190220	1326.0	41000	75.7819	0.979	74.2588	0	118.580611	31.228852	118.589247	31.219491	1	340210
34	202410190230	1326.0	41000	73.0532	1.016	74.2588	0	118.580611	31.228852	118.589247	31.219491	1	340210
34	202410190240	1326.0	41000	71.4234	1.039	74.2588	0	118.580611	31.228852	118.589247	31.219491	1	340210
34	202410190250	1326.0	41000	65.9089	1.126	74.2588	0	118.580611	31.228852	118.589247	31.219491	1	340210
34	202410190300	1326.0	41000	71.9118	1.032	74.2588	0	118.580611	31.228852	118.589247	31.219491	1	340210
34	202410190310	1326.0	41000	68.3848	1.085	74.2588	0	118.580611	31.228852	118.589247	31.219491	1	340210
34	202410190320	1326.0	41000	72.2254	1.028	74.2588	0	118.580611	31.228852	118.589247	31.219491	1	340210
34	202410190330	1326.0	41000	77.1201	0.962	74.2588	0	118.580611	31.228852	118.589247	31.219491	1	340210
34	202410190340	1326.0	41000	71.7108	1.035	74.2588	0	118.580611	31.228852	118.589247	31.219491	1	340210
34	202410190350	1326.0	41000	73.1481	1.015	74.2588	0	118.580611	31.228852	118.589247	31.219491	1	340210
34	202410190400	1326.0	41000	72.1481	1.029	74.2588	0	118.580611	31.228852	118.589247	31.219491	1	340210
34	202410190410	1326.0	41000	73.3283	1.012	74.2588	0	118.580611	31.228852	118.589247	31.219491	1	340210
34	202410190420	1326.0	41000	78.8663	0.941	74.2588	0	118.580611	31.228852	118.589247	31.219491	1	340210
34	202410190430	1326.0	41000	63.1143	1.176	74.2588	0	118.580611	31.228852	118.589247	31.219491	1	340210
34	202410190440	1326.0	41000	69.6742	1.065	74.2588	0	118.580611	31.228852	118.589247	31.219491	1	340210
34	202410190450	1326.0	41000	73.236	1.013	74.2588	0	118.580611	31.228852	118.589247	31.219491	1	340210
34	202410190500	1326.0	41000	58.5711	1.267	74.2588	0	118.580611	31.228852	118.589247	31.219491	1	340210
34	202410190510	1326.0	41000	68.1755	1.089	74.2588	0	118.580611	31.228852	118.589247	31.219491	1	340210
34	202410190520	1326.0	41000	68.509	1.083	74.2588	0	118.580611	31.228852	118.589247	31.219491	1	340210
34	202410190530	1326.0	41000	64.8406	1.145	74.2588	0	118.580611	31.228852	118.589247	31.219491	1	340210
34	202410190540	1326.0	41000	69.3056	1.071	74.2588	0	118.580611	31.228852	118.589247	31.219491	1	340210
34	202410190550	1326.0	41000	73.6447	1.008	74.2588	0	118.580611	31.228852	118.589247	31.219491	1	340210
34	202410190600	1326.0	41000	69.4193	1.069	74.2588	0	118.580611	31.228852	118.589247	31.219491	1	340210
34	202410190610	1326.0	41000	70.3055	1.056	74.2588	0	118.580611	31.228852	118.589247	31.219491	1	340210
34	202410190620	1326.0	41000	64.843	1.145	74.2588	0	118.580611	31.228852	118.589247	31.219491	1	340210
34	202410190630	1326.0	41000	70.1634	1.058	74.2588	0	118.580611	31.228852	118.589247	31.219491	1	340210
34	202410190640	1326.0	41000	71.5531	1.037	74.2588	0	118.580611	31.228852	118.589247	31.219491	1	340210
34	202410190650	1326.0	41000	72.1698	1.028	74.2588	0	118.580611	31.228852	118.589247	31.219491	1	340210
34	202410190700	1326.0	41000	70.94	1.046	74.2588	0	118.580611	31.228852	118.589247	31.219491	1	340210
34	202410190710	1326.0	41000	76.6438	0.968	74.2588	0	118.580611	31.228852	118.589247	31.219491	1	340210
34	202410190720	1326.0	41000	73.4369	1.011	74.2588	0	118.580611	31.228852	118.589247	31.219491	1	340210
34	202410190730	1326.0	41000	64.1084	1.158	74.2588	0	118.580611	31.228852	118.589247	31.219491	1	340210
34	202410190740	1326.0	41000	72.8522	1.019	74.2588	0	118.580611	31.228852	118.589247	31.219491	1	340210
34	202410190750	1326.0	41000	76.7103	0.968	74.2588	0	118.580611	31.228852	118.589247	31.219491	1	340210
34	202410190800	1326.0	41000	73.7485	1.006	74.2588	0	118.580611	31.228852	118.589247	31.219491	1	340210
34	202410190810	1326.0	41000	73.5098	1.01	74.2588	0	118.580611	31.228852	118.589247	31.219491	1	340210
34	202410190820	1326.0	41000	72.3966	1.025	74.2588	0	118.580611	31.228852	118.589247	31.219491	1	340210
34	202410190830	1326.0	41000	66.6513	1.114	74.2588	0	118.580611	31.228852	118.589247	31.219491	1	340210
34	202410190840	1326.0	41000	70.2325	1.057	74.2588	0	118.580611	31.228852	118.589247	31.219491	1	340210
34	202410190850	1326.0	41000	71.3403	1.04	74.2588	0	118.580611	31.228852	118.589247	31.219491	1	340210
34	202410190900	1326.0	41000	69.0428	1.075	74.2588	0	118.580611	31.228852	118.589247	31.219491	1	340210
34	202410190910	1326.0	41000	75.7662	0.98	74.2588	0	118.580611	31.228852	118.589247	31.219491	1	340210
34	202410190920	1326.0	41000	72.2765	1.027	74.2588	0	118.580611	31.228852	118.589247	31.219491	1	340210
34	202410190930	1326.0	41000	68.3499	1.086	74.2588	0	118.580611	31.228852	118.589247	31.219491	1	340210
34	202410190940	1326.0	41000	72.3481	1.026	74.2588	0	118.580611	31.228852	118.589247	31.219491	1	340210
34	202410190950	1326.0	41000	70.1694	1.058	74.2588	0	118.580611	31.228852	118.589247	31.219491	1	340210
34	202410191000	1326.0	41000	64.9181	1.143	74.2588	0	118.580611	31.228852	118.589247	31.219491	1	340210
34	202410191010	1326.0	41000	72.9725	1.017	74.2588	0	118.580611	31.228852	118.589247	31.219491	1	340210
34	202410191020	1326.0	41000	70.1099	1.059	74.2588	0	118.580611	31.228852	118.589247	31.219491	1	340210
34	202410191030	1326.0	41000	70.6501	1.051	74.2588	0	118.580611	31.228852	118.589247	31.219491	1	340210
34	202410191040	1326.0	41000	68.5393	1.083	74.2588	0	118.580611	31.228852	118.589247	31.219491	1	340210
34	202410191050	1326.0	41000	70.9165	1.047	74.2588	0	118.580611	31.228852	118.589247	31.219491	1	340210
34	202410191100	1326.0	41000	74.7766	0.993	74.2588	0	118.580611	31.228852	118.589247	31.219491	1	340210
34	202410191110	1326.0	41000	70.3445	1.055	74.2588	0	118.580611	31.228852	118.589247	31.219491	1	340210
34	202410191120	1326.0	41000	74.089	1.002	74.2588	0	118.580611	31.228852	118.589247	31.219491	1	340210
34	202410191130	1326.0	41000	68.3677	1.086	74.2588	0	118.580611	31.228852	118.589247	31.219491	1	340210
34	202410191140	1326.0	41000	73.1649	1.014	74.2588	0	118.580611	31.228852	118.589247	31.219491	1	340210
34	202410191150	1326.0	41000	68.971	1.076	74.2588	0	118.580611	31.228852	118.589247	31.219491	1	340210
34	202410191200	1326.0	41000	70.94	1.046	74.2588	0	118.580611	31.228852	118.589247	31.219491	1	340210
34	202410191210	1326.0	41000	68.0995	1.09	74.2588	0	118.580611	31.228852	118.589247	31.219491	1	340210
34	202410191220	1326.0	41000	71.3828	1.04	74.2588	0	118.580611	31.228852	118.589247	31.219491	1	340210
34	202410191230	1326.0	41000	66.2582	1.12	74.2588	0	118.580611	31.228852	118.589247	31.219491	1	340210
34	202410191240	1326.0	41000	67.0119	1.108	74.2588	0	118.580611	31.228852	118.589247	31.219491	1	340210
34	202410191250	1326.0	41000	72.5634	1.023	74.2588	0	118.580611	31.228852	118.589247	31.219491	1	340210
34	202410191300	1326.0	41000	69.5478	1.067	74.2588	0	118.580611	31.228852	118.589247	31.219491	1	340210
34	202410191310	1326.0	41000	62.5396	1.187	74.2588	0	118.580611	31.228852	118.589247	31.219491	1	340210
34	202410191320	1326.0	41000	68.5202	1.083	74.2588	0	118.580611	31.228852	118.589247	31.219491	1	340210
34	202410191330	1326.0	41000	70.3825	1.055	74.2588	0	118.580611	31.228852	118.589247	31.219491	1	340210
34	202410191340	1326.0	41000	72.0542	1.03	74.2588	0	118.580611	31.228852	118.589247	31.219491	1	340210
34	202410191350	1326.0	41000	72.9188	1.018	74.2588	0	118.580611	31.228852	118.589247	31.219491	1	340210
34	202410191400	1326.0	41000	71.9562	1.032	74.2588	0	118.580611	31.228852	118.589247	31.219491	1	340210
34	202410191410	1326.0	41000	72.4766	1.024	74.2588	0	118.580611	31.228852	118.589247	31.219491	1	340210
34	202410191420	1326.0	41000	67.0817	1.106	74.2588	0	118.580611	31.228852	118.589247	31.219491	1	340210
34	202410191430	1326.0	41000	70.5116	1.053	74.2588	0	118.580611	31.228852	118.589247	31.219491	1	340210
34	202410191440	1326.0	41000	73.1532	1.015	74.2588	0	118.580611	31.228852	118.589247	31.219491	1	340210
34	202410191450	1326.0	41000	67.3848	1.102	74.2588	0	118.580611	31.228852	118.589247	31.219491	1	340210
34	202410191500	1326.0	41000	71.3985	1.04	74.2588	0	118.580611	31.228852	118.589247	31.219491	1	340210
34	202410191510	1326.0	41000	72.2976	1.027	74.2588	0	118.580611	31.228852	118.589247	31.219491	1	340210
34	202410191520	1326.0	41000	71.9277	1.032	74.2588	0	118.580611	31.228852	118.589247	31.219491	1	340210
34	202410191530	1326.0	41000	73.3911	1.011	74.2588	0	118.580611	31.228852	118.589247	31.219491	1	340210
34	202410191540	1326.0	41000	72.3808	1.025	74.2588	0	118.580611	31.228852	118.589247	31.219491	1	340210
34	202410191550	1326.0	41000	72.1018	1.029	74.2588	0	118.580611	31.228852	118.589247	31.219491	1	340210
34	202410191600	1326.0	41000	66.5412	1.115	74.2588	0	118.580611	31.228852	118.589247	31.219491	1	340210
34	202410191610	1326.0	41000	71.3403	1.04	74.2588	0	118.580611	31.228852	118.589247	31.219491	1	340210
34	202410191620	1326.0	41000	68.7522	1.08	74.2588	0	118.580611	31.228852	118.589247	31.219491	1	340210
34	202410191630	1326.0	41000	68.1392	1.089	74.2588	0	118.580611	31.228852	118.589247	31.219491	1	340210
34	202410191640	1326.0	41000	65.0812	1.141	74.2588	0	118.580611	31.228852	118.589247	31.219491	1	340210
34	202410191650	1326.0	41000	71.5741	1.037	74.2588	0	118.580611	31.228852	118.589247	31.219491	1	340210
34	202410191700	1326.0	41000	69.5125	1.068	74.2588	0	118.580611	31.228852	118.589247	31.219491	1	340210
34	202410191710	1326.0	41000	70.774	1.049	74.2588	0	118.580611	31.228852	118.589247	31.219491	1	340210
34	202410191720	1326.0	41000	69.0809	1.074	74.2588	0	118.580611	31.228852	118.589247	31.219491	1	340210
34	202410191730	1326.0	41000	67.1903	1.105	74.2588	0	118.580611	31.228852	118.589247	31.219491	1	340210
34	202410191740	1326.0	41000	71.5911	1.037	74.2588	0	118.580611	31.228852	118.589247	31.219491	1	340210
34	202410191750	1326.0	41000	69.1927	1.073	74.2588	0	118.580611	31.228852	118.589247	31.219491	1	340210
34	202410191800	1326.0	41000	68.8779	1.078	74.2588	0	118.580611	31.228852	118.589247	31.219491	1	340210
34	202410191810	1326.0	41000	71.425	1.039	74.2588	0	118.580611	31.228852	118.589247	31.219491	1	340210
34	202410191820	1326.0	41000	68.168	1.089	74.2588	0	118.580611	31.228852	118.589247	31.219491	1	340210
34	202410191830	1326.0	41000	65.3592	1.136	74.2588	0	118.580611	31.228852	118.589247	31.219491	1	340210
34	202410191840	1326.0	41000	68.1554	1.089	74.2588	0	118.580611	31.228852	118.589247	31.219491	1	340210
34	202410191850	1326.0	41000	69.6344	1.066	74.2588	0	118.580611	31.228852	118.589247	31.219491	1	340210
34	202410191900	1326.0	41000	65.8799	1.127	74.2588	0	118.580611	31.228852	118.589247	31.219491	1	340210
34	202410191910	1326.0	41000	65.1254	1.14	74.2588	0	118.580611	31.228852	118.589247	31.219491	1	340210
34	202410191920	1326.0	41000	67.3159	1.103	74.2588	0	118.580611	31.228852	118.589247	31.219491	1	340210
34	202410191930	1326.0	41000	64.0473	1.159	74.2588	0	118.580611	31.228852	118.589247	31.219491	1	340210
34	202410191940	1326.0	41000	69.3506	1.07	74.2588	0	118.580611	31.228852	118.589247	31.219491	1	340210
34	202410191950	1326.0	41000	70.7384	1.049	74.2588	0	118.580611	31.228852	118.589247	31.219491	1	340210
34	202410192000	1326.0	41000	67.4645	1.1	74.2588	0	118.580611	31.228852	118.589247	31.219491	1	340210
34	202410192010	1326.0	41000	73.7818	1.006	74.2588	0	118.580611	31.228852	118.589247	31.219491	1	340210
34	202410192020	1326.0	41000	70.2551	1.056	74.2588	0	118.580611	31.228852	118.589247	31.219491	1	340210
34	202410192030	1326.0	41000	65.3178	1.136	74.2588	0	118.580611	31.228852	118.589247	31.219491	1	340210
34	202410192040	1326.0	41000	66.9758	1.108	74.2588	0	118.580611	31.228852	118.589247	31.219491	1	340210
34	202410192050	1326.0	41000	66.8215	1.111	74.2588	0	118.580611	31.228852	118.589247	31.219491	1	340210
34	202410192100	1326.0	41000	61.9913	1.197	74.2588	0	118.580611	31.228852	118.589247	31.219491	1	340210
34	202410192110	1326.0	41000	64.7275	1.147	74.2588	0	118.580611	31.228852	118.589247	31.219491	1	340210
34	202410192120	1326.0	41000	64.5415	1.15	74.2588	0	118.580611	31.228852	118.589247	31.219491	1	340210
34	202410192130	1326.0	41000	69.1337	1.074	74.2588	0	118.580611	31.228852	118.589247	31.219491	1	340210
34	202410192140	1326.0	41000	64.7413	1.147	74.2588	0	118.580611	31.228852	118.589247	31.219491	1	340210
34	202410192150	1326.0	41000	67.5843	1.098	74.2588	0	118.580611	31.228852	118.589247	31.219491	1	340210
34	202410192200	1326.0	41000	72.1374	1.029	74.2588	0	118.580611	31.228852	118.589247	31.219491	1	340210
34	202410192210	1326.0	41000	70.4196	1.054	74.2588	0	118.580611	31.228852	118.589247	31.219491	1	340210
34	202410192220	1326.0	41000	63.7421	1.164	74.2588	0	118.580611	31.228852	118.589247	31.219491	1	340210
34	202410192230	1326.0	41000	65.9393	1.126	74.2588	0	118.580611	31.228852	118.589247	31.219491	1	340210
34	202410192240	1326.0	41000	71.1356	1.043	74.2588	0	118.580611	31.228852	118.589247	31.219491	1	340210
34	202410192250	1326.0	41000	65.1935	1.139	74.2588	0	118.580611	31.228852	118.589247	31.219491	1	340210
34	202410192300	1326.0	41000	73.8762	1.005	74.2588	0	118.580611	31.228852	118.589247	31.219491	1	340210
34	202410192310	1326.0	41000	71.5517	1.037	74.2588	0	118.580611	31.228852	118.589247	31.219491	1	340210
34	202410192320	1326.0	41000	69.5041	1.068	74.2588	0	118.580611	31.228852	118.589247	31.219491	1	340210
34	202410192330	1326.0	41000	67.4789	1.1	74.2588	0	118.580611	31.228852	118.589247	31.219491	1	340210
34	202410192340	1326.0	41000	65.7654	1.129	74.2588	0	118.580611	31.228852	118.589247	31.219491	1	340210
34	202410192350	1326.0	41000	64.0715	1.158	74.2588	0	118.580611	31.228852	118.589247	31.219491	1	340210
35	202410210000	105.0	41000	66.4503	1.303	86.631	0	118.592606	31.214417	118.593088	31.213558	1	340210
35	202410210010	105.0	41000	72.9081	1.188	86.631	0	118.592606	31.214417	118.593088	31.213558	1	340210
35	202410210020	105.0	41000	66.9827	1.293	86.631	0	118.592606	31.214417	118.593088	31.213558	1	340210
35	202410210030	105.0	41000	73.3799	1.18	86.631	0	118.592606	31.214417	118.593088	31.213558	1	340210
35	202410210040	105.0	41000	61.0001	1.42	86.631	0	118.592606	31.214417	118.593088	31.213558	1	340210
35	202410210050	105.0	41000	58.7976	1.473	86.631	0	118.592606	31.214417	118.593088	31.213558	1	340210
35	202410210100	105.0	41000	72.6488	1.192	86.631	0	118.592606	31.214417	118.593088	31.213558	1	340210
35	202410210110	105.0	41000	78.2814	1.106	86.631	0	118.592606	31.214417	118.593088	31.213558	1	340210
35	202410210120	105.0	41000	79.9173	1.084	86.631	0	118.592606	31.214417	118.593088	31.213558	1	340210
35	202410210130	105.0	41000	71.5098	1.211	86.631	0	118.592606	31.214417	118.593088	31.213558	1	340210
35	202410210140	105.0	41000	68.7123	1.26	86.631	0	118.592606	31.214417	118.593088	31.213558	1	340210
35	202410210150	105.0	41000	69.7208	1.242	86.631	0	118.592606	31.214417	118.593088	31.213558	1	340210
35	202410210200	105.0	41000	74.7492	1.158	86.631	0	118.592606	31.214417	118.593088	31.213558	1	340210
35	202410210210	105.0	41000	72.3182	1.197	86.631	0	118.592606	31.214417	118.593088	31.213558	1	340210
35	202410210220	105.0	41000	73.1166	1.184	86.631	0	118.592606	31.214417	118.593088	31.213558	1	340210
35	202410210230	105.0	41000	73.0945	1.185	86.631	0	118.592606	31.214417	118.593088	31.213558	1	340210
35	202410210240	105.0	41000	71.4749	1.212	86.631	0	118.592606	31.214417	118.593088	31.213558	1	340210
35	202410210250	105.0	41000	73.5251	1.178	86.631	0	118.592606	31.214417	118.593088	31.213558	1	340210
35	202410210300	105.0	41000	74.7229	1.159	86.631	0	118.592606	31.214417	118.593088	31.213558	1	340210
35	202410210310	105.0	41000	70.3993	1.23	86.631	0	118.592606	31.214417	118.593088	31.213558	1	340210
35	202410210320	105.0	41000	73.6158	1.176	86.631	0	118.592606	31.214417	118.593088	31.213558	1	340210
35	202410210330	105.0	41000	76.7817	1.128	86.631	0	118.592606	31.214417	118.593088	31.213558	1	340210
35	202410210340	105.0	41000	72.2582	1.198	86.631	0	118.592606	31.214417	118.593088	31.213558	1	340210
35	202410210350	105.0	41000	70.4742	1.229	86.631	0	118.592606	31.214417	118.593088	31.213558	1	340210
35	202410210400	105.0	41000	70.1553	1.234	86.631	0	118.592606	31.214417	118.593088	31.213558	1	340210
35	202410210410	105.0	41000	76.7294	1.129	86.631	0	118.592606	31.214417	118.593088	31.213558	1	340210
35	202410210420	105.0	41000	73.1868	1.183	86.631	0	118.592606	31.214417	118.593088	31.213558	1	340210
35	202410210430	105.0	41000	71.117	1.218	86.631	0	118.592606	31.214417	118.593088	31.213558	1	340210
35	202410210440	105.0	41000	69.9332	1.238	86.631	0	118.592606	31.214417	118.593088	31.213558	1	340210
35	202410210450	105.0	41000	71.4128	1.213	86.631	0	118.592606	31.214417	118.593088	31.213558	1	340210
35	202410210500	105.0	41000	67.9472	1.274	86.631	0	118.592606	31.214417	118.593088	31.213558	1	340210
35	202410210510	105.0	41000	78.3427	1.105	86.631	0	118.592606	31.214417	118.593088	31.213558	1	340210
35	202410210520	105.0	41000	67.1849	1.289	86.631	0	118.592606	31.214417	118.593088	31.213558	1	340210
35	202410210530	105.0	41000	74.6113	1.161	86.631	0	118.592606	31.214417	118.593088	31.213558	1	340210
35	202410210540	105.0	41000	71.7159	1.207	86.631	0	118.592606	31.214417	118.593088	31.213558	1	340210
35	202410210550	105.0	41000	75.9925	1.139	86.631	0	118.592606	31.214417	118.593088	31.213558	1	340210
35	202410210600	105.0	41000	61.9738	1.397	86.631	0	118.592606	31.214417	118.593088	31.213558	1	340210
35	202410210610	105.0	41000	73.6989	1.175	86.631	0	118.592606	31.214417	118.593088	31.213558	1	340210
35	202410210620	105.0	41000	72.8525	1.189	86.631	0	118.592606	31.214417	118.593088	31.213558	1	340210
35	202410210630	105.0	41000	72.4496	1.195	86.631	0	118.592606	31.214417	118.593088	31.213558	1	340210
35	202410210640	105.0	41000	73.3754	1.18	86.631	0	118.592606	31.214417	118.593088	31.213558	1	340210
35	202410210650	105.0	41000	75.2787	1.15	86.631	0	118.592606	31.214417	118.593088	31.213558	1	340210
35	202410210700	105.0	41000	78.6436	1.101	86.631	0	118.592606	31.214417	118.593088	31.213558	1	340210
35	202410210710	105.0	41000	71.6672	1.208	86.631	0	118.592606	31.214417	118.593088	31.213558	1	340210
35	202410210720	105.0	41000	75.0474	1.154	86.631	0	118.592606	31.214417	118.593088	31.213558	1	340210
35	202410210730	105.0	41000	72.358	1.197	86.631	0	118.592606	31.214417	118.593088	31.213558	1	340210
35	202410210740	105.0	41000	66.7505	1.297	86.631	0	118.592606	31.214417	118.593088	31.213558	1	340210
35	202410210750	105.0	41000	78.4664	1.104	86.631	0	118.592606	31.214417	118.593088	31.213558	1	340210
35	202410210800	105.0	41000	70.4959	1.228	86.631	0	118.592606	31.214417	118.593088	31.213558	1	340210
35	202410210810	105.0	41000	71.3626	1.213	86.631	0	118.592606	31.214417	118.593088	31.213558	1	340210
35	202410210820	105.0	41000	71.1644	1.217	86.631	0	118.592606	31.214417	118.593088	31.213558	1	340210
35	202410210830	105.0	41000	75.0724	1.153	86.631	0	118.592606	31.214417	118.593088	31.213558	1	340210
35	202410210840	105.0	41000	75.2444	1.151	86.631	0	118.592606	31.214417	118.593088	31.213558	1	340210
35	202410210850	105.0	41000	73.3011	1.181	86.631	0	118.592606	31.214417	118.593088	31.213558	1	340210
35	202410210900	105.0	41000	71.117	1.218	86.631	0	118.592606	31.214417	118.593088	31.213558	1	340210
35	202410210910	105.0	41000	70.5046	1.228	86.631	0	118.592606	31.214417	118.593088	31.213558	1	340210
35	202410210920	105.0	41000	67.5034	1.283	86.631	0	118.592606	31.214417	118.593088	31.213558	1	340210
35	202410210930	105.0	41000	75.0306	1.154	86.631	0	118.592606	31.214417	118.593088	31.213558	1	340210
35	202410210940	105.0	41000	71.369	1.213	86.631	0	118.592606	31.214417	118.593088	31.213558	1	340210
35	202410210950	105.0	41000	75.7503	1.143	86.631	0	118.592606	31.214417	118.593088	31.213558	1	340210
35	202410211000	105.0	41000	68.5057	1.264	86.631	0	118.592606	31.214417	118.593088	31.213558	1	340210
35	202410211010	105.0	41000	72.3856	1.196	86.631	0	118.592606	31.214417	118.593088	31.213558	1	340210
35	202410211020	105.0	41000	73.2469	1.182	86.631	0	118.592606	31.214417	118.593088	31.213558	1	340210
35	202410211030	105.0	41000	71.9617	1.203	86.631	0	118.592606	31.214417	118.593088	31.213558	1	340210
35	202410211040	105.0	41000	71.0855	1.218	86.631	0	118.592606	31.214417	118.593088	31.213558	1	340210
35	202410211050	105.0	41000	69.8831	1.239	86.631	0	118.592606	31.214417	118.593088	31.213558	1	340210
35	202410211100	105.0	41000	70.9547	1.22	86.631	0	118.592606	31.214417	118.593088	31.213558	1	340210
35	202410211110	105.0	41000	74.9376	1.156	86.631	0	118.592606	31.214417	118.593088	31.213558	1	340210
35	202410211120	105.0	41000	70.5358	1.228	86.631	0	118.592606	31.214417	118.593088	31.213558	1	340210
35	202410211130	105.0	41000	74.4684	1.163	86.631	0	118.592606	31.214417	118.593088	31.213558	1	340210
35	202410211140	105.0	41000	71.6906	1.208	86.631	0	118.592606	31.214417	118.593088	31.213558	1	340210
35	202410211150	105.0	41000	73.6944	1.175	86.631	0	118.592606	31.214417	118.593088	31.213558	1	340210
35	202410211200	105.0	41000	69.186	1.252	86.631	0	118.592606	31.214417	118.593088	31.213558	1	340210
35	202410211210	105.0	41000	74.6431	1.16	86.631	0	118.592606	31.214417	118.593088	31.213558	1	340210
35	202410211220	105.0	41000	69.1862	1.252	86.631	0	118.592606	31.214417	118.593088	31.213558	1	340210
35	202410211230	105.0	41000	71.1805	1.217	86.631	0	118.592606	31.214417	118.593088	31.213558	1	340210
35	202410211240	105.0	41000	71.0355	1.219	86.631	0	118.592606	31.214417	118.593088	31.213558	1	340210
35	202410211250	105.0	41000	75.3344	1.149	86.631	0	118.592606	31.214417	118.593088	31.213558	1	340210
35	202410211300	105.0	41000	74.7436	1.159	86.631	0	118.592606	31.214417	118.593088	31.213558	1	340210
35	202410211310	105.0	41000	67.012	1.292	86.631	0	118.592606	31.214417	118.593088	31.213558	1	340210
35	202410211320	105.0	41000	69.8435	1.24	86.631	0	118.592606	31.214417	118.593088	31.213558	1	340210
35	202410211330	105.0	41000	70.494	1.228	86.631	0	118.592606	31.214417	118.593088	31.213558	1	340210
35	202410211340	105.0	41000	72.3256	1.197	86.631	0	118.592606	31.214417	118.593088	31.213558	1	340210
35	202410211350	105.0	41000	61.1323	1.417	86.631	0	118.592606	31.214417	118.593088	31.213558	1	340210
35	202410211400	105.0	41000	68.2929	1.268	86.631	0	118.592606	31.214417	118.593088	31.213558	1	340210
35	202410211410	105.0	41000	73.0831	1.185	86.631	0	118.592606	31.214417	118.593088	31.213558	1	340210
35	202410211420	105.0	41000	67.8207	1.277	86.631	0	118.592606	31.214417	118.593088	31.213558	1	340210
35	202410211430	105.0	41000	68.5496	1.263	86.631	0	118.592606	31.214417	118.593088	31.213558	1	340210
35	202410211440	105.0	41000	80.09	1.081	86.631	0	118.592606	31.214417	118.593088	31.213558	1	340210
35	202410211450	105.0	41000	69.5618	1.245	86.631	0	118.592606	31.214417	118.593088	31.213558	1	340210
35	202410211500	105.0	41000	67.9014	1.275	86.631	0	118.592606	31.214417	118.593088	31.213558	1	340210
35	202410211510	105.0	41000	67.3846	1.285	86.631	0	118.592606	31.214417	118.593088	31.213558	1	340210
35	202410211520	105.0	41000	66.0939	1.31	86.631	0	118.592606	31.214417	118.593088	31.213558	1	340210
35	202410211530	105.0	41000	69.7571	1.241	86.631	0	118.592606	31.214417	118.593088	31.213558	1	340210
35	202410211540	105.0	41000	73.1815	1.183	86.631	0	118.592606	31.214417	118.593088	31.213558	1	340210
35	202410211550	105.0	41000	71.1174	1.218	86.631	0	118.592606	31.214417	118.593088	31.213558	1	340210
35	202410211600	105.0	41000	69.643	1.243	86.631	0	118.592606	31.214417	118.593088	31.213558	1	340210
35	202410211610	105.0	41000	68.7031	1.26	86.631	0	118.592606	31.214417	118.593088	31.213558	1	340210
35	202410211620	105.0	41000	68.0589	1.272	86.631	0	118.592606	31.214417	118.593088	31.213558	1	340210
35	202410211630	105.0	41000	69.151	1.252	86.631	0	118.592606	31.214417	118.593088	31.213558	1	340210
35	202410211640	105.0	41000	68.864	1.258	86.631	0	118.592606	31.214417	118.593088	31.213558	1	340210
35	202410211650	105.0	41000	70.3952	1.23	86.631	0	118.592606	31.214417	118.593088	31.213558	1	340210
35	202410211700	105.0	41000	65.825	1.316	86.631	0	118.592606	31.214417	118.593088	31.213558	1	340210
35	202410211710	105.0	41000	62.9116	1.377	86.631	0	118.592606	31.214417	118.593088	31.213558	1	340210
35	202410211720	105.0	41000	70.8312	1.223	86.631	0	118.592606	31.214417	118.593088	31.213558	1	340210
35	202410211730	105.0	41000	66.1649	1.309	86.631	0	118.592606	31.214417	118.593088	31.213558	1	340210
35	202410211740	105.0	41000	71.9835	1.203	86.631	0	118.592606	31.214417	118.593088	31.213558	1	340210
35	202410211750	105.0	41000	66.7024	1.298	86.631	0	118.592606	31.214417	118.593088	31.213558	1	340210
35	202410211800	105.0	41000	70.975	1.22	86.631	0	118.592606	31.214417	118.593088	31.213558	1	340210
35	202410211810	105.0	41000	61.1845	1.415	86.631	0	118.592606	31.214417	118.593088	31.213558	1	340210
35	202410211820	105.0	41000	67.6202	1.281	86.631	0	118.592606	31.214417	118.593088	31.213558	1	340210
35	202410211830	105.0	41000	68.926	1.256	86.631	0	118.592606	31.214417	118.593088	31.213558	1	340210
35	202410211840	105.0	41000	73.2836	1.182	86.631	0	118.592606	31.214417	118.593088	31.213558	1	340210
35	202410211850	105.0	41000	68.3677	1.267	86.631	0	118.592606	31.214417	118.593088	31.213558	1	340210
35	202410211900	105.0	41000	65.7051	1.318	86.631	0	118.592606	31.214417	118.593088	31.213558	1	340210
35	202410211910	105.0	41000	66.554	1.301	86.631	0	118.592606	31.214417	118.593088	31.213558	1	340210
35	202410211920	105.0	41000	73.0572	1.185	86.631	0	118.592606	31.214417	118.593088	31.213558	1	340210
35	202410211930	105.0	41000	64.7273	1.338	86.631	0	118.592606	31.214417	118.593088	31.213558	1	340210
35	202410211940	105.0	41000	68.4415	1.265	86.631	0	118.592606	31.214417	118.593088	31.213558	1	340210
35	202410211950	105.0	41000	70.8459	1.222	86.631	0	118.592606	31.214417	118.593088	31.213558	1	340210
35	202410212000	105.0	41000	71.7159	1.207	86.631	0	118.592606	31.214417	118.593088	31.213558	1	340210
35	202410212010	105.0	41000	67.1618	1.289	86.631	0	118.592606	31.214417	118.593088	31.213558	1	340210
35	202410212020	105.0	41000	66.5666	1.301	86.631	0	118.592606	31.214417	118.593088	31.213558	1	340210
35	202410212030	105.0	41000	67.4928	1.283	86.631	0	118.592606	31.214417	118.593088	31.213558	1	340210
35	202410212040	105.0	41000	71.0796	1.218	86.631	0	118.592606	31.214417	118.593088	31.213558	1	340210
35	202410212050	105.0	41000	72.1812	1.2	86.631	0	118.592606	31.214417	118.593088	31.213558	1	340210
35	202410212100	105.0	41000	63.9957	1.353	86.631	0	118.592606	31.214417	118.593088	31.213558	1	340210
35	202410212110	105.0	41000	61.4042	1.41	86.631	0	118.592606	31.214417	118.593088	31.213558	1	340210
35	202410212120	105.0	41000	72.4551	1.195	86.631	0	118.592606	31.214417	118.593088	31.213558	1	340210
35	202410212130	105.0	41000	59.975	1.444	86.631	0	118.592606	31.214417	118.593088	31.213558	1	340210
35	202410212140	105.0	41000	68.9283	1.256	86.631	0	118.592606	31.214417	118.593088	31.213558	1	340210
35	202410212150	105.0	41000	72.9697	1.187	86.631	0	118.592606	31.214417	118.593088	31.213558	1	340210
35	202410212200	105.0	41000	73.9573	1.171	86.631	0	118.592606	31.214417	118.593088	31.213558	1	340210
35	202410212210	105.0	41000	70.063	1.236	86.631	0	118.592606	31.214417	118.593088	31.213558	1	340210
35	202410212220	105.0	41000	73.3858	1.18	86.631	0	118.592606	31.214417	118.593088	31.213558	1	340210
35	202410212230	105.0	41000	73.7608	1.174	86.631	0	118.592606	31.214417	118.593088	31.213558	1	340210
35	202410212240	105.0	41000	68.6984	1.261	86.631	0	118.592606	31.214417	118.593088	31.213558	1	340210
35	202410212250	105.0	41000	70.3852	1.23	86.631	0	118.592606	31.214417	118.593088	31.213558	1	340210
35	202410212300	105.0	41000	71.7431	1.207	86.631	0	118.592606	31.214417	118.593088	31.213558	1	340210
35	202410212310	105.0	41000	74.3757	1.164	86.631	0	118.592606	31.214417	118.593088	31.213558	1	340210
35	202410212320	105.0	41000	71.9695	1.203	86.631	0	118.592606	31.214417	118.593088	31.213558	1	340210
35	202410212330	105.0	41000	68.6512	1.261	86.631	0	118.592606	31.214417	118.593088	31.213558	1	340210
35	202410212340	105.0	41000	69.7052	1.242	86.631	0	118.592606	31.214417	118.593088	31.213558	1	340210
35	202410212350	105.0	41000	72.2754	1.198	86.631	0	118.592606	31.214417	118.593088	31.213558	1	340210
36	202410140000	145.0	41000	59.5	1.36	80.9587	0	118.609241	31.153525	118.609343	31.152216	1	340210
36	202410140010	145.0	41000	60.5162	1.337	80.9587	0	118.609241	31.153525	118.609343	31.152216	1	340210
36	202410140020	145.0	41000	61.7332	1.311	80.9587	0	118.609241	31.153525	118.609343	31.152216	1	340210
36	202410140030	145.0	41000	65.8229	1.229	80.9587	0	118.609241	31.153525	118.609343	31.152216	1	340210
36	202410140040	145.0	41000	58.3752	1.386	80.9587	0	118.609241	31.153525	118.609343	31.152216	1	340210
36	202410140050	145.0	41000	61.9134	1.307	80.9587	0	118.609241	31.153525	118.609343	31.152216	1	340210
36	202410140100	145.0	41000	62.1575	1.302	80.9587	0	118.609241	31.153525	118.609343	31.152216	1	340210
36	202410140110	145.0	41000	72.1005	1.122	80.9587	0	118.609241	31.153525	118.609343	31.152216	1	340210
36	202410140120	145.0	41000	65.2243	1.241	80.9587	0	118.609241	31.153525	118.609343	31.152216	1	340210
36	202410140130	145.0	41000	61.9809	1.306	80.9587	0	118.609241	31.153525	118.609343	31.152216	1	340210
36	202410140140	145.0	41000	60.2036	1.344	80.9587	0	118.609241	31.153525	118.609343	31.152216	1	340210
36	202410140150	145.0	41000	65.9397	1.227	80.9587	0	118.609241	31.153525	118.609343	31.152216	1	340210
36	202410140200	145.0	41000	70.1139	1.154	80.9587	0	118.609241	31.153525	118.609343	31.152216	1	340210
36	202410140210	145.0	41000	73.8712	1.095	80.9587	0	118.609241	31.153525	118.609343	31.152216	1	340210
36	202410140220	145.0	41000	67.8781	1.192	80.9587	0	118.609241	31.153525	118.609343	31.152216	1	340210
36	202410140230	145.0	41000	74.1985	1.091	80.9587	0	118.609241	31.153525	118.609343	31.152216	1	340210
36	202410140240	145.0	41000	60.8763	1.329	80.9587	0	118.609241	31.153525	118.609343	31.152216	1	340210
36	202410140250	145.0	41000	64.7901	1.249	80.9587	0	118.609241	31.153525	118.609343	31.152216	1	340210
36	202410140300	145.0	41000	73.5514	1.1	80.9587	0	118.609241	31.153525	118.609343	31.152216	1	340210
36	202410140310	145.0	41000	69.6441	1.162	80.9587	0	118.609241	31.153525	118.609343	31.152216	1	340210
36	202410140320	145.0	41000	80.1347	1.01	80.9587	0	118.609241	31.153525	118.609343	31.152216	1	340210
36	202410140330	145.0	41000	67.6653	1.196	80.9587	0	118.609241	31.153525	118.609343	31.152216	1	340210
36	202410140340	145.0	41000	71.9944	1.124	80.9587	0	118.609241	31.153525	118.609343	31.152216	1	340210
36	202410140350	145.0	41000	66.7471	1.212	80.9587	0	118.609241	31.153525	118.609343	31.152216	1	340210
36	202410140400	145.0	41000	66.5579	1.216	80.9587	0	118.609241	31.153525	118.609343	31.152216	1	340210
36	202410140410	145.0	41000	69.8231	1.159	80.9587	0	118.609241	31.153525	118.609343	31.152216	1	340210
36	202410140420	145.0	41000	63.949	1.265	80.9587	0	118.609241	31.153525	118.609343	31.152216	1	340210
36	202410140430	145.0	41000	64.4581	1.255	80.9587	0	118.609241	31.153525	118.609343	31.152216	1	340210
36	202410140440	145.0	41000	72.1868	1.121	80.9587	0	118.609241	31.153525	118.609343	31.152216	1	340210
36	202410140450	145.0	41000	63.1875	1.281	80.9587	0	118.609241	31.153525	118.609343	31.152216	1	340210
36	202410140500	145.0	41000	56.2603	1.439	80.9587	0	118.609241	31.153525	118.609343	31.152216	1	340210
36	202410140510	145.0	41000	58.9021	1.374	80.9587	0	118.609241	31.153525	118.609343	31.152216	1	340210
36	202410140520	145.0	41000	60.8985	1.329	80.9587	0	118.609241	31.153525	118.609343	31.152216	1	340210
36	202410140530	145.0	41000	70.5348	1.147	80.9587	0	118.609241	31.153525	118.609343	31.152216	1	340210
36	202410140540	145.0	41000	65.5015	1.235	80.9587	0	118.609241	31.153525	118.609343	31.152216	1	340210
36	202410140550	145.0	41000	59.8958	1.351	80.9587	0	118.609241	31.153525	118.609343	31.152216	1	340210
36	202410140600	145.0	41000	65.7975	1.23	80.9587	0	118.609241	31.153525	118.609343	31.152216	1	340210
36	202410140610	145.0	41000	61.4455	1.317	80.9587	0	118.609241	31.153525	118.609343	31.152216	1	340210
36	202410140620	145.0	41000	69.5793	1.163	80.9587	0	118.609241	31.153525	118.609343	31.152216	1	340210
36	202410140630	145.0	41000	68.3789	1.183	80.9587	0	118.609241	31.153525	118.609343	31.152216	1	340210
36	202410140640	145.0	41000	65.3402	1.239	80.9587	0	118.609241	31.153525	118.609343	31.152216	1	340210
36	202410140650	145.0	41000	67.5787	1.197	80.9587	0	118.609241	31.153525	118.609343	31.152216	1	340210
36	202410140700	145.0	41000	64.2471	1.26	80.9587	0	118.609241	31.153525	118.609343	31.152216	1	340210
36	202410140710	145.0	41000	69.9602	1.157	80.9587	0	118.609241	31.153525	118.609343	31.152216	1	340210
36	202410140720	145.0	41000	64.8123	1.249	80.9587	0	118.609241	31.153525	118.609343	31.152216	1	340210
36	202410140730	145.0	41000	69.6187	1.162	80.9587	0	118.609241	31.153525	118.609343	31.152216	1	340210
36	202410140740	145.0	41000	67.8619	1.192	80.9587	0	118.609241	31.153525	118.609343	31.152216	1	340210
36	202410140750	145.0	41000	64.2915	1.259	80.9587	0	118.609241	31.153525	118.609343	31.152216	1	340210
36	202410140800	145.0	41000	65.1906	1.241	80.9587	0	118.609241	31.153525	118.609343	31.152216	1	340210
36	202410140810	145.0	41000	71.3631	1.134	80.9587	0	118.609241	31.153525	118.609343	31.152216	1	340210
36	202410140820	145.0	41000	68.1207	1.188	80.9587	0	118.609241	31.153525	118.609343	31.152216	1	340210
36	202410140830	145.0	41000	72.7269	1.113	80.9587	0	118.609241	31.153525	118.609343	31.152216	1	340210
36	202410140840	145.0	41000	75.5512	1.071	80.9587	0	118.609241	31.153525	118.609343	31.152216	1	340210
36	202410140850	145.0	41000	72.5418	1.116	80.9587	0	118.609241	31.153525	118.609343	31.152216	1	340210
36	202410140900	145.0	41000	68.1302	1.188	80.9587	0	118.609241	31.153525	118.609343	31.152216	1	340210
36	202410140910	145.0	41000	70.4439	1.149	80.9587	0	118.609241	31.153525	118.609343	31.152216	1	340210
36	202410140920	145.0	41000	73.2356	1.105	80.9587	0	118.609241	31.153525	118.609343	31.152216	1	340210
36	202410140930	145.0	41000	70.21	1.153	80.9587	0	118.609241	31.153525	118.609343	31.152216	1	340210
36	202410140940	145.0	41000	77.32	1.047	80.9587	0	118.609241	31.153525	118.609343	31.152216	1	340210
36	202410140950	145.0	41000	70.3626	1.15	80.9587	0	118.609241	31.153525	118.609343	31.152216	1	340210
36	202410141000	145.0	41000	73.1994	1.106	80.9587	0	118.609241	31.153525	118.609343	31.152216	1	340210
36	202410141010	145.0	41000	77.3708	1.046	80.9587	0	118.609241	31.153525	118.609343	31.152216	1	340210
36	202410141020	145.0	41000	80.0788	1.01	80.9587	0	118.609241	31.153525	118.609343	31.152216	1	340210
36	202410141030	145.0	41000	77.1126	1.049	80.9587	0	118.609241	31.153525	118.609343	31.152216	1	340210
36	202410141040	145.0	41000	76.8928	1.052	80.9587	0	118.609241	31.153525	118.609343	31.152216	1	340210
36	202410141050	145.0	41000	82.2127	0.984	80.9587	0	118.609241	31.153525	118.609343	31.152216	1	340210
36	202410141100	145.0	41000	76.4676	1.058	80.9587	0	118.609241	31.153525	118.609343	31.152216	1	340210
36	202410141110	145.0	41000	77.745	1.041	80.9587	0	118.609241	31.153525	118.609343	31.152216	1	340210
36	202410141120	145.0	41000	78.2736	1.034	80.9587	0	118.609241	31.153525	118.609343	31.152216	1	340210
36	202410141130	145.0	41000	80.2864	1.008	80.9587	0	118.609241	31.153525	118.609343	31.152216	1	340210
36	202410141140	145.0	41000	82.3677	0.982	80.9587	0	118.609241	31.153525	118.609343	31.152216	1	340210
36	202410141150	145.0	41000	79.7448	1.015	80.9587	0	118.609241	31.153525	118.609343	31.152216	1	340210
36	202410141200	145.0	41000	78.4136	1.032	80.9587	0	118.609241	31.153525	118.609343	31.152216	1	340210
36	202410141210	145.0	41000	84.1651	0.961	80.9587	0	118.609241	31.153525	118.609343	31.152216	1	340210
36	202410141220	145.0	41000	81.7204	0.99	80.9587	0	118.609241	31.153525	118.609343	31.152216	1	340210
36	202410141230	145.0	41000	80.759	1.002	80.9587	0	118.609241	31.153525	118.609343	31.152216	1	340210
36	202410141240	145.0	41000	79.5418	1.017	80.9587	0	118.609241	31.153525	118.609343	31.152216	1	340210
36	202410141250	145.0	41000	82.6332	0.979	80.9587	0	118.609241	31.153525	118.609343	31.152216	1	340210
36	202410141300	145.0	41000	76.9151	1.052	80.9587	0	118.609241	31.153525	118.609343	31.152216	1	340210
36	202410141310	145.0	41000	81.5678	0.992	80.9587	0	118.609241	31.153525	118.609343	31.152216	1	340210
36	202410141320	145.0	41000	78.517	1.031	80.9587	0	118.609241	31.153525	118.609343	31.152216	1	340210
36	202410141330	145.0	41000	75.0966	1.078	80.9587	0	118.609241	31.153525	118.609343	31.152216	1	340210
36	202410141340	145.0	41000	77.4196	1.045	80.9587	0	118.609241	31.153525	118.609343	31.152216	1	340210
36	202410141350	145.0	41000	74.0523	1.093	80.9587	0	118.609241	31.153525	118.609343	31.152216	1	340210
36	202410141400	145.0	41000	75.9416	1.066	80.9587	0	118.609241	31.153525	118.609343	31.152216	1	340210
36	202410141410	145.0	41000	77.1529	1.049	80.9587	0	118.609241	31.153525	118.609343	31.152216	1	340210
36	202410141420	145.0	41000	77.1311	1.049	80.9587	0	118.609241	31.153525	118.609343	31.152216	1	340210
36	202410141430	145.0	41000	82.5631	0.98	80.9587	0	118.609241	31.153525	118.609343	31.152216	1	340210
36	202410141440	145.0	41000	75.5095	1.072	80.9587	0	118.609241	31.153525	118.609343	31.152216	1	340210
36	202410141450	145.0	41000	79.828	1.014	80.9587	0	118.609241	31.153525	118.609343	31.152216	1	340210
36	202410141500	145.0	41000	79.168	1.022	80.9587	0	118.609241	31.153525	118.609343	31.152216	1	340210
36	202410141510	145.0	41000	82.3283	0.983	80.9587	0	118.609241	31.153525	118.609343	31.152216	1	340210
36	202410141520	145.0	41000	75.8618	1.067	80.9587	0	118.609241	31.153525	118.609343	31.152216	1	340210
36	202410141530	145.0	41000	78.076	1.036	80.9587	0	118.609241	31.153525	118.609343	31.152216	1	340210
36	202410141540	145.0	41000	76.3538	1.06	80.9587	0	118.609241	31.153525	118.609343	31.152216	1	340210
36	202410141550	145.0	41000	76.9794	1.051	80.9587	0	118.609241	31.153525	118.609343	31.152216	1	340210
36	202410141600	145.0	41000	73.7196	1.098	80.9587	0	118.609241	31.153525	118.609343	31.152216	1	340210
36	202410141610	145.0	41000	80.9215	1.0	80.9587	0	118.609241	31.153525	118.609343	31.152216	1	340210
36	202410141620	145.0	41000	79.1776	1.022	80.9587	0	118.609241	31.153525	118.609343	31.152216	1	340210
36	202410141630	145.0	41000	79.8706	1.013	80.9587	0	118.609241	31.153525	118.609343	31.152216	1	340210
36	202410141640	145.0	41000	76.5863	1.057	80.9587	0	118.609241	31.153525	118.609343	31.152216	1	340210
36	202410141650	145.0	41000	79.9798	1.012	80.9587	0	118.609241	31.153525	118.609343	31.152216	1	340210
36	202410141700	145.0	41000	80.9268	1.0	80.9587	0	118.609241	31.153525	118.609343	31.152216	1	340210
36	202410141710	145.0	41000	76.2031	1.062	80.9587	0	118.609241	31.153525	118.609343	31.152216	1	340210
36	202410141720	145.0	41000	79.147	1.022	80.9587	0	118.609241	31.153525	118.609343	31.152216	1	340210
36	202410141730	145.0	41000	76.8892	1.052	80.9587	0	118.609241	31.153525	118.609343	31.152216	1	340210
36	202410141740	145.0	41000	72.4344	1.117	80.9587	0	118.609241	31.153525	118.609343	31.152216	1	340210
36	202410141750	145.0	41000	68.1683	1.187	80.9587	0	118.609241	31.153525	118.609343	31.152216	1	340210
36	202410141800	145.0	41000	65.7686	1.23	80.9587	0	118.609241	31.153525	118.609343	31.152216	1	340210
36	202410141810	145.0	41000	71.861	1.126	80.9587	0	118.609241	31.153525	118.609343	31.152216	1	340210
36	202410141820	145.0	41000	73.3112	1.104	80.9587	0	118.609241	31.153525	118.609343	31.152216	1	340210
36	202410141830	145.0	41000	78.1974	1.035	80.9587	0	118.609241	31.153525	118.609343	31.152216	1	340210
36	202410141840	145.0	41000	73.0859	1.107	80.9587	0	118.609241	31.153525	118.609343	31.152216	1	340210
36	202410141850	145.0	41000	71.9697	1.124	80.9587	0	118.609241	31.153525	118.609343	31.152216	1	340210
36	202410141900	145.0	41000	71.8714	1.126	80.9587	0	118.609241	31.153525	118.609343	31.152216	1	340210
36	202410141910	145.0	41000	62.0783	1.304	80.9587	0	118.609241	31.153525	118.609343	31.152216	1	340210
36	202410141920	145.0	41000	67.9014	1.192	80.9587	0	118.609241	31.153525	118.609343	31.152216	1	340210
36	202410141930	145.0	41000	64.4678	1.255	80.9587	0	118.609241	31.153525	118.609343	31.152216	1	340210
36	202410141940	145.0	41000	64.1789	1.261	80.9587	0	118.609241	31.153525	118.609343	31.152216	1	340210
36	202410141950	145.0	41000	67.625	1.197	80.9587	0	118.609241	31.153525	118.609343	31.152216	1	340210
36	202410142000	145.0	41000	67.1698	1.205	80.9587	0	118.609241	31.153525	118.609343	31.152216	1	340210
36	202410142010	145.0	41000	66.3782	1.219	80.9587	0	118.609241	31.153525	118.609343	31.152216	1	340210
36	202410142020	145.0	41000	67.1195	1.206	80.9587	0	118.609241	31.153525	118.609343	31.152216	1	340210
36	202410142030	145.0	41000	61.4946	1.316	80.9587	0	118.609241	31.153525	118.609343	31.152216	1	340210
36	202410142040	145.0	41000	67.0755	1.206	80.9587	0	118.609241	31.153525	118.609343	31.152216	1	340210
36	202410142050	145.0	41000	69.4783	1.165	80.9587	0	118.609241	31.153525	118.609343	31.152216	1	340210
36	202410142100	145.0	41000	60.2919	1.342	80.9587	0	118.609241	31.153525	118.609343	31.152216	1	340210
36	202410142110	145.0	41000	67.7951	1.194	80.9587	0	118.609241	31.153525	118.609343	31.152216	1	340210
36	202410142120	145.0	41000	66.311	1.22	80.9587	0	118.609241	31.153525	118.609343	31.152216	1	340210
36	202410142130	145.0	41000	66.5992	1.215	80.9587	0	118.609241	31.153525	118.609343	31.152216	1	340210
36	202410142140	145.0	41000	70.484	1.148	80.9587	0	118.609241	31.153525	118.609343	31.152216	1	340210
36	202410142150	145.0	41000	60.1842	1.345	80.9587	0	118.609241	31.153525	118.609343	31.152216	1	340210
36	202410142200	145.0	41000	62.6747	1.291	80.9587	0	118.609241	31.153525	118.609343	31.152216	1	340210
36	202410142210	145.0	41000	63.8164	1.268	80.9587	0	118.609241	31.153525	118.609343	31.152216	1	340210
36	202410142220	145.0	41000	65.4758	1.236	80.9587	0	118.609241	31.153525	118.609343	31.152216	1	340210
36	202410142230	145.0	41000	67.4985	1.199	80.9587	0	118.609241	31.153525	118.609343	31.152216	1	340210
36	202410142240	145.0	41000	64.5528	1.254	80.9587	0	118.609241	31.153525	118.609343	31.152216	1	340210
36	202410142250	145.0	41000	62.7724	1.289	80.9587	0	118.609241	31.153525	118.609343	31.152216	1	340210
36	202410142300	145.0	41000	65.4531	1.236	80.9587	0	118.609241	31.153525	118.609343	31.152216	1	340210
36	202410142310	145.0	41000	66.9614	1.209	80.9587	0	118.609241	31.153525	118.609343	31.152216	1	340210
36	202410142320	145.0	41000	60.7781	1.332	80.9587	0	118.609241	31.153525	118.609343	31.152216	1	340210
36	202410142330	145.0	41000	66.48	1.217	80.9587	0	118.609241	31.153525	118.609343	31.152216	1	340210
36	202410142340	145.0	41000	66.78	1.212	80.9587	0	118.609241	31.153525	118.609343	31.152216	1	340210
36	202410142350	145.0	41000	63.1063	1.282	80.9587	0	118.609241	31.153525	118.609343	31.152216	1	340210
37	202410160000	1344.0	41000	80.9756	0.939	76.0649	0	118.557077	31.256066	118.547496	31.264955	3	340210
37	202410160010	1344.0	41000	79.3809	0.958	76.0649	0	118.557077	31.256066	118.547496	31.264955	3	340210
37	202410160020	1344.0	41000	78.1344	0.973	76.0649	0	118.557077	31.256066	118.547496	31.264955	3	340210
37	202410160030	1344.0	41000	79.3408	0.958	76.0649	0	118.557077	31.256066	118.547496	31.264955	3	340210
37	202410160040	1344.0	41000	80.6892	0.942	76.0649	0	118.557077	31.256066	118.547496	31.264955	3	340210
37	202410160050	1344.0	41000	80.7051	0.942	76.0649	0	118.557077	31.256066	118.547496	31.264955	3	340210
37	202410160100	1344.0	41000	80.7437	0.942	76.0649	0	118.557077	31.256066	118.547496	31.264955	3	340210
37	202410160110	1344.0	41000	81.7192	0.93	76.0649	0	118.557077	31.256066	118.547496	31.264955	3	340210
37	202410160120	1344.0	41000	79.3869	0.958	76.0649	0	118.557077	31.256066	118.547496	31.264955	3	340210
37	202410160130	1344.0	41000	80.1095	0.949	76.0649	0	118.557077	31.256066	118.547496	31.264955	3	340210
37	202410160140	1344.0	41000	88.4774	0.859	76.0649	0	118.557077	31.256066	118.547496	31.264955	3	340210
37	202410160150	1344.0	41000	75.8872	1.002	76.0649	0	118.557077	31.256066	118.547496	31.264955	3	340210
37	202410160200	1344.0	41000	78.8619	0.964	76.0649	0	118.557077	31.256066	118.547496	31.264955	3	340210
37	202410160210	1344.0	41000	84.1145	0.904	76.0649	0	118.557077	31.256066	118.547496	31.264955	3	340210
37	202410160220	1344.0	41000	83.3934	0.912	76.0649	0	118.557077	31.256066	118.547496	31.264955	3	340210
37	202410160230	1344.0	41000	79.7828	0.953	76.0649	0	118.557077	31.256066	118.547496	31.264955	3	340210
37	202410160240	1344.0	41000	78.7423	0.965	76.0649	0	118.557077	31.256066	118.547496	31.264955	3	340210
37	202410160250	1344.0	41000	82.702	0.919	76.0649	0	118.557077	31.256066	118.547496	31.264955	3	340210
37	202410160300	1344.0	41000	77.0462	0.987	76.0649	0	118.557077	31.256066	118.547496	31.264955	3	340210
37	202410160310	1344.0	41000	79.3266	0.958	76.0649	0	118.557077	31.256066	118.547496	31.264955	3	340210
37	202410160320	1344.0	41000	83.1501	0.914	76.0649	0	118.557077	31.256066	118.547496	31.264955	3	340210
37	202410160330	1344.0	41000	78.4126	0.97	76.0649	0	118.557077	31.256066	118.547496	31.264955	3	340210
37	202410160340	1344.0	41000	77.4	0.982	76.0649	0	118.557077	31.256066	118.547496	31.264955	3	340210
37	202410160350	1344.0	41000	79.7242	0.954	76.0649	0	118.557077	31.256066	118.547496	31.264955	3	340210
37	202410160400	1344.0	41000	78.1166	0.973	76.0649	0	118.557077	31.256066	118.547496	31.264955	3	340210
37	202410160410	1344.0	41000	82.3773	0.923	76.0649	0	118.557077	31.256066	118.547496	31.264955	3	340210
37	202410160420	1344.0	41000	78.5326	0.968	76.0649	0	118.557077	31.256066	118.547496	31.264955	3	340210
37	202410160430	1344.0	41000	78.9547	0.963	76.0649	0	118.557077	31.256066	118.547496	31.264955	3	340210
37	202410160440	1344.0	41000	75.8208	1.003	76.0649	0	118.557077	31.256066	118.547496	31.264955	3	340210
37	202410160450	1344.0	41000	78.3867	0.97	76.0649	0	118.557077	31.256066	118.547496	31.264955	3	340210
37	202410160500	1344.0	41000	78.7457	0.965	76.0649	0	118.557077	31.256066	118.547496	31.264955	3	340210
37	202410160510	1344.0	41000	76.9948	0.987	76.0649	0	118.557077	31.256066	118.547496	31.264955	3	340210
37	202410160520	1344.0	41000	81.0631	0.938	76.0649	0	118.557077	31.256066	118.547496	31.264955	3	340210
37	202410160530	1344.0	41000	80.7488	0.941	76.0649	0	118.557077	31.256066	118.547496	31.264955	3	340210
37	202410160540	1344.0	41000	80.302	0.947	76.0649	0	118.557077	31.256066	118.547496	31.264955	3	340210
37	202410160550	1344.0	41000	78.7312	0.966	76.0649	0	118.557077	31.256066	118.547496	31.264955	3	340210
37	202410160600	1344.0	41000	79.527	0.956	76.0649	0	118.557077	31.256066	118.547496	31.264955	3	340210
37	202410160610	1344.0	41000	80.587	0.943	76.0649	0	118.557077	31.256066	118.547496	31.264955	3	340210
37	202410160620	1344.0	41000	79.5819	0.955	76.0649	0	118.557077	31.256066	118.547496	31.264955	3	340210
37	202410160630	1344.0	41000	80.4266	0.945	76.0649	0	118.557077	31.256066	118.547496	31.264955	3	340210
37	202410160640	1344.0	41000	80.6472	0.943	76.0649	0	118.557077	31.256066	118.547496	31.264955	3	340210
37	202410160650	1344.0	41000	81.9478	0.928	76.0649	0	118.557077	31.256066	118.547496	31.264955	3	340210
37	202410160700	1344.0	41000	82.7884	0.918	76.0649	0	118.557077	31.256066	118.547496	31.264955	3	340210
37	202410160710	1344.0	41000	84.8276	0.896	76.0649	0	118.557077	31.256066	118.547496	31.264955	3	340210
37	202410160720	1344.0	41000	78.9949	0.962	76.0649	0	118.557077	31.256066	118.547496	31.264955	3	340210
37	202410160730	1344.0	41000	83.5408	0.91	76.0649	0	118.557077	31.256066	118.547496	31.264955	3	340210
37	202410160740	1344.0	41000	85.5312	0.889	76.0649	0	118.557077	31.256066	118.547496	31.264955	3	340210
37	202410160750	1344.0	41000	81.597	0.932	76.0649	0	118.557077	31.256066	118.547496	31.264955	3	340210
37	202410160800	1344.0	41000	79.3721	0.958	76.0649	0	118.557077	31.256066	118.547496	31.264955	3	340210
37	202410160810	1344.0	41000	83.3202	0.912	76.0649	0	118.557077	31.256066	118.547496	31.264955	3	340210
37	202410160820	1344.0	41000	79.793	0.953	76.0649	0	118.557077	31.256066	118.547496	31.264955	3	340210
37	202410160830	1344.0	41000	82.7672	0.919	76.0649	0	118.557077	31.256066	118.547496	31.264955	3	340210
37	202410160840	1344.0	41000	87.6336	0.867	76.0649	0	118.557077	31.256066	118.547496	31.264955	3	340210
37	202410160850	1344.0	41000	84.4262	0.9	76.0649	0	118.557077	31.256066	118.547496	31.264955	3	340210
37	202410160900	1344.0	41000	89.029	0.854	76.0649	0	118.557077	31.256066	118.547496	31.264955	3	340210
37	202410160910	1344.0	41000	82.5592	0.921	76.0649	0	118.557077	31.256066	118.547496	31.264955	3	340210
37	202410160920	1344.0	41000	84.1225	0.904	76.0649	0	118.557077	31.256066	118.547496	31.264955	3	340210
37	202410160930	1344.0	41000	83.099	0.915	76.0649	0	118.557077	31.256066	118.547496	31.264955	3	340210
37	202410160940	1344.0	41000	82.7259	0.919	76.0649	0	118.557077	31.256066	118.547496	31.264955	3	340210
37	202410160950	1344.0	41000	85.7795	0.886	76.0649	0	118.557077	31.256066	118.547496	31.264955	3	340210
37	202410161000	1344.0	41000	85.5832	0.888	76.0649	0	118.557077	31.256066	118.547496	31.264955	3	340210
37	202410161010	1344.0	41000	90.6987	0.838	76.0649	0	118.557077	31.256066	118.547496	31.264955	3	340210
37	202410161020	1344.0	41000	84.1358	0.904	76.0649	0	118.557077	31.256066	118.547496	31.264955	3	340210
37	202410161030	1344.0	41000	89.593	0.849	76.0649	0	118.557077	31.256066	118.547496	31.264955	3	340210
37	202410161040	1344.0	41000	84.0982	0.904	76.0649	0	118.557077	31.256066	118.547496	31.264955	3	340210
37	202410161050	1344.0	41000	88.688	0.857	76.0649	0	118.557077	31.256066	118.547496	31.264955	3	340210
37	202410161100	1344.0	41000	86.5518	0.878	76.0649	0	118.557077	31.256066	118.547496	31.264955	3	340210
37	202410161110	1344.0	41000	92.2163	0.824	76.0649	0	118.557077	31.256066	118.547496	31.264955	3	340210
37	202410161120	1344.0	41000	83.245	0.913	76.0649	0	118.557077	31.256066	118.547496	31.264955	3	340210
37	202410161130	1344.0	41000	86.7131	0.877	76.0649	0	118.557077	31.256066	118.547496	31.264955	3	340210
37	202410161140	1344.0	41000	80.4354	0.945	76.0649	0	118.557077	31.256066	118.547496	31.264955	3	340210
37	202410161150	1344.0	41000	83.239	0.913	76.0649	0	118.557077	31.256066	118.547496	31.264955	3	340210
37	202410161200	1344.0	41000	88.1285	0.863	76.0649	0	118.557077	31.256066	118.547496	31.264955	3	340210
37	202410161210	1344.0	41000	84.5401	0.899	76.0649	0	118.557077	31.256066	118.547496	31.264955	3	340210
37	202410161220	1344.0	41000	87.9495	0.864	76.0649	0	118.557077	31.256066	118.547496	31.264955	3	340210
37	202410161230	1344.0	41000	86.1789	0.882	76.0649	0	118.557077	31.256066	118.547496	31.264955	3	340210
37	202410161240	1344.0	41000	89.6843	0.848	76.0649	0	118.557077	31.256066	118.547496	31.264955	3	340210
37	202410161250	1344.0	41000	83.7643	0.908	76.0649	0	118.557077	31.256066	118.547496	31.264955	3	340210
37	202410161300	1344.0	41000	89.2824	0.851	76.0649	0	118.557077	31.256066	118.547496	31.264955	3	340210
37	202410161310	1344.0	41000	86.0906	0.883	76.0649	0	118.557077	31.256066	118.547496	31.264955	3	340210
37	202410161320	1344.0	41000	90.5576	0.839	76.0649	0	118.557077	31.256066	118.547496	31.264955	3	340210
37	202410161330	1344.0	41000	90.105	0.844	76.0649	0	118.557077	31.256066	118.547496	31.264955	3	340210
37	202410161340	1344.0	41000	83.3188	0.912	76.0649	0	118.557077	31.256066	118.547496	31.264955	3	340210
37	202410161350	1344.0	41000	88.7534	0.857	76.0649	0	118.557077	31.256066	118.547496	31.264955	3	340210
37	202410161400	1344.0	41000	89.1937	0.852	76.0649	0	118.557077	31.256066	118.547496	31.264955	3	340210
37	202410161410	1344.0	41000	87.2601	0.871	76.0649	0	118.557077	31.256066	118.547496	31.264955	3	340210
37	202410161420	1344.0	41000	93.7426	0.811	76.0649	0	118.557077	31.256066	118.547496	31.264955	3	340210
37	202410161430	1344.0	41000	86.0709	0.883	76.0649	0	118.557077	31.256066	118.547496	31.264955	3	340210
37	202410161440	1344.0	41000	86.3517	0.88	76.0649	0	118.557077	31.256066	118.547496	31.264955	3	340210
37	202410161450	1344.0	41000	81.7645	0.93	76.0649	0	118.557077	31.256066	118.547496	31.264955	3	340210
37	202410161500	1344.0	41000	90.5151	0.84	76.0649	0	118.557077	31.256066	118.547496	31.264955	3	340210
37	202410161510	1344.0	41000	83.9071	0.906	76.0649	0	118.557077	31.256066	118.547496	31.264955	3	340210
37	202410161520	1344.0	41000	86.481	0.879	76.0649	0	118.557077	31.256066	118.547496	31.264955	3	340210
37	202410161530	1344.0	41000	84.8844	0.896	76.0649	0	118.557077	31.256066	118.547496	31.264955	3	340210
37	202410161540	1344.0	41000	86.6446	0.877	76.0649	0	118.557077	31.256066	118.547496	31.264955	3	340210
37	202410161550	1344.0	41000	88.3766	0.86	76.0649	0	118.557077	31.256066	118.547496	31.264955	3	340210
37	202410161600	1344.0	41000	87.5693	0.868	76.0649	0	118.557077	31.256066	118.547496	31.264955	3	340210
37	202410161610	1344.0	41000	88.9245	0.855	76.0649	0	118.557077	31.256066	118.547496	31.264955	3	340210
37	202410161620	1344.0	41000	85.3788	0.89	76.0649	0	118.557077	31.256066	118.547496	31.264955	3	340210
37	202410161630	1344.0	41000	83.8479	0.907	76.0649	0	118.557077	31.256066	118.547496	31.264955	3	340210
37	202410161640	1344.0	41000	83.017	0.916	76.0649	0	118.557077	31.256066	118.547496	31.264955	3	340210
37	202410161650	1344.0	41000	86.6225	0.878	76.0649	0	118.557077	31.256066	118.547496	31.264955	3	340210
37	202410161700	1344.0	41000	86.5048	0.879	76.0649	0	118.557077	31.256066	118.547496	31.264955	3	340210
37	202410161710	1344.0	41000	85.6869	0.887	76.0649	0	118.557077	31.256066	118.547496	31.264955	3	340210
37	202410161720	1344.0	41000	86.8753	0.875	76.0649	0	118.557077	31.256066	118.547496	31.264955	3	340210
37	202410161730	1344.0	41000	89.1908	0.852	76.0649	0	118.557077	31.256066	118.547496	31.264955	3	340210
37	202410161740	1344.0	41000	85.0492	0.894	76.0649	0	118.557077	31.256066	118.547496	31.264955	3	340210
37	202410161750	1344.0	41000	84.6013	0.899	76.0649	0	118.557077	31.256066	118.547496	31.264955	3	340210
37	202410161800	1344.0	41000	82.8098	0.918	76.0649	0	118.557077	31.256066	118.547496	31.264955	3	340210
37	202410161810	1344.0	41000	77.5085	0.981	76.0649	0	118.557077	31.256066	118.547496	31.264955	3	340210
37	202410161820	1344.0	41000	80.7252	0.942	76.0649	0	118.557077	31.256066	118.547496	31.264955	3	340210
37	202410161830	1344.0	41000	81.0187	0.938	76.0649	0	118.557077	31.256066	118.547496	31.264955	3	340210
37	202410161840	1344.0	41000	82.5008	0.921	76.0649	0	118.557077	31.256066	118.547496	31.264955	3	340210
37	202410161850	1344.0	41000	77.9948	0.975	76.0649	0	118.557077	31.256066	118.547496	31.264955	3	340210
37	202410161900	1344.0	41000	77.9542	0.975	76.0649	0	118.557077	31.256066	118.547496	31.264955	3	340210
37	202410161910	1344.0	41000	76.948	0.988	76.0649	0	118.557077	31.256066	118.547496	31.264955	3	340210
37	202410161920	1344.0	41000	79.1676	0.96	76.0649	0	118.557077	31.256066	118.547496	31.264955	3	340210
37	202410161930	1344.0	41000	81.1684	0.937	76.0649	0	118.557077	31.256066	118.547496	31.264955	3	340210
37	202410161940	1344.0	41000	78.1773	0.972	76.0649	0	118.557077	31.256066	118.547496	31.264955	3	340210
37	202410161950	1344.0	41000	77.1406	0.986	76.0649	0	118.557077	31.256066	118.547496	31.264955	3	340210
37	202410162000	1344.0	41000	75.9572	1.001	76.0649	0	118.557077	31.256066	118.547496	31.264955	3	340210
37	202410162010	1344.0	41000	75.5755	1.006	76.0649	0	118.557077	31.256066	118.547496	31.264955	3	340210
37	202410162020	1344.0	41000	76.0992	0.999	76.0649	0	118.557077	31.256066	118.547496	31.264955	3	340210
37	202410162030	1344.0	41000	77.2055	0.985	76.0649	0	118.557077	31.256066	118.547496	31.264955	3	340210
37	202410162040	1344.0	41000	75.7708	1.003	76.0649	0	118.557077	31.256066	118.547496	31.264955	3	340210
37	202410162050	1344.0	41000	79.7625	0.953	76.0649	0	118.557077	31.256066	118.547496	31.264955	3	340210
37	202410162100	1344.0	41000	78.8519	0.964	76.0649	0	118.557077	31.256066	118.547496	31.264955	3	340210
37	202410162110	1344.0	41000	79.4276	0.957	76.0649	0	118.557077	31.256066	118.547496	31.264955	3	340210
37	202410162120	1344.0	41000	75.3252	1.009	76.0649	0	118.557077	31.256066	118.547496	31.264955	3	340210
37	202410162130	1344.0	41000	77.7862	0.977	76.0649	0	118.557077	31.256066	118.547496	31.264955	3	340210
37	202410162140	1344.0	41000	80.1453	0.949	76.0649	0	118.557077	31.256066	118.547496	31.264955	3	340210
37	202410162150	1344.0	41000	81.1275	0.937	76.0649	0	118.557077	31.256066	118.547496	31.264955	3	340210
37	202410162200	1344.0	41000	76.9794	0.988	76.0649	0	118.557077	31.256066	118.547496	31.264955	3	340210
37	202410162210	1344.0	41000	77.3405	0.983	76.0649	0	118.557077	31.256066	118.547496	31.264955	3	340210
37	202410162220	1344.0	41000	80.3533	0.946	76.0649	0	118.557077	31.256066	118.547496	31.264955	3	340210
37	202410162230	1344.0	41000	81.3423	0.935	76.0649	0	118.557077	31.256066	118.547496	31.264955	3	340210
37	202410162240	1344.0	41000	75.1331	1.012	76.0649	0	118.557077	31.256066	118.547496	31.264955	3	340210
37	202410162250	1344.0	41000	79.3146	0.959	76.0649	0	118.557077	31.256066	118.547496	31.264955	3	340210
37	202410162300	1344.0	41000	75.9894	1.0	76.0649	0	118.557077	31.256066	118.547496	31.264955	3	340210
37	202410162310	1344.0	41000	78.0636	0.974	76.0649	0	118.557077	31.256066	118.547496	31.264955	3	340210
37	202410162320	1344.0	41000	75.3651	1.009	76.0649	0	118.557077	31.256066	118.547496	31.264955	3	340210
37	202410162330	1344.0	41000	76.9111	0.988	76.0649	0	118.557077	31.256066	118.547496	31.264955	3	340210
37	202410162340	1344.0	41000	76.7569	0.99	76.0649	0	118.557077	31.256066	118.547496	31.264955	3	340210
37	202410162350	1344.0	41000	77.6957	0.979	76.0649	0	118.557077	31.256066	118.547496	31.264955	3	340210
38	202410120000	264.0	41000	80.6639	1.03	83.1348	0	118.609251	31.146224	118.609477	31.148606	3	340210
38	202410120010	264.0	41000	82.7408	1.004	83.1348	0	118.609251	31.146224	118.609477	31.148606	3	340210
38	202410120020	264.0	41000	82.1007	1.012	83.1348	0	118.609251	31.146224	118.609477	31.148606	3	340210
38	202410120030	264.0	41000	78.5276	1.058	83.1348	0	118.609251	31.146224	118.609477	31.148606	3	340210
38	202410120040	264.0	41000	80.3725	1.034	83.1348	0	118.609251	31.146224	118.609477	31.148606	3	340210
38	202410120050	264.0	41000	81.1846	1.024	83.1348	0	118.609251	31.146224	118.609477	31.148606	3	340210
38	202410120100	264.0	41000	90.2365	0.921	83.1348	0	118.609251	31.146224	118.609477	31.148606	3	340210
38	202410120110	264.0	41000	87.4673	0.95	83.1348	0	118.609251	31.146224	118.609477	31.148606	3	340210
38	202410120120	264.0	41000	84.1185	0.988	83.1348	0	118.609251	31.146224	118.609477	31.148606	3	340210
38	202410120130	264.0	41000	87.9655	0.945	83.1348	0	118.609251	31.146224	118.609477	31.148606	3	340210
38	202410120140	264.0	41000	82.2442	1.01	83.1348	0	118.609251	31.146224	118.609477	31.148606	3	340210
38	202410120150	264.0	41000	88.9444	0.934	83.1348	0	118.609251	31.146224	118.609477	31.148606	3	340210
38	202410120200	264.0	41000	78.3597	1.06	83.1348	0	118.609251	31.146224	118.609477	31.148606	3	340210
38	202410120210	264.0	41000	80.6549	1.03	83.1348	0	118.609251	31.146224	118.609477	31.148606	3	340210
38	202410120220	264.0	41000	83.1776	0.999	83.1348	0	118.609251	31.146224	118.609477	31.148606	3	340210
38	202410120230	264.0	41000	80.3038	1.035	83.1348	0	118.609251	31.146224	118.609477	31.148606	3	340210
38	202410120240	264.0	41000	77.7519	1.069	83.1348	0	118.609251	31.146224	118.609477	31.148606	3	340210
38	202410120250	264.0	41000	81.8903	1.015	83.1348	0	118.609251	31.146224	118.609477	31.148606	3	340210
38	202410120300	264.0	41000	79.3288	1.047	83.1348	0	118.609251	31.146224	118.609477	31.148606	3	340210
38	202410120310	264.0	41000	81.1833	1.024	83.1348	0	118.609251	31.146224	118.609477	31.148606	3	340210
38	202410120320	264.0	41000	78.2129	1.062	83.1348	0	118.609251	31.146224	118.609477	31.148606	3	340210
38	202410120330	264.0	41000	77.3351	1.074	83.1348	0	118.609251	31.146224	118.609477	31.148606	3	340210
38	202410120340	264.0	41000	80.4973	1.032	83.1348	0	118.609251	31.146224	118.609477	31.148606	3	340210
38	202410120350	264.0	41000	77.7828	1.068	83.1348	0	118.609251	31.146224	118.609477	31.148606	3	340210
38	202410120400	264.0	41000	79.9655	1.039	83.1348	0	118.609251	31.146224	118.609477	31.148606	3	340210
38	202410120410	264.0	41000	81.6322	1.018	83.1348	0	118.609251	31.146224	118.609477	31.148606	3	340210
38	202410120420	264.0	41000	79.094	1.051	83.1348	0	118.609251	31.146224	118.609477	31.148606	3	340210
38	202410120430	264.0	41000	80.5346	1.032	83.1348	0	118.609251	31.146224	118.609477	31.148606	3	340210
38	202410120440	264.0	41000	79.8551	1.041	83.1348	0	118.609251	31.146224	118.609477	31.148606	3	340210
38	202410120450	264.0	41000	74.7821	1.111	83.1348	0	118.609251	31.146224	118.609477	31.148606	3	340210
38	202410120500	264.0	41000	76.2677	1.09	83.1348	0	118.609251	31.146224	118.609477	31.148606	3	340210
38	202410120510	264.0	41000	81.1735	1.024	83.1348	0	118.609251	31.146224	118.609477	31.148606	3	340210
38	202410120520	264.0	41000	74.661	1.113	83.1348	0	118.609251	31.146224	118.609477	31.148606	3	340210
38	202410120530	264.0	41000	77.5607	1.071	83.1348	0	118.609251	31.146224	118.609477	31.148606	3	340210
38	202410120540	264.0	41000	82.2874	1.01	83.1348	0	118.609251	31.146224	118.609477	31.148606	3	340210
38	202410120550	264.0	41000	80.1337	1.037	83.1348	0	118.609251	31.146224	118.609477	31.148606	3	340210
38	202410120600	264.0	41000	81.6941	1.017	83.1348	0	118.609251	31.146224	118.609477	31.148606	3	340210
38	202410120610	264.0	41000	79.9949	1.039	83.1348	0	118.609251	31.146224	118.609477	31.148606	3	340210
38	202410120620	264.0	41000	78.7455	1.055	83.1348	0	118.609251	31.146224	118.609477	31.148606	3	340210
38	202410120630	264.0	41000	77.9848	1.066	83.1348	0	118.609251	31.146224	118.609477	31.148606	3	340210
38	202410120640	264.0	41000	77.1126	1.078	83.1348	0	118.609251	31.146224	118.609477	31.148606	3	340210
38	202410120650	264.0	41000	73.298	1.134	83.1348	0	118.609251	31.146224	118.609477	31.148606	3	340210
38	202410120700	264.0	41000	76.2936	1.089	83.1348	0	118.609251	31.146224	118.609477	31.148606	3	340210
38	202410120710	264.0	41000	75.5819	1.099	83.1348	0	118.609251	31.146224	118.609477	31.148606	3	340210
38	202410120720	264.0	41000	82.9517	1.002	83.1348	0	118.609251	31.146224	118.609477	31.148606	3	340210
38	202410120730	264.0	41000	79.4628	1.046	83.1348	0	118.609251	31.146224	118.609477	31.148606	3	340210
38	202410120740	264.0	41000	73.9229	1.124	83.1348	0	118.609251	31.146224	118.609477	31.148606	3	340210
38	202410120750	264.0	41000	77.7435	1.069	83.1348	0	118.609251	31.146224	118.609477	31.148606	3	340210
38	202410120800	264.0	41000	86.1202	0.965	83.1348	0	118.609251	31.146224	118.609477	31.148606	3	340210
38	202410120810	264.0	41000	81.4288	1.02	83.1348	0	118.609251	31.146224	118.609477	31.148606	3	340210
38	202410120820	264.0	41000	80.4785	1.033	83.1348	0	118.609251	31.146224	118.609477	31.148606	3	340210
38	202410120830	264.0	41000	82.1557	1.011	83.1348	0	118.609251	31.146224	118.609477	31.148606	3	340210
38	202410120840	264.0	41000	88.3494	0.94	83.1348	0	118.609251	31.146224	118.609477	31.148606	3	340210
38	202410120850	264.0	41000	93.8425	0.885	83.1348	0	118.609251	31.146224	118.609477	31.148606	3	340210
38	202410120900	264.0	41000	85.2753	0.974	83.1348	0	118.609251	31.146224	118.609477	31.148606	3	340210
38	202410120910	264.0	41000	88.6783	0.937	83.1348	0	118.609251	31.146224	118.609477	31.148606	3	340210
38	202410120920	264.0	41000	84.6315	0.982	83.1348	0	118.609251	31.146224	118.609477	31.148606	3	340210
38	202410120930	264.0	41000	86.4197	0.961	83.1348	0	118.609251	31.146224	118.609477	31.148606	3	340210
38	202410120940	264.0	41000	84.4342	0.984	83.1348	0	118.609251	31.146224	118.609477	31.148606	3	340210
38	202410120950	264.0	41000	88.7115	0.937	83.1348	0	118.609251	31.146224	118.609477	31.148606	3	340210
38	202410121000	264.0	41000	92.5536	0.898	83.1348	0	118.609251	31.146224	118.609477	31.148606	3	340210
38	202410121010	264.0	41000	88.1863	0.942	83.1348	0	118.609251	31.146224	118.609477	31.148606	3	340210
38	202410121020	264.0	41000	92.2622	0.901	83.1348	0	118.609251	31.146224	118.609477	31.148606	3	340210
38	202410121030	264.0	41000	93.1476	0.892	83.1348	0	118.609251	31.146224	118.609477	31.148606	3	340210
38	202410121040	264.0	41000	92.706	0.896	83.1348	0	118.609251	31.146224	118.609477	31.148606	3	340210
38	202410121050	264.0	41000	93.5393	0.888	83.1348	0	118.609251	31.146224	118.609477	31.148606	3	340210
38	202410121100	264.0	41000	95.4195	0.871	83.1348	0	118.609251	31.146224	118.609477	31.148606	3	340210
38	202410121110	264.0	41000	87.2862	0.952	83.1348	0	118.609251	31.146224	118.609477	31.148606	3	340210
38	202410121120	264.0	41000	87.6539	0.948	83.1348	0	118.609251	31.146224	118.609477	31.148606	3	340210
38	202410121130	264.0	41000	96.7891	0.858	83.1348	0	118.609251	31.146224	118.609477	31.148606	3	340210
38	202410121140	264.0	41000	86.1186	0.965	83.1348	0	118.609251	31.146224	118.609477	31.148606	3	340210
38	202410121150	264.0	41000	92.7271	0.896	83.1348	0	118.609251	31.146224	118.609477	31.148606	3	340210
38	202410121200	264.0	41000	93.0015	0.893	83.1348	0	118.609251	31.146224	118.609477	31.148606	3	340210
38	202410121210	264.0	41000	94.9957	0.875	83.1348	0	118.609251	31.146224	118.609477	31.148606	3	340210
38	202410121220	264.0	41000	98.9718	0.839	83.1348	0	118.609251	31.146224	118.609477	31.148606	3	340210
38	202410121230	264.0	41000	92.8249	0.895	83.1348	0	118.609251	31.146224	118.609477	31.148606	3	340210
38	202410121240	264.0	41000	91.937	0.904	83.1348	0	118.609251	31.146224	118.609477	31.148606	3	340210
38	202410121250	264.0	41000	90.0617	0.923	83.1348	0	118.609251	31.146224	118.609477	31.148606	3	340210
38	202410121300	264.0	41000	97.7685	0.85	83.1348	0	118.609251	31.146224	118.609477	31.148606	3	340210
38	202410121310	264.0	41000	93.922	0.885	83.1348	0	118.609251	31.146224	118.609477	31.148606	3	340210
38	202410121320	264.0	41000	97.0662	0.856	83.1348	0	118.609251	31.146224	118.609477	31.148606	3	340210
38	202410121330	264.0	41000	90.9392	0.914	83.1348	0	118.609251	31.146224	118.609477	31.148606	3	340210
38	202410121340	264.0	41000	90.6265	0.917	83.1348	0	118.609251	31.146224	118.609477	31.148606	3	340210
38	202410121350	264.0	41000	100.478	0.827	83.1348	0	118.609251	31.146224	118.609477	31.148606	3	340210
38	202410121400	264.0	41000	97.6026	0.851	83.1348	0	118.609251	31.146224	118.609477	31.148606	3	340210
38	202410121410	264.0	41000	91.3678	0.909	83.1348	0	118.609251	31.146224	118.609477	31.148606	3	340210
38	202410121420	264.0	41000	94.9674	0.875	83.1348	0	118.609251	31.146224	118.609477	31.148606	3	340210
38	202410121430	264.0	41000	89.7635	0.926	83.1348	0	118.609251	31.146224	118.609477	31.148606	3	340210
38	202410121440	264.0	41000	90.6314	0.917	83.1348	0	118.609251	31.146224	118.609477	31.148606	3	340210
38	202410121450	264.0	41000	97.2077	0.855	83.1348	0	118.609251	31.146224	118.609477	31.148606	3	340210
38	202410121500	264.0	41000	94.7258	0.877	83.1348	0	118.609251	31.146224	118.609477	31.148606	3	340210
38	202410121510	264.0	41000	90.7076	0.916	83.1348	0	118.609251	31.146224	118.609477	31.148606	3	340210
38	202410121520	264.0	41000	94.9906	0.875	83.1348	0	118.609251	31.146224	118.609477	31.148606	3	340210
38	202410121530	264.0	41000	100.3065	0.828	83.1348	0	118.609251	31.146224	118.609477	31.148606	3	340210
38	202410121540	264.0	41000	96.8679	0.858	83.1348	0	118.609251	31.146224	118.609477	31.148606	3	340210
38	202410121550	264.0	41000	88.8403	0.935	83.1348	0	118.609251	31.146224	118.609477	31.148606	3	340210
38	202410121600	264.0	41000	88.874	0.935	83.1348	0	118.609251	31.146224	118.609477	31.148606	3	340210
38	202410121610	264.0	41000	87.5825	0.949	83.1348	0	118.609251	31.146224	118.609477	31.148606	3	340210
38	202410121620	264.0	41000	96.0347	0.865	83.1348	0	118.609251	31.146224	118.609477	31.148606	3	340210
38	202410121630	264.0	41000	94.4607	0.88	83.1348	0	118.609251	31.146224	118.609477	31.148606	3	340210
38	202410121640	264.0	41000	97.8225	0.849	83.1348	0	118.609251	31.146224	118.609477	31.148606	3	340210
38	202410121650	264.0	41000	100.2917	0.828	83.1348	0	118.609251	31.146224	118.609477	31.148606	3	340210
38	202410121700	264.0	41000	97.5091	0.852	83.1348	0	118.609251	31.146224	118.609477	31.148606	3	340210
38	202410121710	264.0	41000	97.7342	0.85	83.1348	0	118.609251	31.146224	118.609477	31.148606	3	340210
38	202410121720	264.0	41000	95.1868	0.873	83.1348	0	118.609251	31.146224	118.609477	31.148606	3	340210
38	202410121730	264.0	41000	94.054	0.883	83.1348	0	118.609251	31.146224	118.609477	31.148606	3	340210
38	202410121740	264.0	41000	100.6426	0.826	83.1348	0	118.609251	31.146224	118.609477	31.148606	3	340210
38	202410121750	264.0	41000	88.7529	0.936	83.1348	0	118.609251	31.146224	118.609477	31.148606	3	340210
38	202410121800	264.0	41000	94.5172	0.879	83.1348	0	118.609251	31.146224	118.609477	31.148606	3	340210
38	202410121810	264.0	41000	85.1774	0.976	83.1348	0	118.609251	31.146224	118.609477	31.148606	3	340210
38	202410121820	264.0	41000	83.8701	0.991	83.1348	0	118.609251	31.146224	118.609477	31.148606	3	340210
38	202410121830	264.0	41000	88.9533	0.934	83.1348	0	118.609251	31.146224	118.609477	31.148606	3	340210
38	202410121840	264.0	41000	88.6568	0.937	83.1348	0	118.609251	31.146224	118.609477	31.148606	3	340210
38	202410121850	264.0	41000	87.0409	0.955	83.1348	0	118.609251	31.146224	118.609477	31.148606	3	340210
38	202410121900	264.0	41000	86.5792	0.96	83.1348	0	118.609251	31.146224	118.609477	31.148606	3	340210
38	202410121910	264.0	41000	87.1612	0.953	83.1348	0	118.609251	31.146224	118.609477	31.148606	3	340210
38	202410121920	264.0	41000	83.3783	0.997	83.1348	0	118.609251	31.146224	118.609477	31.148606	3	340210
38	202410121930	264.0	41000	86.222	0.964	83.1348	0	118.609251	31.146224	118.609477	31.148606	3	340210
38	202410121940	264.0	41000	81.0663	1.025	83.1348	0	118.609251	31.146224	118.609477	31.148606	3	340210
38	202410121950	264.0	41000	88.2574	0.941	83.1348	0	118.609251	31.146224	118.609477	31.148606	3	340210
38	202410122000	264.0	41000	82.1642	1.011	83.1348	0	118.609251	31.146224	118.609477	31.148606	3	340210
38	202410122010	264.0	41000	83.646	0.993	83.1348	0	118.609251	31.146224	118.609477	31.148606	3	340210
38	202410122020	264.0	41000	78.7529	1.055	83.1348	0	118.609251	31.146224	118.609477	31.148606	3	340210
38	202410122030	264.0	41000	89.1848	0.932	83.1348	0	118.609251	31.146224	118.609477	31.148606	3	340210
38	202410122040	264.0	41000	80.4908	1.032	83.1348	0	118.609251	31.146224	118.609477	31.148606	3	340210
38	202410122050	264.0	41000	78.5666	1.058	83.1348	0	118.609251	31.146224	118.609477	31.148606	3	340210
38	202410122100	264.0	41000	85.6852	0.97	83.1348	0	118.609251	31.146224	118.609477	31.148606	3	340210
38	202410122110	264.0	41000	83.1544	0.999	83.1348	0	118.609251	31.146224	118.609477	31.148606	3	340210
38	202410122120	264.0	41000	88.5613	0.938	83.1348	0	118.609251	31.146224	118.609477	31.148606	3	340210
38	202410122130	264.0	41000	82.5109	1.007	83.1348	0	118.609251	31.146224	118.609477	31.148606	3	340210
38	202410122140	264.0	41000	77.6229	1.071	83.1348	0	118.609251	31.146224	118.609477	31.148606	3	340210
38	202410122150	264.0	41000	81.7634	1.016	83.1348	0	118.609251	31.146224	118.609477	31.148606	3	340210
38	202410122200	264.0	41000	83.4606	0.996	83.1348	0	118.609251	31.146224	118.609477	31.148606	3	340210
38	202410122210	264.0	41000	77.5163	1.072	83.1348	0	118.609251	31.146224	118.609477	31.148606	3	340210
38	202410122220	264.0	41000	82.1523	1.011	83.1348	0	118.609251	31.146224	118.609477	31.148606	3	340210
38	202410122230	264.0	41000	82.0242	1.013	83.1348	0	118.609251	31.146224	118.609477	31.148606	3	340210
38	202410122240	264.0	41000	81.2149	1.023	83.1348	0	118.609251	31.146224	118.609477	31.148606	3	340210
38	202410122250	264.0	41000	77.7027	1.069	83.1348	0	118.609251	31.146224	118.609477	31.148606	3	340210
38	202410122300	264.0	41000	86.5033	0.961	83.1348	0	118.609251	31.146224	118.609477	31.148606	3	340210
38	202410122310	264.0	41000	88.4575	0.939	83.1348	0	118.609251	31.146224	118.609477	31.148606	3	340210
38	202410122320	264.0	41000	88.8595	0.935	83.1348	0	118.609251	31.146224	118.609477	31.148606	3	340210
38	202410122330	264.0	41000	80.5887	1.031	83.1348	0	118.609251	31.146224	118.609477	31.148606	3	340210
38	202410122340	264.0	41000	77.5865	1.071	83.1348	0	118.609251	31.146224	118.609477	31.148606	3	340210
38	202410122350	264.0	41000	83.3894	0.996	83.1348	0	118.609251	31.146224	118.609477	31.148606	3	340210
39	202410210000	1312.0	41000	59.1957	1.179	69.8484	0	118.548805	31.263517	118.557415	31.261527	0	340210
39	202410210010	1312.0	41000	61.9686	1.127	69.8484	0	118.548805	31.263517	118.557415	31.261527	0	340210
39	202410210020	1312.0	41000	55.3339	1.262	69.8484	0	118.548805	31.263517	118.557415	31.261527	0	340210
39	202410210030	1312.0	41000	56.8831	1.227	69.8484	0	118.548805	31.263517	118.557415	31.261527	0	340210
39	202410210040	1312.0	41000	67.6043	1.033	69.8484	0	118.548805	31.263517	118.557415	31.261527	0	340210
39	202410210050	1312.0	41000	65.7805	1.061	69.8484	0	118.548805	31.263517	118.557415	31.261527	0	340210
39	202410210100	1312.0	41000	57.7937	1.208	69.8484	0	118.548805	31.263517	118.557415	31.261527	0	340210
39	202410210110	1312.0	41000	69.8484	1.0	69.8484	0	118.548805	31.263517	118.557415	31.261527	0	340210
39	202410210120	1312.0	41000	63.5802	1.098	69.8484	0	118.548805	31.263517	118.557415	31.261527	0	340210
39	202410210130	1312.0	41000	50.5639	1.381	69.8484	0	118.548805	31.263517	118.557415	31.261527	0	340210
39	202410210140	1312.0	41000	69.8484	1.0	69.8484	0	118.548805	31.263517	118.557415	31.261527	0	340210
39	202410210150	1312.0	41000	67.8791	1.029	69.8484	0	118.548805	31.263517	118.557415	31.261527	0	340210
39	202410210200	1312.0	41000	63.9915	1.091	69.8484	0	118.548805	31.263517	118.557415	31.261527	0	340210
39	202410210210	1312.0	41000	69.8484	1.0	69.8484	0	118.548805	31.263517	118.557415	31.261527	0	340210
39	202410210220	1312.0	41000	60.7778	1.149	69.8484	0	118.548805	31.263517	118.557415	31.261527	0	340210
39	202410210230	1312.0	41000	70.7253	0.987	69.8484	0	118.548805	31.263517	118.557415	31.261527	0	340210
39	202410210240	1312.0	41000	65.5636	1.065	69.8484	0	118.548805	31.263517	118.557415	31.261527	0	340210
39	202410210250	1312.0	41000	69.8484	1.0	69.8484	0	118.548805	31.263517	118.557415	31.261527	0	340210
39	202410210300	1312.0	41000	69.8484	1.0	69.8484	0	118.548805	31.263517	118.557415	31.261527	0	340210
39	202410210310	1312.0	41000	64.3707	1.085	69.8484	0	118.548805	31.263517	118.557415	31.261527	0	340210
39	202410210320	1312.0	41000	54.5142	1.281	69.8484	0	118.548805	31.263517	118.557415	31.261527	0	340210
39	202410210330	1312.0	41000	69.8484	1.0	69.8484	0	118.548805	31.263517	118.557415	31.261527	0	340210
39	202410210340	1312.0	41000	67.6283	1.032	69.8484	0	118.548805	31.263517	118.557415	31.261527	0	340210
39	202410210350	1312.0	41000	63.0311	1.108	69.8484	0	118.548805	31.263517	118.557415	31.261527	0	340210
39	202410210400	1312.0	41000	69.8484	1.0	69.8484	0	118.548805	31.263517	118.557415	31.261527	0	340210
39	202410210410	1312.0	41000	69.8484	1.0	69.8484	0	118.548805	31.263517	118.557415	31.261527	0	340210
39	202410210420	1312.0	41000	69.8484	1.0	69.8484	0	118.548805	31.263517	118.557415	31.261527	0	340210
39	202410210430	1312.0	41000	64.572	1.081	69.8484	0	118.548805	31.263517	118.557415	31.261527	0	340210
39	202410210440	1312.0	41000	71.6672	0.974	69.8484	0	118.548805	31.263517	118.557415	31.261527	0	340210
39	202410210450	1312.0	41000	69.8484	1.0	69.8484	0	118.548805	31.263517	118.557415	31.261527	0	340210
39	202410210500	1312.0	41000	69.8484	1.0	69.8484	0	118.548805	31.263517	118.557415	31.261527	0	340210
39	202410210510	1312.0	41000	66.1122	1.056	69.8484	0	118.548805	31.263517	118.557415	31.261527	0	340210
39	202410210520	1312.0	41000	64.5707	1.081	69.8484	0	118.548805	31.263517	118.557415	31.261527	0	340210
39	202410210530	1312.0	41000	66.8497	1.044	69.8484	0	118.548805	31.263517	118.557415	31.261527	0	340210
39	202410210540	1312.0	41000	69.0864	1.011	69.8484	0	118.548805	31.263517	118.557415	31.261527	0	340210
39	202410210550	1312.0	41000	72.7374	0.96	69.8484	0	118.548805	31.263517	118.557415	31.261527	0	340210
39	202410210600	1312.0	41000	62.9154	1.11	69.8484	0	118.548805	31.263517	118.557415	31.261527	0	340210
39	202410210610	1312.0	41000	71.864	0.971	69.8484	0	118.548805	31.263517	118.557415	31.261527	0	340210
39	202410210620	1312.0	41000	66.2585	1.054	69.8484	0	118.548805	31.263517	118.557415	31.261527	0	340210
39	202410210630	1312.0	41000	71.7864	0.973	69.8484	0	118.548805	31.263517	118.557415	31.261527	0	340210
39	202410210640	1312.0	41000	72.8216	0.959	69.8484	0	118.548805	31.263517	118.557415	31.261527	0	340210
39	202410210650	1312.0	41000	65.3238	1.069	69.8484	0	118.548805	31.263517	118.557415	31.261527	0	340210
39	202410210700	1312.0	41000	69.9885	0.997	69.8484	0	118.548805	31.263517	118.557415	31.261527	0	340210
39	202410210710	1312.0	41000	70.0241	0.997	69.8484	0	118.548805	31.263517	118.557415	31.261527	0	340210
39	202410210720	1312.0	41000	65.448	1.067	69.8484	0	118.548805	31.263517	118.557415	31.261527	0	340210
39	202410210730	1312.0	41000	72.147	0.968	69.8484	0	118.548805	31.263517	118.557415	31.261527	0	340210
39	202410210740	1312.0	41000	74.5169	0.937	69.8484	0	118.548805	31.263517	118.557415	31.261527	0	340210
39	202410210750	1312.0	41000	72.5963	0.962	69.8484	0	118.548805	31.263517	118.557415	31.261527	0	340210
39	202410210800	1312.0	41000	70.3679	0.992	69.8484	0	118.548805	31.263517	118.557415	31.261527	0	340210
39	202410210810	1312.0	41000	64.16	1.088	69.8484	0	118.548805	31.263517	118.557415	31.261527	0	340210
39	202410210820	1312.0	41000	69.8772	0.999	69.8484	0	118.548805	31.263517	118.557415	31.261527	0	340210
39	202410210830	1312.0	41000	72.8769	0.958	69.8484	0	118.548805	31.263517	118.557415	31.261527	0	340210
39	202410210840	1312.0	41000	67.9375	1.028	69.8484	0	118.548805	31.263517	118.557415	31.261527	0	340210
39	202410210850	1312.0	41000	67.8972	1.028	69.8484	0	118.548805	31.263517	118.557415	31.261527	0	340210
39	202410210900	1312.0	41000	70.1802	0.995	69.8484	0	118.548805	31.263517	118.557415	31.261527	0	340210
39	202410210910	1312.0	41000	66.692	1.047	69.8484	0	118.548805	31.263517	118.557415	31.261527	0	340210
39	202410210920	1312.0	41000	67.3549	1.037	69.8484	0	118.548805	31.263517	118.557415	31.261527	0	340210
39	202410210930	1312.0	41000	67.5845	1.033	69.8484	0	118.548805	31.263517	118.557415	31.261527	0	340210
39	202410210940	1312.0	41000	66.3542	1.052	69.8484	0	118.548805	31.263517	118.557415	31.261527	0	340210
39	202410210950	1312.0	41000	70.4779	0.991	69.8484	0	118.548805	31.263517	118.557415	31.261527	0	340210
39	202410211000	1312.0	41000	68.8761	1.014	69.8484	0	118.548805	31.263517	118.557415	31.261527	0	340210
39	202410211010	1312.0	41000	72.3966	0.964	69.8484	0	118.548805	31.263517	118.557415	31.261527	0	340210
39	202410211020	1312.0	41000	68.0933	1.025	69.8484	0	118.548805	31.263517	118.557415	31.261527	0	340210
39	202410211030	1312.0	41000	66.3374	1.052	69.8484	0	118.548805	31.263517	118.557415	31.261527	0	340210
39	202410211040	1312.0	41000	65.3773	1.068	69.8484	0	118.548805	31.263517	118.557415	31.261527	0	340210
39	202410211050	1312.0	41000	69.5849	1.003	69.8484	0	118.548805	31.263517	118.557415	31.261527	0	340210
39	202410211100	1312.0	41000	68.361	1.021	69.8484	0	118.548805	31.263517	118.557415	31.261527	0	340210
39	202410211110	1312.0	41000	68.0548	1.026	69.8484	0	118.548805	31.263517	118.557415	31.261527	0	340210
39	202410211120	1312.0	41000	71.7283	0.973	69.8484	0	118.548805	31.263517	118.557415	31.261527	0	340210
39	202410211130	1312.0	41000	63.5641	1.098	69.8484	0	118.548805	31.263517	118.557415	31.261527	0	340210
39	202410211140	1312.0	41000	64.5707	1.081	69.8484	0	118.548805	31.263517	118.557415	31.261527	0	340210
39	202410211150	1312.0	41000	67.0189	1.042	69.8484	0	118.548805	31.263517	118.557415	31.261527	0	340210
39	202410211200	1312.0	41000	70.9321	0.984	69.8484	0	118.548805	31.263517	118.557415	31.261527	0	340210
39	202410211210	1312.0	41000	65.3535	1.068	69.8484	0	118.548805	31.263517	118.557415	31.261527	0	340210
39	202410211220	1312.0	41000	66.0772	1.057	69.8484	0	118.548805	31.263517	118.557415	31.261527	0	340210
39	202410211230	1312.0	41000	67.9066	1.028	69.8484	0	118.548805	31.263517	118.557415	31.261527	0	340210
39	202410211240	1312.0	41000	68.8876	1.013	69.8484	0	118.548805	31.263517	118.557415	31.261527	0	340210
39	202410211250	1312.0	41000	68.5051	1.019	69.8484	0	118.548805	31.263517	118.557415	31.261527	0	340210
39	202410211300	1312.0	41000	71.3301	0.979	69.8484	0	118.548805	31.263517	118.557415	31.261527	0	340210
39	202410211310	1312.0	41000	67.5607	1.033	69.8484	0	118.548805	31.263517	118.557415	31.261527	0	340210
39	202410211320	1312.0	41000	67.9128	1.028	69.8484	0	118.548805	31.263517	118.557415	31.261527	0	340210
39	202410211330	1312.0	41000	68.605	1.018	69.8484	0	118.548805	31.263517	118.557415	31.261527	0	340210
39	202410211340	1312.0	41000	67.5375	1.034	69.8484	0	118.548805	31.263517	118.557415	31.261527	0	340210
39	202410211350	1312.0	41000	70.7706	0.986	69.8484	0	118.548805	31.263517	118.557415	31.261527	0	340210
39	202410211400	1312.0	41000	69.0914	1.01	69.8484	0	118.548805	31.263517	118.557415	31.261527	0	340210
39	202410211410	1312.0	41000	70.206	0.994	69.8484	0	118.548805	31.263517	118.557415	31.261527	0	340210
39	202410211420	1312.0	41000	70.2607	0.994	69.8484	0	118.548805	31.263517	118.557415	31.261527	0	340210
39	202410211430	1312.0	41000	69.7106	1.001	69.8484	0	118.548805	31.263517	118.557415	31.261527	0	340210
39	202410211440	1312.0	41000	70.0141	0.997	69.8484	0	118.548805	31.263517	118.557415	31.261527	0	340210
39	202410211450	1312.0	41000	65.0477	1.073	69.8484	0	118.548805	31.263517	118.557415	31.261527	0	340210
39	202410211500	1312.0	41000	73.3206	0.952	69.8484	0	118.548805	31.263517	118.557415	31.261527	0	340210
39	202410211510	1312.0	41000	69.1554	1.01	69.8484	0	118.548805	31.263517	118.557415	31.261527	0	340210
39	202410211520	1312.0	41000	67.0738	1.041	69.8484	0	118.548805	31.263517	118.557415	31.261527	0	340210
39	202410211530	1312.0	41000	66.7851	1.045	69.8484	0	118.548805	31.263517	118.557415	31.261527	0	340210
39	202410211540	1312.0	41000	71.7182	0.973	69.8484	0	118.548805	31.263517	118.557415	31.261527	0	340210
39	202410211550	1312.0	41000	64.2375	1.087	69.8484	0	118.548805	31.263517	118.557415	31.261527	0	340210
39	202410211600	1312.0	41000	66.1795	1.055	69.8484	0	118.548805	31.263517	118.557415	31.261527	0	340210
39	202410211610	1312.0	41000	67.1542	1.04	69.8484	0	118.548805	31.263517	118.557415	31.261527	0	340210
39	202410211620	1312.0	41000	67.7169	1.031	69.8484	0	118.548805	31.263517	118.557415	31.261527	0	340210
39	202410211630	1312.0	41000	66.4983	1.05	69.8484	0	118.548805	31.263517	118.557415	31.261527	0	340210
39	202410211640	1312.0	41000	69.9597	0.998	69.8484	0	118.548805	31.263517	118.557415	31.261527	0	340210
39	202410211650	1312.0	41000	68.8266	1.014	69.8484	0	118.548805	31.263517	118.557415	31.261527	0	340210
39	202410211700	1312.0	41000	63.446	1.1	69.8484	0	118.548805	31.263517	118.557415	31.261527	0	340210
39	202410211710	1312.0	41000	70.2346	0.994	69.8484	0	118.548805	31.263517	118.557415	31.261527	0	340210
39	202410211720	1312.0	41000	68.3178	1.022	69.8484	0	118.548805	31.263517	118.557415	31.261527	0	340210
39	202410211730	1312.0	41000	69.4396	1.005	69.8484	0	118.548805	31.263517	118.557415	31.261527	0	340210
39	202410211740	1312.0	41000	61.5386	1.135	69.8484	0	118.548805	31.263517	118.557415	31.261527	0	340210
39	202410211750	1312.0	41000	64.7473	1.078	69.8484	0	118.548805	31.263517	118.557415	31.261527	0	340210
39	202410211800	1312.0	41000	65.3779	1.068	69.8484	0	118.548805	31.263517	118.557415	31.261527	0	340210
39	202410211810	1312.0	41000	61.3052	1.139	69.8484	0	118.548805	31.263517	118.557415	31.261527	0	340210
39	202410211820	1312.0	41000	67.3773	1.036	69.8484	0	118.548805	31.263517	118.557415	31.261527	0	340210
39	202410211830	1312.0	41000	56.5769	1.234	69.8484	0	118.548805	31.263517	118.557415	31.261527	0	340210
39	202410211840	1312.0	41000	60.6792	1.151	69.8484	0	118.548805	31.263517	118.557415	31.261527	0	340210
39	202410211850	1312.0	41000	61.9976	1.126	69.8484	0	118.548805	31.263517	118.557415	31.261527	0	340210
39	202410211900	1312.0	41000	64.9001	1.076	69.8484	0	118.548805	31.263517	118.557415	31.261527	0	340210
39	202410211910	1312.0	41000	63.5039	1.099	69.8484	0	118.548805	31.263517	118.557415	31.261527	0	340210
39	202410211920	1312.0	41000	60.7126	1.15	69.8484	0	118.548805	31.263517	118.557415	31.261527	0	340210
39	202410211930	1312.0	41000	66.1198	1.056	69.8484	0	118.548805	31.263517	118.557415	31.261527	0	340210
39	202410211940	1312.0	41000	64.1887	1.088	69.8484	0	118.548805	31.263517	118.557415	31.261527	0	340210
39	202410211950	1312.0	41000	66.154	1.055	69.8484	0	118.548805	31.263517	118.557415	31.261527	0	340210
39	202410212000	1312.0	41000	61.0121	1.144	69.8484	0	118.548805	31.263517	118.557415	31.261527	0	340210
39	202410212010	1312.0	41000	64.9263	1.075	69.8484	0	118.548805	31.263517	118.557415	31.261527	0	340210
39	202410212020	1312.0	41000	65.9939	1.058	69.8484	0	118.548805	31.263517	118.557415	31.261527	0	340210
39	202410212030	1312.0	41000	58.6231	1.191	69.8484	0	118.548805	31.263517	118.557415	31.261527	0	340210
39	202410212040	1312.0	41000	62.6716	1.114	69.8484	0	118.548805	31.263517	118.557415	31.261527	0	340210
39	202410212050	1312.0	41000	67.1066	1.04	69.8484	0	118.548805	31.263517	118.557415	31.261527	0	340210
39	202410212100	1312.0	41000	57.0825	1.223	69.8484	0	118.548805	31.263517	118.557415	31.261527	0	340210
39	202410212110	1312.0	41000	52.3581	1.334	69.8484	0	118.548805	31.263517	118.557415	31.261527	0	340210
39	202410212120	1312.0	41000	57.4489	1.215	69.8484	0	118.548805	31.263517	118.557415	31.261527	0	340210
39	202410212130	1312.0	41000	58.4561	1.194	69.8484	0	118.548805	31.263517	118.557415	31.261527	0	340210
39	202410212140	1312.0	41000	61.3324	1.138	69.8484	0	118.548805	31.263517	118.557415	31.261527	0	340210
39	202410212150	1312.0	41000	65.537	1.065	69.8484	0	118.548805	31.263517	118.557415	31.261527	0	340210
39	202410212200	1312.0	41000	64.2487	1.087	69.8484	0	118.548805	31.263517	118.557415	31.261527	0	340210
39	202410212210	1312.0	41000	62.4334	1.118	69.8484	0	118.548805	31.263517	118.557415	31.261527	0	340210
39	202410212220	1312.0	41000	59.1764	1.18	69.8484	0	118.548805	31.263517	118.557415	31.261527	0	340210
39	202410212230	1312.0	41000	65.9757	1.058	69.8484	0	118.548805	31.263517	118.557415	31.261527	0	340210
39	202410212240	1312.0	41000	55.9774	1.247	69.8484	0	118.548805	31.263517	118.557415	31.261527	0	340210
39	202410212250	1312.0	41000	58.0832	1.202	69.8484	0	118.548805	31.263517	118.557415	31.261527	0	340210
39	202410212300	1312.0	41000	66.0179	1.058	69.8484	0	118.548805	31.263517	118.557415	31.261527	0	340210
39	202410212310	1312.0	41000	57.8234	1.207	69.8484	0	118.548805	31.263517	118.557415	31.261527	0	340210
39	202410212320	1312.0	41000	62.7742	1.112	69.8484	0	118.548805	31.263517	118.557415	31.261527	0	340210
39	202410212330	1312.0	41000	64.5634	1.081	69.8484	0	118.548805	31.263517	118.557415	31.261527	0	340210
39	202410212340	1312.0	41000	56.9056	1.227	69.8484	0	118.548805	31.263517	118.557415	31.261527	0	340210
39	202410212350	1312.0	41000	59.869	1.166	69.8484	0	118.548805	31.263517	118.557415	31.261527	0	340210
40	202410220000	15.0	41000	58.492	1.421	83.1525	3	118.589247	31.219491	118.589328	31.219379	1	340210
40	202410220010	15.0	41000	68.7489	1.209	83.1525	3	118.589247	31.219491	118.589328	31.219379	1	340210
40	202410220020	15.0	41000	66.2677	1.254	83.1525	3	118.589247	31.219491	118.589328	31.219379	1	340210
40	202410220030	15.0	41000	71.2336	1.167	83.1525	3	118.589247	31.219491	118.589328	31.219379	1	340210
40	202410220040	15.0	41000	67.5488	1.23	83.1525	3	118.589247	31.219491	118.589328	31.219379	1	340210
40	202410220050	15.0	41000	70.2898	1.182	83.1525	3	118.589247	31.219491	118.589328	31.219379	1	340210
40	202410220100	15.0	41000	73.2774	1.134	83.1525	3	118.589247	31.219491	118.589328	31.219379	1	340210
40	202410220110	15.0	41000	70.1768	1.184	83.1525	3	118.589247	31.219491	118.589328	31.219379	1	340210
40	202410220120	15.0	41000	72.2623	1.15	83.1525	3	118.589247	31.219491	118.589328	31.219379	1	340210
40	202410220130	15.0	41000	67.8323	1.225	83.1525	3	118.589247	31.219491	118.589328	31.219379	1	340210
40	202410220140	15.0	41000	72.6047	1.145	83.1525	3	118.589247	31.219491	118.589328	31.219379	1	340210
40	202410220150	15.0	41000	68.7732	1.209	83.1525	3	118.589247	31.219491	118.589328	31.219379	1	340210
40	202410220200	15.0	41000	71.9562	1.155	83.1525	3	118.589247	31.219491	118.589328	31.219379	1	340210
40	202410220210	15.0	41000	67.8555	1.225	83.1525	3	118.589247	31.219491	118.589328	31.219379	1	340210
40	202410220220	15.0	41000	70.3348	1.182	83.1525	3	118.589247	31.219491	118.589328	31.219379	1	340210
40	202410220230	15.0	41000	71.065	1.17	83.1525	3	118.589247	31.219491	118.589328	31.219379	1	340210
40	202410220240	15.0	41000	73.7608	1.127	83.1525	3	118.589247	31.219491	118.589328	31.219379	1	340210
40	202410220250	15.0	41000	72.3182	1.149	83.1525	3	118.589247	31.219491	118.589328	31.219379	1	340210
40	202410220300	15.0	41000	71.3891	1.164	83.1525	3	118.589247	31.219491	118.589328	31.219379	1	340210
40	202410220310	15.0	41000	72.905	1.14	83.1525	3	118.589247	31.219491	118.589328	31.219379	1	340210
40	202410220320	15.0	41000	71.9722	1.155	83.1525	3	118.589247	31.219491	118.589328	31.219379	1	340210
40	202410220330	15.0	41000	73.355	1.133	83.1525	3	118.589247	31.219491	118.589328	31.219379	1	340210
40	202410220340	15.0	41000	73.685	1.128	83.1525	3	118.589247	31.219491	118.589328	31.219379	1	340210
40	202410220350	15.0	41000	78.7641	1.055	83.1525	3	118.589247	31.219491	118.589328	31.219379	1	340210
40	202410220400	15.0	41000	60.6394	1.371	83.1525	3	118.589247	31.219491	118.589328	31.219379	1	340210
40	202410220410	15.0	41000	75.7141	1.098	83.1525	3	118.589247	31.219491	118.589328	31.219379	1	340210
40	202410220420	15.0	41000	71.0286	1.17	83.1525	3	118.589247	31.219491	118.589328	31.219379	1	340210
40	202410220430	15.0	41000	69.4681	1.196	83.1525	3	118.589247	31.219491	118.589328	31.219379	1	340210
40	202410220440	15.0	41000	71.9281	1.156	83.1525	3	118.589247	31.219491	118.589328	31.219379	1	340210
40	202410220450	15.0	41000	68.1348	1.22	83.1525	3	118.589247	31.219491	118.589328	31.219379	1	340210
40	202410220500	15.0	41000	82.317	1.01	83.1525	3	118.589247	31.219491	118.589328	31.219379	1	340210
40	202410220510	15.0	41000	67.709	1.228	83.1525	3	118.589247	31.219491	118.589328	31.219379	1	340210
40	202410220520	15.0	41000	65.1854	1.275	83.1525	3	118.589247	31.219491	118.589328	31.219379	1	340210
40	202410220530	15.0	41000	67.4607	1.232	83.1525	3	118.589247	31.219491	118.589328	31.219379	1	340210
40	202410220540	15.0	41000	68.9765	1.205	83.1525	3	118.589247	31.219491	118.589328	31.219379	1	340210
40	202410220550	15.0	41000	76.107	1.092	83.1525	3	118.589247	31.219491	118.589328	31.219379	1	340210
40	202410220600	15.0	41000	76.6576	1.084	83.1525	3	118.589247	31.219491	118.589328	31.219379	1	340210
40	202410220610	15.0	41000	72.8763	1.141	83.1525	3	118.589247	31.219491	118.589328	31.219379	1	340210
40	202410220620	15.0	41000	73.7751	1.127	83.1525	3	118.589247	31.219491	118.589328	31.219379	1	340210
40	202410220630	15.0	41000	73.2824	1.134	83.1525	3	118.589247	31.219491	118.589328	31.219379	1	340210
40	202410220640	15.0	41000	70.9997	1.171	83.1525	3	118.589247	31.219491	118.589328	31.219379	1	340210
40	202410220650	15.0	41000	74.7288	1.112	83.1525	3	118.589247	31.219491	118.589328	31.219379	1	340210
40	202410220700	15.0	41000	74.3591	1.118	83.1525	3	118.589247	31.219491	118.589328	31.219379	1	340210
40	202410220710	15.0	41000	74.7288	1.112	83.1525	3	118.589247	31.219491	118.589328	31.219379	1	340210
40	202410220720	15.0	41000	70.3924	1.181	83.1525	3	118.589247	31.219491	118.589328	31.219379	1	340210
40	202410220730	15.0	41000	71.7809	1.158	83.1525	3	118.589247	31.219491	118.589328	31.219379	1	340210
40	202410220740	15.0	41000	74.1658	1.121	83.1525	3	118.589247	31.219491	118.589328	31.219379	1	340210
40	202410220750	15.0	41000	72.9481	1.139	83.1525	3	118.589247	31.219491	118.589328	31.219379	1	340210
40	202410220800	15.0	41000	69.7313	1.192	83.1525	3	118.589247	31.219491	118.589328	31.219379	1	340210
40	202410220810	15.0	41000	75.9572	1.094	83.1525	3	118.589247	31.219491	118.589328	31.219379	1	340210
40	202410220820	15.0	41000	74.8582	1.11	83.1525	3	118.589247	31.219491	118.589328	31.219379	1	340210
40	202410220830	15.0	41000	72.7923	1.142	83.1525	3	118.589247	31.219491	118.589328	31.219379	1	340210
40	202410220840	15.0	41000	73.3359	1.133	83.1525	3	118.589247	31.219491	118.589328	31.219379	1	340210
40	202410220850	15.0	41000	70.0569	1.186	83.1525	3	118.589247	31.219491	118.589328	31.219379	1	340210
40	202410220900	15.0	41000	73.569	1.13	83.1525	3	118.589247	31.219491	118.589328	31.219379	1	340210
40	202410220910	15.0	41000	72.9609	1.139	83.1525	3	118.589247	31.219491	118.589328	31.219379	1	340210
40	202410220920	15.0	41000	71.6522	1.16	83.1525	3	118.589247	31.219491	118.589328	31.219379	1	340210
40	202410220930	15.0	41000	66.0045	1.259	83.1525	3	118.589247	31.219491	118.589328	31.219379	1	340210
40	202410220940	15.0	41000	70.1816	1.184	83.1525	3	118.589247	31.219491	118.589328	31.219379	1	340210
40	202410220950	15.0	41000	71.3733	1.165	83.1525	3	118.589247	31.219491	118.589328	31.219379	1	340210
40	202410221000	15.0	41000	71.926	1.156	83.1525	3	118.589247	31.219491	118.589328	31.219379	1	340210
40	202410221010	15.0	41000	69.7789	1.191	83.1525	3	118.589247	31.219491	118.589328	31.219379	1	340210
40	202410221020	15.0	41000	72.5426	1.146	83.1525	3	118.589247	31.219491	118.589328	31.219379	1	340210
40	202410221030	15.0	41000	74.7766	1.112	83.1525	3	118.589247	31.219491	118.589328	31.219379	1	340210
40	202410221040	15.0	41000	70.7323	1.175	83.1525	3	118.589247	31.219491	118.589328	31.219379	1	340210
40	202410221050	15.0	41000	75.7926	1.097	83.1525	3	118.589247	31.219491	118.589328	31.219379	1	340210
40	202410221100	15.0	41000	67.4214	1.233	83.1525	3	118.589247	31.219491	118.589328	31.219379	1	340210
40	202410221110	15.0	41000	71.6802	1.16	83.1525	3	118.589247	31.219491	118.589328	31.219379	1	340210
40	202410221120	15.0	41000	67.5846	1.23	83.1525	3	118.589247	31.219491	118.589328	31.219379	1	340210
40	202410221130	15.0	41000	72.1873	1.151	83.1525	3	118.589247	31.219491	118.589328	31.219379	1	340210
40	202410221140	15.0	41000	70.3568	1.181	83.1525	3	118.589247	31.219491	118.589328	31.219379	1	340210
40	202410221150	15.0	41000	72.1922	1.151	83.1525	3	118.589247	31.219491	118.589328	31.219379	1	340210
40	202410221200	15.0	41000	73.4694	1.131	83.1525	3	118.589247	31.219491	118.589328	31.219379	1	340210
40	202410221210	15.0	41000	69.4628	1.197	83.1525	3	118.589247	31.219491	118.589328	31.219379	1	340210
40	202410221220	15.0	41000	67.9234	1.224	83.1525	3	118.589247	31.219491	118.589328	31.219379	1	340210
40	202410221230	15.0	41000	71.8502	1.157	83.1525	3	118.589247	31.219491	118.589328	31.219379	1	340210
40	202410221240	15.0	41000	69.6756	1.193	83.1525	3	118.589247	31.219491	118.589328	31.219379	1	340210
40	202410221250	15.0	41000	66.1733	1.256	83.1525	3	118.589247	31.219491	118.589328	31.219379	1	340210
40	202410221300	15.0	41000	68.0592	1.221	83.1525	3	118.589247	31.219491	118.589328	31.219379	1	340210
40	202410221310	15.0	41000	69.7021	1.192	83.1525	3	118.589247	31.219491	118.589328	31.219379	1	340210
40	202410221320	15.0	41000	66.7689	1.245	83.1525	3	118.589247	31.219491	118.589328	31.219379	1	340210
40	202410221330	15.0	41000	69.8125	1.191	83.1525	3	118.589247	31.219491	118.589328	31.219379	1	340210
40	202410221340	15.0	41000	74.3551	1.118	83.1525	3	118.589247	31.219491	118.589328	31.219379	1	340210
40	202410221350	15.0	41000	71.7535	1.158	83.1525	3	118.589247	31.219491	118.589328	31.219379	1	340210
40	202410221400	15.0	41000	72.5085	1.146	83.1525	3	118.589247	31.219491	118.589328	31.219379	1	340210
40	202410221410	15.0	41000	73.9891	1.123	83.1525	3	118.589247	31.219491	118.589328	31.219379	1	340210
40	202410221420	15.0	41000	72.2117	1.151	83.1525	3	118.589247	31.219491	118.589328	31.219379	1	340210
40	202410221430	15.0	41000	70.5684	1.178	83.1525	3	118.589247	31.219491	118.589328	31.219379	1	340210
40	202410221440	15.0	41000	64.9012	1.281	83.1525	3	118.589247	31.219491	118.589328	31.219379	1	340210
40	202410221450	15.0	41000	73.0924	1.137	83.1525	3	118.589247	31.219491	118.589328	31.219379	1	340210
40	202410221500	15.0	41000	67.6326	1.229	83.1525	3	118.589247	31.219491	118.589328	31.219379	1	340210
40	202410221510	15.0	41000	67.0858	1.239	83.1525	3	118.589247	31.219491	118.589328	31.219379	1	340210
40	202410221520	15.0	41000	70.0241	1.187	83.1525	3	118.589247	31.219491	118.589328	31.219379	1	340210
40	202410221530	15.0	41000	75.4481	1.102	83.1525	3	118.589247	31.219491	118.589328	31.219379	1	340210
40	202410221540	15.0	41000	72.2391	1.151	83.1525	3	118.589247	31.219491	118.589328	31.219379	1	340210
40	202410221550	15.0	41000	70.5743	1.178	83.1525	3	118.589247	31.219491	118.589328	31.219379	1	340210
40	202410221600	15.0	41000	71.9608	1.155	83.1525	3	118.589247	31.219491	118.589328	31.219379	1	340210
40	202410221610	15.0	41000	66.4192	1.251	83.1525	3	118.589247	31.219491	118.589328	31.219379	1	340210
40	202410221620	15.0	41000	71.3296	1.165	83.1525	3	118.589247	31.219491	118.589328	31.219379	1	340210
40	202410221630	15.0	41000	71.3574	1.165	83.1525	3	118.589247	31.219491	118.589328	31.219379	1	340210
40	202410221640	15.0	41000	70.0199	1.187	83.1525	3	118.589247	31.219491	118.589328	31.219379	1	340210
40	202410221650	15.0	41000	69.5156	1.196	83.1525	3	118.589247	31.219491	118.589328	31.219379	1	340210
40	202410221700	15.0	41000	71.175	1.168	83.1525	3	118.589247	31.219491	118.589328	31.219379	1	340210
40	202410221710	15.0	41000	65.3714	1.272	83.1525	3	118.589247	31.219491	118.589328	31.219379	1	340210
40	202410221720	15.0	41000	67.415	1.233	83.1525	3	118.589247	31.219491	118.589328	31.219379	1	340210
40	202410221730	15.0	41000	70.5629	1.178	83.1525	3	118.589247	31.219491	118.589328	31.219379	1	340210
40	202410221740	15.0	41000	67.5801	1.23	83.1525	3	118.589247	31.219491	118.589328	31.219379	1	340210
40	202410221750	15.0	41000	67.5236	1.231	83.1525	3	118.589247	31.219491	118.589328	31.219379	1	340210
40	202410221800	15.0	41000	74.586	1.114	83.1525	3	118.589247	31.219491	118.589328	31.219379	1	340210
40	202410221810	15.0	41000	72.1022	1.153	83.1525	3	118.589247	31.219491	118.589328	31.219379	1	340210
40	202410221820	15.0	41000	67.0858	1.239	83.1525	3	118.589247	31.219491	118.589328	31.219379	1	340210
40	202410221830	15.0	41000	68.9823	1.205	83.1525	3	118.589247	31.219491	118.589328	31.219379	1	340210
40	202410221840	15.0	41000	70.9412	1.172	83.1525	3	118.589247	31.219491	118.589328	31.219379	1	340210
40	202410221850	15.0	41000	65.3137	1.273	83.1525	3	118.589247	31.219491	118.589328	31.219379	1	340210
40	202410221900	15.0	41000	69.7625	1.191	83.1525	3	118.589247	31.219491	118.589328	31.219379	1	340210
40	202410221910	15.0	41000	71.2276	1.167	83.1525	3	118.589247	31.219491	118.589328	31.219379	1	340210
40	202410221920	15.0	41000	69.6421	1.193	83.1525	3	118.589247	31.219491	118.589328	31.219379	1	340210
40	202410221930	15.0	41000	69.0891	1.203	83.1525	3	118.589247	31.219491	118.589328	31.219379	1	340210
40	202410221940	15.0	41000	61.968	1.341	83.1525	3	118.589247	31.219491	118.589328	31.219379	1	340210
40	202410221950	15.0	41000	69.4396	1.197	83.1525	3	118.589247	31.219491	118.589328	31.219379	1	340210
40	202410222000	15.0	41000	64.9926	1.279	83.1525	3	118.589247	31.219491	118.589328	31.219379	1	340210
40	202410222010	15.0	41000	66.4192	1.251	83.1525	3	118.589247	31.219491	118.589328	31.219379	1	340210
40	202410222020	15.0	41000	69.9316	1.189	83.1525	3	118.589247	31.219491	118.589328	31.219379	1	340210
40	202410222030	15.0	41000	69.8122	1.191	83.1525	3	118.589247	31.219491	118.589328	31.219379	1	340210
40	202410222040	15.0	41000	73.5098	1.131	83.1525	3	118.589247	31.219491	118.589328	31.219379	1	340210
40	202410222050	15.0	41000	66.8038	1.244	83.1525	3	118.589247	31.219491	118.589328	31.219379	1	340210
40	202410222100	15.0	41000	66.1795	1.256	83.1525	3	118.589247	31.219491	118.589328	31.219379	1	340210
40	202410222110	15.0	41000	65.5167	1.269	83.1525	3	118.589247	31.219491	118.589328	31.219379	1	340210
40	202410222120	15.0	41000	71.0225	1.17	83.1525	3	118.589247	31.219491	118.589328	31.219379	1	340210
40	202410222130	15.0	41000	70.2166	1.184	83.1525	3	118.589247	31.219491	118.589328	31.219379	1	340210
40	202410222140	15.0	41000	72.7008	1.143	83.1525	3	118.589247	31.219491	118.589328	31.219379	1	340210
40	202410222150	15.0	41000	67.9772	1.223	83.1525	3	118.589247	31.219491	118.589328	31.219379	1	340210
40	202410222200	15.0	41000	68.3639	1.216	83.1525	3	118.589247	31.219491	118.589328	31.219379	1	340210
40	202410222210	15.0	41000	71.1069	1.169	83.1525	3	118.589247	31.219491	118.589328	31.219379	1	340210
40	202410222220	15.0	41000	70.1366	1.185	83.1525	3	118.589247	31.219491	118.589328	31.219379	1	340210
40	202410222230	15.0	41000	72.1698	1.152	83.1525	3	118.589247	31.219491	118.589328	31.219379	1	340210
40	202410222240	15.0	41000	69.6024	1.194	83.1525	3	118.589247	31.219491	118.589328	31.219379	1	340210
40	202410222250	15.0	41000	72.8043	1.142	83.1525	3	118.589247	31.219491	118.589328	31.219379	1	340210
40	202410222300	15.0	41000	74.5268	1.115	83.1525	3	118.589247	31.219491	118.589328	31.219379	1	340210
40	202410222310	15.0	41000	71.9443	1.155	83.1525	3	118.589247	31.219491	118.589328	31.219379	1	340210
40	202410222320	15.0	41000	68.9595	1.205	83.1525	3	118.589247	31.219491	118.589328	31.219379	1	340210
40	202410222330	15.0	41000	72.255	1.15	83.1525	3	118.589247	31.219491	118.589328	31.219379	1	340210
40	202410222340	15.0	41000	69.7544	1.192	83.1525	3	118.589247	31.219491	118.589328	31.219379	1	340210
40	202410222350	15.0	41000	66.179	1.256	83.1525	3	118.589247	31.219491	118.589328	31.219379	1	340210
40	202410250000	15.0	41000	66.0756	1.258	83.1525	3	118.589247	31.219491	118.589328	31.219379	1	340210
40	202410250010	15.0	41000	73.4157	1.132	83.1525	3	118.589247	31.219491	118.589328	31.219379	1	340210
40	202410250020	15.0	41000	75.5428	1.1	83.1525	3	118.589247	31.219491	118.589328	31.219379	1	340210
40	202410250030	15.0	41000	70.0685	1.186	83.1525	3	118.589247	31.219491	118.589328	31.219379	1	340210
40	202410250040	15.0	41000	71.9888	1.155	83.1525	3	118.589247	31.219491	118.589328	31.219379	1	340210
40	202410250050	15.0	41000	73.1702	1.136	83.1525	3	118.589247	31.219491	118.589328	31.219379	1	340210
40	202410250100	15.0	41000	74.609	1.114	83.1525	3	118.589247	31.219491	118.589328	31.219379	1	340210
40	202410250110	15.0	41000	72.6278	1.144	83.1525	3	118.589247	31.219491	118.589328	31.219379	1	340210
40	202410250120	15.0	41000	71.7244	1.159	83.1525	3	118.589247	31.219491	118.589328	31.219379	1	340210
40	202410250130	15.0	41000	70.2365	1.183	83.1525	3	118.589247	31.219491	118.589328	31.219379	1	340210
40	202410250140	15.0	41000	68.8148	1.208	83.1525	3	118.589247	31.219491	118.589328	31.219379	1	340210
40	202410250150	15.0	41000	67.6879	1.228	83.1525	3	118.589247	31.219491	118.589328	31.219379	1	340210
40	202410250200	15.0	41000	69.3322	1.199	83.1525	3	118.589247	31.219491	118.589328	31.219379	1	340210
40	202410250210	15.0	41000	69.7316	1.192	83.1525	3	118.589247	31.219491	118.589328	31.219379	1	340210
40	202410250220	15.0	41000	80.2277	1.036	83.1525	3	118.589247	31.219491	118.589328	31.219379	1	340210
40	202410250230	15.0	41000	73.9283	1.124	83.1525	3	118.589247	31.219491	118.589328	31.219379	1	340210
40	202410250240	15.0	41000	75.3052	1.104	83.1525	3	118.589247	31.219491	118.589328	31.219379	1	340210
40	202410250250	15.0	41000	73.2893	1.134	83.1525	3	118.589247	31.219491	118.589328	31.219379	1	340210
40	202410250300	15.0	41000	72.9344	1.14	83.1525	3	118.589247	31.219491	118.589328	31.219379	1	340210
40	202410250310	15.0	41000	77.1463	1.077	83.1525	3	118.589247	31.219491	118.589328	31.219379	1	340210
40	202410250320	15.0	41000	69.3295	1.199	83.1525	3	118.589247	31.219491	118.589328	31.219379	1	340210
40	202410250330	15.0	41000	74.0469	1.122	83.1525	3	118.589247	31.219491	118.589328	31.219379	1	340210
40	202410250340	15.0	41000	66.5069	1.25	83.1525	3	118.589247	31.219491	118.589328	31.219379	1	340210
40	202410250350	15.0	41000	74.37	1.118	83.1525	3	118.589247	31.219491	118.589328	31.219379	1	340210
40	202410250400	15.0	41000	73.0489	1.138	83.1525	3	118.589247	31.219491	118.589328	31.219379	1	340210
40	202410250410	15.0	41000	69.0668	1.203	83.1525	3	118.589247	31.219491	118.589328	31.219379	1	340210
40	202410250420	15.0	41000	70.1194	1.185	83.1525	3	118.589247	31.219491	118.589328	31.219379	1	340210
40	202410250430	15.0	41000	80.6539	1.03	83.1525	3	118.589247	31.219491	118.589328	31.219379	1	340210
40	202410250440	15.0	41000	65.9576	1.26	83.1525	3	118.589247	31.219491	118.589328	31.219379	1	340210
40	202410250450	15.0	41000	70.4305	1.18	83.1525	3	118.589247	31.219491	118.589328	31.219379	1	340210
40	202410250500	15.0	41000	70.3448	1.182	83.1525	3	118.589247	31.219491	118.589328	31.219379	1	340210
40	202410250510	15.0	41000	74.3967	1.117	83.1525	3	118.589247	31.219491	118.589328	31.219379	1	340210
40	202410250520	15.0	41000	73.5782	1.13	83.1525	3	118.589247	31.219491	118.589328	31.219379	1	340210
40	202410250530	15.0	41000	70.1423	1.185	83.1525	3	118.589247	31.219491	118.589328	31.219379	1	340210
40	202410250540	15.0	41000	75.37	1.103	83.1525	3	118.589247	31.219491	118.589328	31.219379	1	340210
40	202410250550	15.0	41000	76.0581	1.093	83.1525	3	118.589247	31.219491	118.589328	31.219379	1	340210
40	202410250600	15.0	41000	68.4379	1.215	83.1525	3	118.589247	31.219491	118.589328	31.219379	1	340210
40	202410250610	15.0	41000	70.3679	1.181	83.1525	3	118.589247	31.219491	118.589328	31.219379	1	340210
40	202410250620	15.0	41000	71.3453	1.165	83.1525	3	118.589247	31.219491	118.589328	31.219379	1	340210
40	202410250630	15.0	41000	76.9152	1.081	83.1525	3	118.589247	31.219491	118.589328	31.219379	1	340210
40	202410250640	15.0	41000	71.8552	1.157	83.1525	3	118.589247	31.219491	118.589328	31.219379	1	340210
40	202410250650	15.0	41000	73.069	1.137	83.1525	3	118.589247	31.219491	118.589328	31.219379	1	340210
40	202410250700	15.0	41000	77.0326	1.079	83.1525	3	118.589247	31.219491	118.589328	31.219379	1	340210
40	202410250710	15.0	41000	68.9601	1.205	83.1525	3	118.589247	31.219491	118.589328	31.219379	1	340210
40	202410250720	15.0	41000	66.3123	1.253	83.1525	3	118.589247	31.219491	118.589328	31.219379	1	340210
40	202410250730	15.0	41000	72.4047	1.148	83.1525	3	118.589247	31.219491	118.589328	31.219379	1	340210
40	202410250740	15.0	41000	70.3261	1.182	83.1525	3	118.589247	31.219491	118.589328	31.219379	1	340210
40	202410250750	15.0	41000	75.6601	1.099	83.1525	3	118.589247	31.219491	118.589328	31.219379	1	340210
40	202410250800	15.0	41000	71.4657	1.163	83.1525	3	118.589247	31.219491	118.589328	31.219379	1	340210
40	202410250810	15.0	41000	72.8765	1.141	83.1525	3	118.589247	31.219491	118.589328	31.219379	1	340210
40	202410250820	15.0	41000	73.79	1.126	83.1525	3	118.589247	31.219491	118.589328	31.219379	1	340210
40	202410250830	15.0	41000	73.1654	1.136	83.1525	3	118.589247	31.219491	118.589328	31.219379	1	340210
40	202410250840	15.0	41000	72.1978	1.151	83.1525	3	118.589247	31.219491	118.589328	31.219379	1	340210
40	202410250850	15.0	41000	72.0861	1.153	83.1525	3	118.589247	31.219491	118.589328	31.219379	1	340210
40	202410250900	15.0	41000	76.489	1.087	83.1525	3	118.589247	31.219491	118.589328	31.219379	1	340210
40	202410250910	15.0	41000	73.5911	1.129	83.1525	3	118.589247	31.219491	118.589328	31.219379	1	340210
40	202410250920	15.0	41000	74.2834	1.119	83.1525	3	118.589247	31.219491	118.589328	31.219379	1	340210
40	202410250930	15.0	41000	70.5286	1.178	83.1525	3	118.589247	31.219491	118.589328	31.219379	1	340210
40	202410250940	15.0	41000	68.4948	1.213	83.1525	3	118.589247	31.219491	118.589328	31.219379	1	340210
40	202410250950	15.0	41000	75.0885	1.107	83.1525	3	118.589247	31.219491	118.589328	31.219379	1	340210
40	202410251000	15.0	41000	72.3047	1.15	83.1525	3	118.589247	31.219491	118.589328	31.219379	1	340210
40	202410251010	15.0	41000	71.6837	1.159	83.1525	3	118.589247	31.219491	118.589328	31.219379	1	340210
40	202410251020	15.0	41000	68.3798	1.216	83.1525	3	118.589247	31.219491	118.589328	31.219379	1	340210
40	202410251030	15.0	41000	74.3039	1.119	83.1525	3	118.589247	31.219491	118.589328	31.219379	1	340210
40	202410251040	15.0	41000	70.7358	1.175	83.1525	3	118.589247	31.219491	118.589328	31.219379	1	340210
40	202410251050	15.0	41000	72.6808	1.144	83.1525	3	118.589247	31.219491	118.589328	31.219379	1	340210
40	202410251100	15.0	41000	75.5699	1.1	83.1525	3	118.589247	31.219491	118.589328	31.219379	1	340210
40	202410251110	15.0	41000	68.9528	1.205	83.1525	3	118.589247	31.219491	118.589328	31.219379	1	340210
40	202410251120	15.0	41000	64.6939	1.285	83.1525	3	118.589247	31.219491	118.589328	31.219379	1	340210
40	202410251130	15.0	41000	75.5653	1.1	83.1525	3	118.589247	31.219491	118.589328	31.219379	1	340210
40	202410251140	15.0	41000	70.3686	1.181	83.1525	3	118.589247	31.219491	118.589328	31.219379	1	340210
40	202410251150	15.0	41000	69.6746	1.193	83.1525	3	118.589247	31.219491	118.589328	31.219379	1	340210
40	202410251200	15.0	41000	74.8391	1.111	83.1525	3	118.589247	31.219491	118.589328	31.219379	1	340210
40	202410251210	15.0	41000	72.9054	1.14	83.1525	3	118.589247	31.219491	118.589328	31.219379	1	340210
40	202410251220	15.0	41000	65.3797	1.271	83.1525	3	118.589247	31.219491	118.589328	31.219379	1	340210
40	202410251230	15.0	41000	69.0118	1.204	83.1525	3	118.589247	31.219491	118.589328	31.219379	1	340210
40	202410251240	15.0	41000	69.8275	1.19	83.1525	3	118.589247	31.219491	118.589328	31.219379	1	340210
40	202410251250	15.0	41000	67.1522	1.238	83.1525	3	118.589247	31.219491	118.589328	31.219379	1	340210
40	202410251300	15.0	41000	72.4872	1.147	83.1525	3	118.589247	31.219491	118.589328	31.219379	1	340210
40	202410251310	15.0	41000	65.3324	1.272	83.1525	3	118.589247	31.219491	118.589328	31.219379	1	340210
40	202410251320	15.0	41000	66.4113	1.252	83.1525	3	118.589247	31.219491	118.589328	31.219379	1	340210
40	202410251330	15.0	41000	72.1264	1.152	83.1525	3	118.589247	31.219491	118.589328	31.219379	1	340210
40	202410251340	15.0	41000	74.1237	1.121	83.1525	3	118.589247	31.219491	118.589328	31.219379	1	340210
40	202410251350	15.0	41000	74.2763	1.119	83.1525	3	118.589247	31.219491	118.589328	31.219379	1	340210
40	202410251400	15.0	41000	71.7295	1.159	83.1525	3	118.589247	31.219491	118.589328	31.219379	1	340210
40	202410251410	15.0	41000	72.134	1.152	83.1525	3	118.589247	31.219491	118.589328	31.219379	1	340210
40	202410251420	15.0	41000	69.4741	1.196	83.1525	3	118.589247	31.219491	118.589328	31.219379	1	340210
40	202410251430	15.0	41000	68.9543	1.205	83.1525	3	118.589247	31.219491	118.589328	31.219379	1	340210
40	202410251440	15.0	41000	71.9888	1.155	83.1525	3	118.589247	31.219491	118.589328	31.219379	1	340210
40	202410251450	15.0	41000	68.731	1.209	83.1525	3	118.589247	31.219491	118.589328	31.219379	1	340210
40	202410251500	15.0	41000	68.3726	1.216	83.1525	3	118.589247	31.219491	118.589328	31.219379	1	340210
40	202410251510	15.0	41000	72.8238	1.141	83.1525	3	118.589247	31.219491	118.589328	31.219379	1	340210
40	202410251520	15.0	41000	69.2438	1.2	83.1525	3	118.589247	31.219491	118.589328	31.219379	1	340210
40	202410251530	15.0	41000	69.6903	1.193	83.1525	3	118.589247	31.219491	118.589328	31.219379	1	340210
40	202410251540	15.0	41000	70.9943	1.171	83.1525	3	118.589247	31.219491	118.589328	31.219379	1	340210
40	202410251550	15.0	41000	69.3322	1.199	83.1525	3	118.589247	31.219491	118.589328	31.219379	1	340210
40	202410251600	15.0	41000	67.3367	1.234	83.1525	3	118.589247	31.219491	118.589328	31.219379	1	340210
40	202410251610	15.0	41000	74.586	1.114	83.1525	3	118.589247	31.219491	118.589328	31.219379	1	340210
40	202410251620	15.0	41000	71.7539	1.158	83.1525	3	118.589247	31.219491	118.589328	31.219379	1	340210
40	202410251630	15.0	41000	65.4987	1.269	83.1525	3	118.589247	31.219491	118.589328	31.219379	1	340210
40	202410251640	15.0	41000	72.8125	1.142	83.1525	3	118.589247	31.219491	118.589328	31.219379	1	340210
40	202410251650	15.0	41000	67.98	1.223	83.1525	3	118.589247	31.219491	118.589328	31.219379	1	340210
40	202410251700	15.0	41000	70.0877	1.186	83.1525	3	118.589247	31.219491	118.589328	31.219379	1	340210
40	202410251710	15.0	41000	70.7028	1.176	83.1525	3	118.589247	31.219491	118.589328	31.219379	1	340210
40	202410251720	15.0	41000	68.2771	1.217	83.1525	3	118.589247	31.219491	118.589328	31.219379	1	340210
40	202410251730	15.0	41000	71.1375	1.168	83.1525	3	118.589247	31.219491	118.589328	31.219379	1	340210
40	202410251740	15.0	41000	68.157	1.22	83.1525	3	118.589247	31.219491	118.589328	31.219379	1	340210
40	202410251750	15.0	41000	66.2566	1.255	83.1525	3	118.589247	31.219491	118.589328	31.219379	1	340210
40	202410251800	15.0	41000	67.168	1.237	83.1525	3	118.589247	31.219491	118.589328	31.219379	1	340210
40	202410251810	15.0	41000	65.7347	1.264	83.1525	3	118.589247	31.219491	118.589328	31.219379	1	340210
40	202410251820	15.0	41000	67.8427	1.225	83.1525	3	118.589247	31.219491	118.589328	31.219379	1	340210
40	202410251830	15.0	41000	67.3491	1.234	83.1525	3	118.589247	31.219491	118.589328	31.219379	1	340210
40	202410251840	15.0	41000	66.6025	1.248	83.1525	3	118.589247	31.219491	118.589328	31.219379	1	340210
40	202410251850	15.0	41000	69.5729	1.195	83.1525	3	118.589247	31.219491	118.589328	31.219379	1	340210
40	202410251900	15.0	41000	68.0196	1.222	83.1525	3	118.589247	31.219491	118.589328	31.219379	1	340210
40	202410251910	15.0	41000	73.4257	1.132	83.1525	3	118.589247	31.219491	118.589328	31.219379	1	340210
40	202410251920	15.0	41000	66.8856	1.243	83.1525	3	118.589247	31.219491	118.589328	31.219379	1	340210
40	202410251930	15.0	41000	73.3572	1.133	83.1525	3	118.589247	31.219491	118.589328	31.219379	1	340210
40	202410251940	15.0	41000	69.3792	1.198	83.1525	3	118.589247	31.219491	118.589328	31.219379	1	340210
40	202410251950	15.0	41000	64.7625	1.283	83.1525	3	118.589247	31.219491	118.589328	31.219379	1	340210
40	202410252000	15.0	41000	70.3236	1.182	83.1525	3	118.589247	31.219491	118.589328	31.219379	1	340210
40	202410252010	15.0	41000	61.0015	1.363	83.1525	3	118.589247	31.219491	118.589328	31.219379	1	340210
40	202410252020	15.0	41000	65.3851	1.271	83.1525	3	118.589247	31.219491	118.589328	31.219379	1	340210
40	202410252030	15.0	41000	73.1247	1.137	83.1525	3	118.589247	31.219491	118.589328	31.219379	1	340210
40	202410252040	15.0	41000	62.9873	1.32	83.1525	3	118.589247	31.219491	118.589328	31.219379	1	340210
40	202410252050	15.0	41000	65.3476	1.272	83.1525	3	118.589247	31.219491	118.589328	31.219379	1	340210
40	202410252100	15.0	41000	76.7406	1.083	83.1525	3	118.589247	31.219491	118.589328	31.219379	1	340210
40	202410252110	15.0	41000	70.8199	1.174	83.1525	3	118.589247	31.219491	118.589328	31.219379	1	340210
40	202410252120	15.0	41000	63.4621	1.31	83.1525	3	118.589247	31.219491	118.589328	31.219379	1	340210
40	202410252130	15.0	41000	63.329	1.313	83.1525	3	118.589247	31.219491	118.589328	31.219379	1	340210
40	202410252140	15.0	41000	67.9044	1.224	83.1525	3	118.589247	31.219491	118.589328	31.219379	1	340210
40	202410252150	15.0	41000	64.912	1.281	83.1525	3	118.589247	31.219491	118.589328	31.219379	1	340210
40	202410252200	15.0	41000	67.1233	1.238	83.1525	3	118.589247	31.219491	118.589328	31.219379	1	340210
40	202410252210	15.0	41000	66.7187	1.246	83.1525	3	118.589247	31.219491	118.589328	31.219379	1	340210
40	202410252220	15.0	41000	68.2477	1.218	83.1525	3	118.589247	31.219491	118.589328	31.219379	1	340210
40	202410252230	15.0	41000	66.6421	1.247	83.1525	3	118.589247	31.219491	118.589328	31.219379	1	340210
40	202410252240	15.0	41000	73.3259	1.134	83.1525	3	118.589247	31.219491	118.589328	31.219379	1	340210
40	202410252250	15.0	41000	68.3848	1.215	83.1525	3	118.589247	31.219491	118.589328	31.219379	1	340210
40	202410252300	15.0	41000	66.9488	1.242	83.1525	3	118.589247	31.219491	118.589328	31.219379	1	340210
40	202410252310	15.0	41000	70.7737	1.174	83.1525	3	118.589247	31.219491	118.589328	31.219379	1	340210
40	202410252320	15.0	41000	70.2098	1.184	83.1525	3	118.589247	31.219491	118.589328	31.219379	1	340210
40	202410252330	15.0	41000	67.3013	1.235	83.1525	3	118.589247	31.219491	118.589328	31.219379	1	340210
40	202410252340	15.0	41000	57.7464	1.439	83.1525	3	118.589247	31.219491	118.589328	31.219379	1	340210
40	202410252350	15.0	41000	72.5247	1.146	83.1525	3	118.589247	31.219491	118.589328	31.219379	1	340210
31	202410270000	4946.0	41000	69.6563	1.228	85.603	0	118.595749	31.208012	118.606435	31.164436	1	340210
31	202410270010	4946.0	41000	63.8954	1.339	85.603	0	118.595749	31.208012	118.606435	31.164436	1	340210
31	202410270020	4946.0	41000	62.5306	1.368	85.603	0	118.595749	31.208012	118.606435	31.164436	1	340210
31	202410270030	4946.0	41000	71.209	1.202	85.603	0	118.595749	31.208012	118.606435	31.164436	1	340210
31	202410270040	4946.0	41000	71.1921	1.202	85.603	0	118.595749	31.208012	118.606435	31.164436	1	340210
31	202410270050	4946.0	41000	66.515	1.286	85.603	0	118.595749	31.208012	118.606435	31.164436	1	340210
31	202410270100	4946.0	41000	71.1921	1.202	85.603	0	118.595749	31.208012	118.606435	31.164436	1	340210
31	202410270110	4946.0	41000	68.7745	1.244	85.603	0	118.595749	31.208012	118.606435	31.164436	1	340210
31	202410270120	4946.0	41000	70.9492	1.206	85.603	0	118.595749	31.208012	118.606435	31.164436	1	340210
31	202410270130	4946.0	41000	74.7249	1.145	85.603	0	118.595749	31.208012	118.606435	31.164436	1	340210
31	202410270140	4946.0	41000	69.9549	1.223	85.603	0	118.595749	31.208012	118.606435	31.164436	1	340210
31	202410270150	4946.0	41000	69.7895	1.226	85.603	0	118.595749	31.208012	118.606435	31.164436	1	340210
31	202410270200	4946.0	41000	67.3533	1.27	85.603	0	118.595749	31.208012	118.606435	31.164436	1	340210
31	202410270210	4946.0	41000	65.3714	1.309	85.603	0	118.595749	31.208012	118.606435	31.164436	1	340210
31	202410270220	4946.0	41000	80.4998	1.063	85.603	0	118.595749	31.208012	118.606435	31.164436	1	340210
31	202410270230	4946.0	41000	79.8167	1.072	85.603	0	118.595749	31.208012	118.606435	31.164436	1	340210
31	202410270240	4946.0	41000	68.7542	1.245	85.603	0	118.595749	31.208012	118.606435	31.164436	1	340210
31	202410270250	4946.0	41000	66.4097	1.289	85.603	0	118.595749	31.208012	118.606435	31.164436	1	340210
31	202410270300	4946.0	41000	70.3345	1.217	85.603	0	118.595749	31.208012	118.606435	31.164436	1	340210
31	202410270310	4946.0	41000	59.1011	1.448	85.603	0	118.595749	31.208012	118.606435	31.164436	1	340210
31	202410270320	4946.0	41000	62.9434	1.359	85.603	0	118.595749	31.208012	118.606435	31.164436	1	340210
31	202410270330	4946.0	41000	66.5615	1.286	85.603	0	118.595749	31.208012	118.606435	31.164436	1	340210
31	202410270340	4946.0	41000	68.9142	1.242	85.603	0	118.595749	31.208012	118.606435	31.164436	1	340210
31	202410270350	4946.0	41000	67.9941	1.258	85.603	0	118.595749	31.208012	118.606435	31.164436	1	340210
31	202410270400	4946.0	41000	72.6258	1.178	85.603	0	118.595749	31.208012	118.606435	31.164436	1	340210
31	202410270410	4946.0	41000	71.5409	1.196	85.603	0	118.595749	31.208012	118.606435	31.164436	1	340210
31	202410270420	4946.0	41000	68.3428	1.252	85.603	0	118.595749	31.208012	118.606435	31.164436	1	340210
31	202410270430	4946.0	41000	70.7338	1.21	85.603	0	118.595749	31.208012	118.606435	31.164436	1	340210
31	202410270440	4946.0	41000	67.121	1.275	85.603	0	118.595749	31.208012	118.606435	31.164436	1	340210
31	202410270450	4946.0	41000	66.7283	1.282	85.603	0	118.595749	31.208012	118.606435	31.164436	1	340210
31	202410270500	4946.0	41000	72.6823	1.177	85.603	0	118.595749	31.208012	118.606435	31.164436	1	340210
31	202410270510	4946.0	41000	76.225	1.123	85.603	0	118.595749	31.208012	118.606435	31.164436	1	340210
31	202410270520	4946.0	41000	64.8047	1.32	85.603	0	118.595749	31.208012	118.606435	31.164436	1	340210
31	202410270530	4946.0	41000	65.3037	1.31	85.603	0	118.595749	31.208012	118.606435	31.164436	1	340210
31	202410270540	4946.0	41000	68.1554	1.255	85.603	0	118.595749	31.208012	118.606435	31.164436	1	340210
31	202410270550	4946.0	41000	69.6742	1.228	85.603	0	118.595749	31.208012	118.606435	31.164436	1	340210
31	202410270600	4946.0	41000	68.7745	1.244	85.603	0	118.595749	31.208012	118.606435	31.164436	1	340210
31	202410270610	4946.0	41000	71.175	1.202	85.603	0	118.595749	31.208012	118.606435	31.164436	1	340210
31	202410270620	4946.0	41000	69.577	1.23	85.603	0	118.595749	31.208012	118.606435	31.164436	1	340210
31	202410270630	4946.0	41000	69.5341	1.231	85.603	0	118.595749	31.208012	118.606435	31.164436	1	340210
31	202410270640	4946.0	41000	71.5741	1.196	85.603	0	118.595749	31.208012	118.606435	31.164436	1	340210
31	202410270650	4946.0	41000	72.335	1.183	85.603	0	118.595749	31.208012	118.606435	31.164436	1	340210
31	202410270700	4946.0	41000	70.2847	1.217	85.603	0	118.595749	31.208012	118.606435	31.164436	1	340210
31	202410270710	4946.0	41000	70.9612	1.206	85.603	0	118.595749	31.208012	118.606435	31.164436	1	340210
31	202410270720	4946.0	41000	71.3398	1.199	85.603	0	118.595749	31.208012	118.606435	31.164436	1	340210
31	202410270730	4946.0	41000	69.0984	1.238	85.603	0	118.595749	31.208012	118.606435	31.164436	1	340210
31	202410270740	4946.0	41000	65.7309	1.302	85.603	0	118.595749	31.208012	118.606435	31.164436	1	340210
31	202410270750	4946.0	41000	69.5739	1.23	85.603	0	118.595749	31.208012	118.606435	31.164436	1	340210
31	202410270800	4946.0	41000	66.435	1.288	85.603	0	118.595749	31.208012	118.606435	31.164436	1	340210
31	202410270810	4946.0	41000	70.3861	1.216	85.603	0	118.595749	31.208012	118.606435	31.164436	1	340210
31	202410270820	4946.0	41000	70.1538	1.22	85.603	0	118.595749	31.208012	118.606435	31.164436	1	340210
31	202410270830	4946.0	41000	67.0881	1.275	85.603	0	118.595749	31.208012	118.606435	31.164436	1	340210
31	202410270840	4946.0	41000	71.7691	1.192	85.603	0	118.595749	31.208012	118.606435	31.164436	1	340210
31	202410270850	4946.0	41000	68.9828	1.24	85.603	0	118.595749	31.208012	118.606435	31.164436	1	340210
31	202410270900	4946.0	41000	72.0718	1.187	85.603	0	118.595749	31.208012	118.606435	31.164436	1	340210
31	202410270910	4946.0	41000	68.6893	1.246	85.603	0	118.595749	31.208012	118.606435	31.164436	1	340210
31	202410270920	4946.0	41000	70.5386	1.213	85.603	0	118.595749	31.208012	118.606435	31.164436	1	340210
31	202410270930	4946.0	41000	64.7788	1.321	85.603	0	118.595749	31.208012	118.606435	31.164436	1	340210
31	202410270940	4946.0	41000	70.5122	1.214	85.603	0	118.595749	31.208012	118.606435	31.164436	1	340210
31	202410270950	4946.0	41000	69.1462	1.238	85.603	0	118.595749	31.208012	118.606435	31.164436	1	340210
31	202410271000	4946.0	41000	68.7211	1.245	85.603	0	118.595749	31.208012	118.606435	31.164436	1	340210
31	202410271010	4946.0	41000	68.5388	1.248	85.603	0	118.595749	31.208012	118.606435	31.164436	1	340210
31	202410271020	4946.0	41000	69.9942	1.223	85.603	0	118.595749	31.208012	118.606435	31.164436	1	340210
31	202410271030	4946.0	41000	71.3574	1.199	85.603	0	118.595749	31.208012	118.606435	31.164436	1	340210
31	202410271040	4946.0	41000	72.7923	1.175	85.603	0	118.595749	31.208012	118.606435	31.164436	1	340210
31	202410271050	4946.0	41000	74.1924	1.153	85.603	0	118.595749	31.208012	118.606435	31.164436	1	340210
31	202410271100	4946.0	41000	73.5744	1.163	85.603	0	118.595749	31.208012	118.606435	31.164436	1	340210
31	202410271110	4946.0	41000	64.1285	1.334	85.603	0	118.595749	31.208012	118.606435	31.164436	1	340210
31	202410271120	4946.0	41000	67.8242	1.262	85.603	0	118.595749	31.208012	118.606435	31.164436	1	340210
31	202410271130	4946.0	41000	72.9506	1.173	85.603	0	118.595749	31.208012	118.606435	31.164436	1	340210
31	202410271140	4946.0	41000	70.9776	1.206	85.603	0	118.595749	31.208012	118.606435	31.164436	1	340210
31	202410271150	4946.0	41000	70.5677	1.213	85.603	0	118.595749	31.208012	118.606435	31.164436	1	340210
31	202410271200	4946.0	41000	72.5856	1.179	85.603	0	118.595749	31.208012	118.606435	31.164436	1	340210
31	202410271210	4946.0	41000	72.1127	1.187	85.603	0	118.595749	31.208012	118.606435	31.164436	1	340210
31	202410271220	4946.0	41000	71.1588	1.202	85.603	0	118.595749	31.208012	118.606435	31.164436	1	340210
31	202410271230	4946.0	41000	72.1251	1.186	85.603	0	118.595749	31.208012	118.606435	31.164436	1	340210
31	202410271240	4946.0	41000	69.5576	1.23	85.603	0	118.595749	31.208012	118.606435	31.164436	1	340210
31	202410271250	4946.0	41000	72.3566	1.183	85.603	0	118.595749	31.208012	118.606435	31.164436	1	340210
31	202410271300	4946.0	41000	72.1868	1.185	85.603	0	118.595749	31.208012	118.606435	31.164436	1	340210
31	202410271310	4946.0	41000	69.4925	1.231	85.603	0	118.595749	31.208012	118.606435	31.164436	1	340210
31	202410271320	4946.0	41000	65.631	1.304	85.603	0	118.595749	31.208012	118.606435	31.164436	1	340210
31	202410271330	4946.0	41000	71.9395	1.189	85.603	0	118.595749	31.208012	118.606435	31.164436	1	340210
31	202410271340	4946.0	41000	70.0906	1.221	85.603	0	118.595749	31.208012	118.606435	31.164436	1	340210
31	202410271350	4946.0	41000	67.1626	1.274	85.603	0	118.595749	31.208012	118.606435	31.164436	1	340210
31	202410271400	4946.0	41000	68.2916	1.253	85.603	0	118.595749	31.208012	118.606435	31.164436	1	340210
31	202410271410	4946.0	41000	67.7996	1.262	85.603	0	118.595749	31.208012	118.606435	31.164436	1	340210
31	202410271420	4946.0	41000	70.7638	1.209	85.603	0	118.595749	31.208012	118.606435	31.164436	1	340210
31	202410271430	4946.0	41000	73.0523	1.171	85.603	0	118.595749	31.208012	118.606435	31.164436	1	340210
31	202410271440	4946.0	41000	71.4838	1.197	85.603	0	118.595749	31.208012	118.606435	31.164436	1	340210
31	202410271450	4946.0	41000	67.525	1.267	85.603	0	118.595749	31.208012	118.606435	31.164436	1	340210
31	202410271500	4946.0	41000	71.1921	1.202	85.603	0	118.595749	31.208012	118.606435	31.164436	1	340210
31	202410271510	4946.0	41000	65.7797	1.301	85.603	0	118.595749	31.208012	118.606435	31.164436	1	340210
31	202410271520	4946.0	41000	65.1417	1.314	85.603	0	118.595749	31.208012	118.606435	31.164436	1	340210
31	202410271530	4946.0	41000	69.7052	1.228	85.603	0	118.595749	31.208012	118.606435	31.164436	1	340210
31	202410271540	4946.0	41000	66.698	1.283	85.603	0	118.595749	31.208012	118.606435	31.164436	1	340210
31	202410271550	4946.0	41000	68.1801	1.255	85.603	0	118.595749	31.208012	118.606435	31.164436	1	340210
31	202410271600	4946.0	41000	66.1915	1.293	85.603	0	118.595749	31.208012	118.606435	31.164436	1	340210
31	202410271610	4946.0	41000	61.3439	1.395	85.603	0	118.595749	31.208012	118.606435	31.164436	1	340210
31	202410271620	4946.0	41000	72.1406	1.186	85.603	0	118.595749	31.208012	118.606435	31.164436	1	340210
31	202410271630	4946.0	41000	70.3795	1.216	85.603	0	118.595749	31.208012	118.606435	31.164436	1	340210
31	202410271640	4946.0	41000	70.1977	1.219	85.603	0	118.595749	31.208012	118.606435	31.164436	1	340210
31	202410271650	4946.0	41000	72.3856	1.182	85.603	0	118.595749	31.208012	118.606435	31.164436	1	340210
31	202410271700	4946.0	41000	68.2954	1.253	85.603	0	118.595749	31.208012	118.606435	31.164436	1	340210
31	202410271710	4946.0	41000	73.5463	1.163	85.603	0	118.595749	31.208012	118.606435	31.164436	1	340210
31	202410271720	4946.0	41000	62.123	1.377	85.603	0	118.595749	31.208012	118.606435	31.164436	1	340210
31	202410271730	4946.0	41000	65.5595	1.305	85.603	0	118.595749	31.208012	118.606435	31.164436	1	340210
31	202410271740	4946.0	41000	66.8078	1.281	85.603	0	118.595749	31.208012	118.606435	31.164436	1	340210
31	202410271750	4946.0	41000	67.5906	1.266	85.603	0	118.595749	31.208012	118.606435	31.164436	1	340210
31	202410271800	4946.0	41000	66.5365	1.286	85.603	0	118.595749	31.208012	118.606435	31.164436	1	340210
31	202410271810	4946.0	41000	66.1307	1.294	85.603	0	118.595749	31.208012	118.606435	31.164436	1	340210
31	202410271820	4946.0	41000	66.7608	1.282	85.603	0	118.595749	31.208012	118.606435	31.164436	1	340210
31	202410271830	4946.0	41000	64.5528	1.326	85.603	0	118.595749	31.208012	118.606435	31.164436	1	340210
31	202410271840	4946.0	41000	67.0661	1.276	85.603	0	118.595749	31.208012	118.606435	31.164436	1	340210
31	202410271850	4946.0	41000	67.326	1.271	85.603	0	118.595749	31.208012	118.606435	31.164436	1	340210
31	202410271900	4946.0	41000	66.3484	1.29	85.603	0	118.595749	31.208012	118.606435	31.164436	1	340210
31	202410271910	4946.0	41000	65.3903	1.309	85.603	0	118.595749	31.208012	118.606435	31.164436	1	340210
31	202410271920	4946.0	41000	66.3963	1.289	85.603	0	118.595749	31.208012	118.606435	31.164436	1	340210
31	202410271930	4946.0	41000	64.9876	1.317	85.603	0	118.595749	31.208012	118.606435	31.164436	1	340210
31	202410271940	4946.0	41000	61.1656	1.399	85.603	0	118.595749	31.208012	118.606435	31.164436	1	340210
31	202410271950	4946.0	41000	67.3918	1.27	85.603	0	118.595749	31.208012	118.606435	31.164436	1	340210
31	202410272000	4946.0	41000	64.7418	1.322	85.603	0	118.595749	31.208012	118.606435	31.164436	1	340210
31	202410272010	4946.0	41000	65.7051	1.302	85.603	0	118.595749	31.208012	118.606435	31.164436	1	340210
31	202410272020	4946.0	41000	65.5473	1.305	85.603	0	118.595749	31.208012	118.606435	31.164436	1	340210
31	202410272030	4946.0	41000	68.5368	1.249	85.603	0	118.595749	31.208012	118.606435	31.164436	1	340210
31	202410272040	4946.0	41000	63.8436	1.34	85.603	0	118.595749	31.208012	118.606435	31.164436	1	340210
31	202410272050	4946.0	41000	65.328	1.31	85.603	0	118.595749	31.208012	118.606435	31.164436	1	340210
31	202410272100	4946.0	41000	63.8389	1.34	85.603	0	118.595749	31.208012	118.606435	31.164436	1	340210
31	202410272110	4946.0	41000	65.8635	1.299	85.603	0	118.595749	31.208012	118.606435	31.164436	1	340210
31	202410272120	4946.0	41000	65.106	1.314	85.603	0	118.595749	31.208012	118.606435	31.164436	1	340210
31	202410272130	4946.0	41000	67.5845	1.266	85.603	0	118.595749	31.208012	118.606435	31.164436	1	340210
31	202410272140	4946.0	41000	67.1317	1.275	85.603	0	118.595749	31.208012	118.606435	31.164436	1	340210
31	202410272150	4946.0	41000	64.9692	1.317	85.603	0	118.595749	31.208012	118.606435	31.164436	1	340210
31	202410272200	4946.0	41000	69.0809	1.239	85.603	0	118.595749	31.208012	118.606435	31.164436	1	340210
31	202410272210	4946.0	41000	70.1807	1.219	85.603	0	118.595749	31.208012	118.606435	31.164436	1	340210
31	202410272220	4946.0	41000	62.6395	1.366	85.603	0	118.595749	31.208012	118.606435	31.164436	1	340210
31	202410272230	4946.0	41000	69.1182	1.238	85.603	0	118.595749	31.208012	118.606435	31.164436	1	340210
31	202410272240	4946.0	41000	66.5727	1.285	85.603	0	118.595749	31.208012	118.606435	31.164436	1	340210
31	202410272250	4946.0	41000	67.7614	1.263	85.603	0	118.595749	31.208012	118.606435	31.164436	1	340210
31	202410272300	4946.0	41000	68.157	1.255	85.603	0	118.595749	31.208012	118.606435	31.164436	1	340210
31	202410272310	4946.0	41000	66.0537	1.295	85.603	0	118.595749	31.208012	118.606435	31.164436	1	340210
31	202410272320	4946.0	41000	64.7852	1.321	85.603	0	118.595749	31.208012	118.606435	31.164436	1	340210
31	202410272330	4946.0	41000	66.903	1.279	85.603	0	118.595749	31.208012	118.606435	31.164436	1	340210
31	202410272340	4946.0	41000	69.914	1.224	85.603	0	118.595749	31.208012	118.606435	31.164436	1	340210
31	202410272350	4946.0	41000	67.4567	1.269	85.603	0	118.595749	31.208012	118.606435	31.164436	1	340210
31	202410130000	4946.0	41000	66.5275	1.286	85.603	0	118.595749	31.208012	118.606435	31.164436	1	340210
31	202410130010	4946.0	41000	72.782	1.176	85.603	0	118.595749	31.208012	118.606435	31.164436	1	340210
31	202410130020	4946.0	41000	68.5496	1.248	85.603	0	118.595749	31.208012	118.606435	31.164436	1	340210
31	202410130030	4946.0	41000	66.5843	1.285	85.603	0	118.595749	31.208012	118.606435	31.164436	1	340210
31	202410130040	4946.0	41000	59.9542	1.427	85.603	0	118.595749	31.208012	118.606435	31.164436	1	340210
31	202410130050	4946.0	41000	66.5542	1.286	85.603	0	118.595749	31.208012	118.606435	31.164436	1	340210
31	202410130100	4946.0	41000	70.3621	1.216	85.603	0	118.595749	31.208012	118.606435	31.164436	1	340210
31	202410130110	4946.0	41000	68.5112	1.249	85.603	0	118.595749	31.208012	118.606435	31.164436	1	340210
31	202410130120	4946.0	41000	68.3491	1.252	85.603	0	118.595749	31.208012	118.606435	31.164436	1	340210
31	202410130130	4946.0	41000	70.3621	1.216	85.603	0	118.595749	31.208012	118.606435	31.164436	1	340210
31	202410130140	4946.0	41000	71.1524	1.203	85.603	0	118.595749	31.208012	118.606435	31.164436	1	340210
31	202410130150	4946.0	41000	77.568	1.103	85.603	0	118.595749	31.208012	118.606435	31.164436	1	340210
31	202410130200	4946.0	41000	62.4113	1.371	85.603	0	118.595749	31.208012	118.606435	31.164436	1	340210
31	202410130210	4946.0	41000	65.0206	1.316	85.603	0	118.595749	31.208012	118.606435	31.164436	1	340210
31	202410130220	4946.0	41000	67.3846	1.27	85.603	0	118.595749	31.208012	118.606435	31.164436	1	340210
31	202410130230	4946.0	41000	63.9874	1.337	85.603	0	118.595749	31.208012	118.606435	31.164436	1	340210
31	202410130240	4946.0	41000	67.0674	1.276	85.603	0	118.595749	31.208012	118.606435	31.164436	1	340210
31	202410130250	4946.0	41000	57.8422	1.479	85.603	0	118.595749	31.208012	118.606435	31.164436	1	340210
31	202410130300	4946.0	41000	65.9103	1.298	85.603	0	118.595749	31.208012	118.606435	31.164436	1	340210
31	202410130310	4946.0	41000	62.7844	1.363	85.603	0	118.595749	31.208012	118.606435	31.164436	1	340210
31	202410130320	4946.0	41000	74.5739	1.147	85.603	0	118.595749	31.208012	118.606435	31.164436	1	340210
31	202410130330	4946.0	41000	66.0952	1.295	85.603	0	118.595749	31.208012	118.606435	31.164436	1	340210
31	202410130340	4946.0	41000	55.8712	1.532	85.603	0	118.595749	31.208012	118.606435	31.164436	1	340210
31	202410130350	4946.0	41000	61.6175	1.389	85.603	0	118.595749	31.208012	118.606435	31.164436	1	340210
31	202410130400	4946.0	41000	66.8664	1.28	85.603	0	118.595749	31.208012	118.606435	31.164436	1	340210
31	202410130410	4946.0	41000	74.8643	1.143	85.603	0	118.595749	31.208012	118.606435	31.164436	1	340210
31	202410130420	4946.0	41000	78.236	1.094	85.603	0	118.595749	31.208012	118.606435	31.164436	1	340210
31	202410130430	4946.0	41000	82.2208	1.041	85.603	0	118.595749	31.208012	118.606435	31.164436	1	340210
31	202410130440	4946.0	41000	66.516	1.286	85.603	0	118.595749	31.208012	118.606435	31.164436	1	340210
31	202410130450	4946.0	41000	71.1895	1.202	85.603	0	118.595749	31.208012	118.606435	31.164436	1	340210
31	202410130500	4946.0	41000	68.6776	1.246	85.603	0	118.595749	31.208012	118.606435	31.164436	1	340210
31	202410130510	4946.0	41000	63.3116	1.352	85.603	0	118.595749	31.208012	118.606435	31.164436	1	340210
31	202410130520	4946.0	41000	68.7801	1.244	85.603	0	118.595749	31.208012	118.606435	31.164436	1	340210
31	202410130530	4946.0	41000	65.2576	1.311	85.603	0	118.595749	31.208012	118.606435	31.164436	1	340210
31	202410130540	4946.0	41000	63.7866	1.342	85.603	0	118.595749	31.208012	118.606435	31.164436	1	340210
31	202410130550	4946.0	41000	57.2713	1.494	85.603	0	118.595749	31.208012	118.606435	31.164436	1	340210
31	202410130600	4946.0	41000	64.1051	1.335	85.603	0	118.595749	31.208012	118.606435	31.164436	1	340210
31	202410130610	4946.0	41000	71.2941	1.2	85.603	0	118.595749	31.208012	118.606435	31.164436	1	340210
31	202410130620	4946.0	41000	69.747	1.227	85.603	0	118.595749	31.208012	118.606435	31.164436	1	340210
31	202410130630	4946.0	41000	69.5739	1.23	85.603	0	118.595749	31.208012	118.606435	31.164436	1	340210
31	202410130640	4946.0	41000	74.9399	1.142	85.603	0	118.595749	31.208012	118.606435	31.164436	1	340210
31	202410130650	4946.0	41000	71.5517	1.196	85.603	0	118.595749	31.208012	118.606435	31.164436	1	340210
31	202410130700	4946.0	41000	69.786	1.226	85.603	0	118.595749	31.208012	118.606435	31.164436	1	340210
31	202410130710	4946.0	41000	70.1689	1.219	85.603	0	118.595749	31.208012	118.606435	31.164436	1	340210
31	202410130720	4946.0	41000	65.5489	1.305	85.603	0	118.595749	31.208012	118.606435	31.164436	1	340210
31	202410130730	4946.0	41000	65.3841	1.309	85.603	0	118.595749	31.208012	118.606435	31.164436	1	340210
31	202410130740	4946.0	41000	68.2768	1.253	85.603	0	118.595749	31.208012	118.606435	31.164436	1	340210
31	202410130750	4946.0	41000	67.7742	1.263	85.603	0	118.595749	31.208012	118.606435	31.164436	1	340210
31	202410130800	4946.0	41000	69.786	1.226	85.603	0	118.595749	31.208012	118.606435	31.164436	1	340210
31	202410130810	4946.0	41000	70.9772	1.206	85.603	0	118.595749	31.208012	118.606435	31.164436	1	340210
31	202410130820	4946.0	41000	70.3739	1.216	85.603	0	118.595749	31.208012	118.606435	31.164436	1	340210
31	202410130830	4946.0	41000	68.9765	1.241	85.603	0	118.595749	31.208012	118.606435	31.164436	1	340210
31	202410130840	4946.0	41000	70.3908	1.216	85.603	0	118.595749	31.208012	118.606435	31.164436	1	340210
31	202410130850	4946.0	41000	67.6212	1.265	85.603	0	118.595749	31.208012	118.606435	31.164436	1	340210
31	202410130900	4946.0	41000	64.4769	1.327	85.603	0	118.595749	31.208012	118.606435	31.164436	1	340210
31	202410130910	4946.0	41000	69.34	1.234	85.603	0	118.595749	31.208012	118.606435	31.164436	1	340210
31	202410130920	4946.0	41000	72.7589	1.176	85.603	0	118.595749	31.208012	118.606435	31.164436	1	340210
31	202410130930	4946.0	41000	68.9142	1.242	85.603	0	118.595749	31.208012	118.606435	31.164436	1	340210
31	202410130940	4946.0	41000	71.1588	1.202	85.603	0	118.595749	31.208012	118.606435	31.164436	1	340210
31	202410130950	4946.0	41000	70.1747	1.219	85.603	0	118.595749	31.208012	118.606435	31.164436	1	340210
31	202410131000	4946.0	41000	70.7129	1.21	85.603	0	118.595749	31.208012	118.606435	31.164436	1	340210
31	202410131010	4946.0	41000	72.1484	1.186	85.603	0	118.595749	31.208012	118.606435	31.164436	1	340210
31	202410131020	4946.0	41000	74.586	1.147	85.603	0	118.595749	31.208012	118.606435	31.164436	1	340210
31	202410131030	4946.0	41000	72.147	1.186	85.603	0	118.595749	31.208012	118.606435	31.164436	1	340210
31	202410131040	4946.0	41000	69.1576	1.237	85.603	0	118.595749	31.208012	118.606435	31.164436	1	340210
31	202410131050	4946.0	41000	68.9246	1.241	85.603	0	118.595749	31.208012	118.606435	31.164436	1	340210
31	202410131100	4946.0	41000	65.584	1.305	85.603	0	118.595749	31.208012	118.606435	31.164436	1	340210
31	202410131110	4946.0	41000	69.1918	1.237	85.603	0	118.595749	31.208012	118.606435	31.164436	1	340210
31	202410131120	4946.0	41000	68.691	1.246	85.603	0	118.595749	31.208012	118.606435	31.164436	1	340210
31	202410131130	4946.0	41000	69.5125	1.231	85.603	0	118.595749	31.208012	118.606435	31.164436	1	340210
31	202410131140	4946.0	41000	65.1185	1.314	85.603	0	118.595749	31.208012	118.606435	31.164436	1	340210
31	202410131150	4946.0	41000	68.1801	1.255	85.603	0	118.595749	31.208012	118.606435	31.164436	1	340210
31	202410131200	4946.0	41000	74.1654	1.154	85.603	0	118.595749	31.208012	118.606435	31.164436	1	340210
31	202410131210	4946.0	41000	68.7858	1.244	85.603	0	118.595749	31.208012	118.606435	31.164436	1	340210
31	202410131220	4946.0	41000	68.5618	1.248	85.603	0	118.595749	31.208012	118.606435	31.164436	1	340210
31	202410131230	4946.0	41000	69.5965	1.229	85.603	0	118.595749	31.208012	118.606435	31.164436	1	340210
31	202410131240	4946.0	41000	71.7809	1.192	85.603	0	118.595749	31.208012	118.606435	31.164436	1	340210
31	202410131250	4946.0	41000	67.9767	1.259	85.603	0	118.595749	31.208012	118.606435	31.164436	1	340210
31	202410131300	4946.0	41000	70.6812	1.211	85.603	0	118.595749	31.208012	118.606435	31.164436	1	340210
31	202410131310	4946.0	41000	65.2345	1.312	85.603	0	118.595749	31.208012	118.606435	31.164436	1	340210
31	202410131320	4946.0	41000	68.8626	1.243	85.603	0	118.595749	31.208012	118.606435	31.164436	1	340210
31	202410131330	4946.0	41000	73.3692	1.166	85.603	0	118.595749	31.208012	118.606435	31.164436	1	340210
31	202410131340	4946.0	41000	68.1438	1.256	85.603	0	118.595749	31.208012	118.606435	31.164436	1	340210
31	202410131350	4946.0	41000	68.3392	1.252	85.603	0	118.595749	31.208012	118.606435	31.164436	1	340210
31	202410131400	4946.0	41000	66.1276	1.294	85.603	0	118.595749	31.208012	118.606435	31.164436	1	340210
31	202410131410	4946.0	41000	67.7079	1.264	85.603	0	118.595749	31.208012	118.606435	31.164436	1	340210
31	202410131420	4946.0	41000	63.9636	1.338	85.603	0	118.595749	31.208012	118.606435	31.164436	1	340210
31	202410131430	4946.0	41000	62.4712	1.37	85.603	0	118.595749	31.208012	118.606435	31.164436	1	340210
31	202410131440	4946.0	41000	67.5084	1.268	85.603	0	118.595749	31.208012	118.606435	31.164436	1	340210
31	202410131450	4946.0	41000	70.6831	1.211	85.603	0	118.595749	31.208012	118.606435	31.164436	1	340210
31	202410131500	4946.0	41000	65.1476	1.313	85.603	0	118.595749	31.208012	118.606435	31.164436	1	340210
31	202410131510	4946.0	41000	61.4727	1.392	85.603	0	118.595749	31.208012	118.606435	31.164436	1	340210
31	202410131520	4946.0	41000	69.478	1.232	85.603	0	118.595749	31.208012	118.606435	31.164436	1	340210
31	202410131530	4946.0	41000	66.0665	1.295	85.603	0	118.595749	31.208012	118.606435	31.164436	1	340210
31	202410131540	4946.0	41000	65.7611	1.301	85.603	0	118.595749	31.208012	118.606435	31.164436	1	340210
31	202410131550	4946.0	41000	66.8233	1.281	85.603	0	118.595749	31.208012	118.606435	31.164436	1	340210
31	202410131600	4946.0	41000	70.2753	1.218	85.603	0	118.595749	31.208012	118.606435	31.164436	1	340210
31	202410131610	4946.0	41000	69.1629	1.237	85.603	0	118.595749	31.208012	118.606435	31.164436	1	340210
31	202410131620	4946.0	41000	66.7374	1.282	85.603	0	118.595749	31.208012	118.606435	31.164436	1	340210
31	202410131630	4946.0	41000	69.7863	1.226	85.603	0	118.595749	31.208012	118.606435	31.164436	1	340210
31	202410131640	4946.0	41000	65.8613	1.299	85.603	0	118.595749	31.208012	118.606435	31.164436	1	340210
31	202410131650	4946.0	41000	64.5595	1.325	85.603	0	118.595749	31.208012	118.606435	31.164436	1	340210
31	202410131700	4946.0	41000	68.3726	1.252	85.603	0	118.595749	31.208012	118.606435	31.164436	1	340210
31	202410131710	4946.0	41000	65.9696	1.297	85.603	0	118.595749	31.208012	118.606435	31.164436	1	340210
31	202410131720	4946.0	41000	60.7321	1.409	85.603	0	118.595749	31.208012	118.606435	31.164436	1	340210
31	202410131730	4946.0	41000	65.5723	1.305	85.603	0	118.595749	31.208012	118.606435	31.164436	1	340210
31	202410131740	4946.0	41000	67.1736	1.274	85.603	0	118.595749	31.208012	118.606435	31.164436	1	340210
31	202410131750	4946.0	41000	64.5464	1.326	85.603	0	118.595749	31.208012	118.606435	31.164436	1	340210
31	202410131800	4946.0	41000	63.7726	1.342	85.603	0	118.595749	31.208012	118.606435	31.164436	1	340210
31	202410131810	4946.0	41000	60.9343	1.404	85.603	0	118.595749	31.208012	118.606435	31.164436	1	340210
31	202410131820	4946.0	41000	69.8965	1.224	85.603	0	118.595749	31.208012	118.606435	31.164436	1	340210
31	202410131830	4946.0	41000	71.181	1.202	85.603	0	118.595749	31.208012	118.606435	31.164436	1	340210
31	202410131840	4946.0	41000	66.9589	1.278	85.603	0	118.595749	31.208012	118.606435	31.164436	1	340210
31	202410131850	4946.0	41000	62.5833	1.367	85.603	0	118.595749	31.208012	118.606435	31.164436	1	340210
31	202410131900	4946.0	41000	65.1226	1.314	85.603	0	118.595749	31.208012	118.606435	31.164436	1	340210
31	202410131910	4946.0	41000	68.1801	1.255	85.603	0	118.595749	31.208012	118.606435	31.164436	1	340210
31	202410131920	4946.0	41000	64.7913	1.321	85.603	0	118.595749	31.208012	118.606435	31.164436	1	340210
31	202410131930	4946.0	41000	63.7056	1.343	85.603	0	118.595749	31.208012	118.606435	31.164436	1	340210
31	202410131940	4946.0	41000	67.3846	1.27	85.603	0	118.595749	31.208012	118.606435	31.164436	1	340210
31	202410131950	4946.0	41000	68.3027	1.253	85.603	0	118.595749	31.208012	118.606435	31.164436	1	340210
31	202410132000	4946.0	41000	64.5	1.327	85.603	0	118.595749	31.208012	118.606435	31.164436	1	340210
31	202410132010	4946.0	41000	60.5827	1.412	85.603	0	118.595749	31.208012	118.606435	31.164436	1	340210
31	202410132020	4946.0	41000	61.9738	1.381	85.603	0	118.595749	31.208012	118.606435	31.164436	1	340210
31	202410132030	4946.0	41000	65.7857	1.301	85.603	0	118.595749	31.208012	118.606435	31.164436	1	340210
31	202410132040	4946.0	41000	71.3155	1.2	85.603	0	118.595749	31.208012	118.606435	31.164436	1	340210
31	202410132050	4946.0	41000	61.8414	1.384	85.603	0	118.595749	31.208012	118.606435	31.164436	1	340210
31	202410132100	4946.0	41000	68.5081	1.249	85.603	0	118.595749	31.208012	118.606435	31.164436	1	340210
[truncated: 108,170 more rows]
