# Supplementary material for: Traffic condition prediction for highway within work zones under dynamic traffic organization changes
Source: PLoS One. 2026 Jun 18;21(6):e0351729. doi: 10.1371/journal.pone.0351729 (PMC13278407; doi:10.1371/journal.pone.0351729)
Supplement: S5 File — Speed data for each road segment. The file is uploaded in separate parts. (CSV) [file pone.0351729.s005.csv]

nds_id	time	link_len	road_class	real_speed	idx	free_speed	link_type	x_s	y_s	x_e	y_e	dir	adcode
61	202410160000	314.0	41000	61.4735	1.147	70.5125	0	118.661538	30.997689	118.663464	30.995393	1	341802
61	202410160010	314.0	41000	57.4383	1.227	70.5125	0	118.661538	30.997689	118.663464	30.995393	1	341802
61	202410160020	314.0	41000	57.5649	1.224	70.5125	0	118.661538	30.997689	118.663464	30.995393	1	341802
61	202410160030	314.0	41000	58.3413	1.208	70.5125	0	118.661538	30.997689	118.663464	30.995393	1	341802
61	202410160040	314.0	41000	64.3963	1.094	70.5125	0	118.661538	30.997689	118.663464	30.995393	1	341802
61	202410160050	314.0	41000	55.3381	1.274	70.5125	0	118.661538	30.997689	118.663464	30.995393	1	341802
61	202410160100	314.0	41000	51.573	1.367	70.5125	0	118.661538	30.997689	118.663464	30.995393	1	341802
61	202410160110	314.0	41000	54.6328	1.29	70.5125	0	118.661538	30.997689	118.663464	30.995393	1	341802
61	202410160120	314.0	41000	62.6747	1.125	70.5125	0	118.661538	30.997689	118.663464	30.995393	1	341802
61	202410160130	314.0	41000	58.751	1.2	70.5125	0	118.661538	30.997689	118.663464	30.995393	1	341802
61	202410160140	314.0	41000	62.4327	1.129	70.5125	0	118.661538	30.997689	118.663464	30.995393	1	341802
61	202410160150	314.0	41000	56.5441	1.247	70.5125	0	118.661538	30.997689	118.663464	30.995393	1	341802
61	202410160200	314.0	41000	58.7707	1.199	70.5125	0	118.661538	30.997689	118.663464	30.995393	1	341802
61	202410160210	314.0	41000	54.8017	1.286	70.5125	0	118.661538	30.997689	118.663464	30.995393	1	341802
61	202410160220	314.0	41000	64.3245	1.096	70.5125	0	118.661538	30.997689	118.663464	30.995393	1	341802
61	202410160230	314.0	41000	61.3854	1.148	70.5125	0	118.661538	30.997689	118.663464	30.995393	1	341802
61	202410160240	314.0	41000	59.8942	1.177	70.5125	0	118.661538	30.997689	118.663464	30.995393	1	341802
61	202410160250	314.0	41000	55.7618	1.264	70.5125	0	118.661538	30.997689	118.663464	30.995393	1	341802
61	202410160300	314.0	41000	62.0398	1.136	70.5125	0	118.661538	30.997689	118.663464	30.995393	1	341802
61	202410160310	314.0	41000	66.4483	1.061	70.5125	0	118.661538	30.997689	118.663464	30.995393	1	341802
61	202410160320	314.0	41000	56.994	1.237	70.5125	0	118.661538	30.997689	118.663464	30.995393	1	341802
61	202410160330	314.0	41000	58.9231	1.196	70.5125	0	118.661538	30.997689	118.663464	30.995393	1	341802
61	202410160340	314.0	41000	66.4487	1.061	70.5125	0	118.661538	30.997689	118.663464	30.995393	1	341802
61	202410160350	314.0	41000	57.3072	1.23	70.5125	0	118.661538	30.997689	118.663464	30.995393	1	341802
61	202410160400	314.0	41000	57.589	1.224	70.5125	0	118.661538	30.997689	118.663464	30.995393	1	341802
61	202410160410	314.0	41000	54.7257	1.288	70.5125	0	118.661538	30.997689	118.663464	30.995393	1	341802
61	202410160420	314.0	41000	57.3072	1.23	70.5125	0	118.661538	30.997689	118.663464	30.995393	1	341802
61	202410160430	314.0	41000	61.1674	1.152	70.5125	0	118.661538	30.997689	118.663464	30.995393	1	341802
61	202410160440	314.0	41000	61.2411	1.151	70.5125	0	118.661538	30.997689	118.663464	30.995393	1	341802
61	202410160450	314.0	41000	55.1303	1.279	70.5125	0	118.661538	30.997689	118.663464	30.995393	1	341802
61	202410160500	314.0	41000	66.3646	1.062	70.5125	0	118.661538	30.997689	118.663464	30.995393	1	341802
61	202410160510	314.0	41000	62.1334	1.134	70.5125	0	118.661538	30.997689	118.663464	30.995393	1	341802
61	202410160520	314.0	41000	55.0642	1.28	70.5125	0	118.661538	30.997689	118.663464	30.995393	1	341802
61	202410160530	314.0	41000	61.5653	1.145	70.5125	0	118.661538	30.997689	118.663464	30.995393	1	341802
61	202410160540	314.0	41000	60.5297	1.164	70.5125	0	118.661538	30.997689	118.663464	30.995393	1	341802
61	202410160550	314.0	41000	57.6433	1.223	70.5125	0	118.661538	30.997689	118.663464	30.995393	1	341802
61	202410160600	314.0	41000	62.893	1.121	70.5125	0	118.661538	30.997689	118.663464	30.995393	1	341802
61	202410160610	314.0	41000	59.7837	1.179	70.5125	0	118.661538	30.997689	118.663464	30.995393	1	341802
61	202410160620	314.0	41000	60.5299	1.164	70.5125	0	118.661538	30.997689	118.663464	30.995393	1	341802
61	202410160630	314.0	41000	62.6688	1.125	70.5125	0	118.661538	30.997689	118.663464	30.995393	1	341802
61	202410160640	314.0	41000	56.1028	1.256	70.5125	0	118.661538	30.997689	118.663464	30.995393	1	341802
61	202410160650	314.0	41000	63.1391	1.116	70.5125	0	118.661538	30.997689	118.663464	30.995393	1	341802
61	202410160700	314.0	41000	59.1904	1.191	70.5125	0	118.661538	30.997689	118.663464	30.995393	1	341802
61	202410160710	314.0	41000	64.2152	1.098	70.5125	0	118.661538	30.997689	118.663464	30.995393	1	341802
61	202410160720	314.0	41000	58.3549	1.208	70.5125	0	118.661538	30.997689	118.663464	30.995393	1	341802
61	202410160730	314.0	41000	62.4945	1.128	70.5125	0	118.661538	30.997689	118.663464	30.995393	1	341802
61	202410160740	314.0	41000	59.509	1.184	70.5125	0	118.661538	30.997689	118.663464	30.995393	1	341802
61	202410160750	314.0	41000	54.2277	1.3	70.5125	0	118.661538	30.997689	118.663464	30.995393	1	341802
61	202410160800	314.0	41000	57.7791	1.22	70.5125	0	118.661538	30.997689	118.663464	30.995393	1	341802
61	202410160810	314.0	41000	58.5219	1.204	70.5125	0	118.661538	30.997689	118.663464	30.995393	1	341802
61	202410160820	314.0	41000	56.1213	1.256	70.5125	0	118.661538	30.997689	118.663464	30.995393	1	341802
61	202410160830	314.0	41000	57.5678	1.224	70.5125	0	118.661538	30.997689	118.663464	30.995393	1	341802
61	202410160840	314.0	41000	56.5743	1.246	70.5125	0	118.661538	30.997689	118.663464	30.995393	1	341802
61	202410160850	314.0	41000	58.176	1.212	70.5125	0	118.661538	30.997689	118.663464	30.995393	1	341802
61	202410160900	314.0	41000	59.5082	1.184	70.5125	0	118.661538	30.997689	118.663464	30.995393	1	341802
61	202410160910	314.0	41000	60.549	1.164	70.5125	0	118.661538	30.997689	118.663464	30.995393	1	341802
61	202410160920	314.0	41000	56.3851	1.25	70.5125	0	118.661538	30.997689	118.663464	30.995393	1	341802
61	202410160930	314.0	41000	58.7135	1.2	70.5125	0	118.661538	30.997689	118.663464	30.995393	1	341802
61	202410160940	314.0	41000	56.1689	1.255	70.5125	0	118.661538	30.997689	118.663464	30.995393	1	341802
61	202410160950	314.0	41000	59.7519	1.18	70.5125	0	118.661538	30.997689	118.663464	30.995393	1	341802
61	202410161000	314.0	41000	62.0628	1.136	70.5125	0	118.661538	30.997689	118.663464	30.995393	1	341802
61	202410161010	314.0	41000	59.8713	1.177	70.5125	0	118.661538	30.997689	118.663464	30.995393	1	341802
61	202410161020	314.0	41000	60.3145	1.169	70.5125	0	118.661538	30.997689	118.663464	30.995393	1	341802
61	202410161030	314.0	41000	54.4126	1.295	70.5125	0	118.661538	30.997689	118.663464	30.995393	1	341802
61	202410161040	314.0	41000	55.8314	1.262	70.5125	0	118.661538	30.997689	118.663464	30.995393	1	341802
61	202410161050	314.0	41000	60.2995	1.169	70.5125	0	118.661538	30.997689	118.663464	30.995393	1	341802
61	202410161100	314.0	41000	55.75	1.264	70.5125	0	118.661538	30.997689	118.663464	30.995393	1	341802
61	202410161110	314.0	41000	57.8978	1.217	70.5125	0	118.661538	30.997689	118.663464	30.995393	1	341802
61	202410161120	314.0	41000	60.5309	1.164	70.5125	0	118.661538	30.997689	118.663464	30.995393	1	341802
61	202410161130	314.0	41000	62.024	1.136	70.5125	0	118.661538	30.997689	118.663464	30.995393	1	341802
61	202410161140	314.0	41000	62.7821	1.123	70.5125	0	118.661538	30.997689	118.663464	30.995393	1	341802
61	202410161150	314.0	41000	59.8137	1.178	70.5125	0	118.661538	30.997689	118.663464	30.995393	1	341802
61	202410161200	314.0	41000	56.6111	1.245	70.5125	0	118.661538	30.997689	118.663464	30.995393	1	341802
61	202410161210	314.0	41000	59.9332	1.176	70.5125	0	118.661538	30.997689	118.663464	30.995393	1	341802
61	202410161220	314.0	41000	59.0887	1.193	70.5125	0	118.661538	30.997689	118.663464	30.995393	1	341802
61	202410161230	314.0	41000	59.3557	1.187	70.5125	0	118.661538	30.997689	118.663464	30.995393	1	341802
61	202410161240	314.0	41000	53.5573	1.316	70.5125	0	118.661538	30.997689	118.663464	30.995393	1	341802
61	202410161250	314.0	41000	59.0004	1.195	70.5125	0	118.661538	30.997689	118.663464	30.995393	1	341802
61	202410161300	314.0	41000	58.0545	1.214	70.5125	0	118.661538	30.997689	118.663464	30.995393	1	341802
61	202410161310	314.0	41000	56.7607	1.242	70.5125	0	118.661538	30.997689	118.663464	30.995393	1	341802
61	202410161320	314.0	41000	56.3438	1.251	70.5125	0	118.661538	30.997689	118.663464	30.995393	1	341802
61	202410161330	314.0	41000	59.8474	1.178	70.5125	0	118.661538	30.997689	118.663464	30.995393	1	341802
61	202410161340	314.0	41000	53.2882	1.323	70.5125	0	118.661538	30.997689	118.663464	30.995393	1	341802
61	202410161350	314.0	41000	57.9193	1.217	70.5125	0	118.661538	30.997689	118.663464	30.995393	1	341802
61	202410161400	314.0	41000	57.9821	1.216	70.5125	0	118.661538	30.997689	118.663464	30.995393	1	341802
61	202410161410	314.0	41000	55.1655	1.278	70.5125	0	118.661538	30.997689	118.663464	30.995393	1	341802
61	202410161420	314.0	41000	56.2863	1.252	70.5125	0	118.661538	30.997689	118.663464	30.995393	1	341802
61	202410161430	314.0	41000	56.8471	1.24	70.5125	0	118.661538	30.997689	118.663464	30.995393	1	341802
61	202410161440	314.0	41000	58.3154	1.209	70.5125	0	118.661538	30.997689	118.663464	30.995393	1	341802
61	202410161450	314.0	41000	56.5601	1.246	70.5125	0	118.661538	30.997689	118.663464	30.995393	1	341802
61	202410161500	314.0	41000	63.785	1.105	70.5125	0	118.661538	30.997689	118.663464	30.995393	1	341802
61	202410161510	314.0	41000	54.9631	1.282	70.5125	0	118.661538	30.997689	118.663464	30.995393	1	341802
61	202410161520	314.0	41000	63.7175	1.106	70.5125	0	118.661538	30.997689	118.663464	30.995393	1	341802
61	202410161530	314.0	41000	53.8907	1.308	70.5125	0	118.661538	30.997689	118.663464	30.995393	1	341802
61	202410161540	314.0	41000	54.5162	1.293	70.5125	0	118.661538	30.997689	118.663464	30.995393	1	341802
61	202410161550	314.0	41000	56.3462	1.251	70.5125	0	118.661538	30.997689	118.663464	30.995393	1	341802
61	202410161600	314.0	41000	58.4221	1.206	70.5125	0	118.661538	30.997689	118.663464	30.995393	1	341802
61	202410161610	314.0	41000	58.5691	1.203	70.5125	0	118.661538	30.997689	118.663464	30.995393	1	341802
61	202410161620	314.0	41000	59.2155	1.19	70.5125	0	118.661538	30.997689	118.663464	30.995393	1	341802
61	202410161630	314.0	41000	54.913	1.284	70.5125	0	118.661538	30.997689	118.663464	30.995393	1	341802
61	202410161640	314.0	41000	44.4506	1.586	70.5125	0	118.661538	30.997689	118.663464	30.995393	1	341802
61	202410161650	314.0	41000	56.6246	1.245	70.5125	0	118.661538	30.997689	118.663464	30.995393	1	341802
61	202410161700	314.0	41000	60.3219	1.168	70.5125	0	118.661538	30.997689	118.663464	30.995393	1	341802
61	202410161710	314.0	41000	57.5345	1.225	70.5125	0	118.661538	30.997689	118.663464	30.995393	1	341802
61	202410161720	314.0	41000	56.5957	1.245	70.5125	0	118.661538	30.997689	118.663464	30.995393	1	341802
61	202410161730	314.0	41000	55.4348	1.271	70.5125	0	118.661538	30.997689	118.663464	30.995393	1	341802
61	202410161740	314.0	41000	54.0371	1.304	70.5125	0	118.661538	30.997689	118.663464	30.995393	1	341802
61	202410161750	314.0	41000	46.4666	1.517	70.5125	0	118.661538	30.997689	118.663464	30.995393	1	341802
61	202410161800	314.0	41000	54.2994	1.298	70.5125	0	118.661538	30.997689	118.663464	30.995393	1	341802
61	202410161810	314.0	41000	52.5503	1.341	70.5125	0	118.661538	30.997689	118.663464	30.995393	1	341802
61	202410161820	314.0	41000	50.0487	1.408	70.5125	0	118.661538	30.997689	118.663464	30.995393	1	341802
61	202410161830	314.0	41000	48.9456	1.44	70.5125	0	118.661538	30.997689	118.663464	30.995393	1	341802
61	202410161840	314.0	41000	51.3878	1.372	70.5125	0	118.661538	30.997689	118.663464	30.995393	1	341802
61	202410161850	314.0	41000	56.9497	1.238	70.5125	0	118.661538	30.997689	118.663464	30.995393	1	341802
61	202410161900	314.0	41000	56.8416	1.24	70.5125	0	118.661538	30.997689	118.663464	30.995393	1	341802
61	202410161910	314.0	41000	53.3499	1.321	70.5125	0	118.661538	30.997689	118.663464	30.995393	1	341802
61	202410161920	314.0	41000	51.3953	1.371	70.5125	0	118.661538	30.997689	118.663464	30.995393	1	341802
61	202410161930	314.0	41000	49.7233	1.418	70.5125	0	118.661538	30.997689	118.663464	30.995393	1	341802
61	202410161940	314.0	41000	37.1722	1.896	70.5125	0	118.661538	30.997689	118.663464	30.995393	1	341802
61	202410161950	314.0	41000	54.876	1.284	70.5125	0	118.661538	30.997689	118.663464	30.995393	1	341802
61	202410162000	314.0	41000	45.8498	1.537	70.5125	0	118.661538	30.997689	118.663464	30.995393	1	341802
61	202410162010	314.0	41000	31.2728	2.254	70.5125	0	118.661538	30.997689	118.663464	30.995393	1	341802
61	202410162020	314.0	41000	33.4811	2.106	70.5125	0	118.661538	30.997689	118.663464	30.995393	1	341802
61	202410162030	314.0	41000	55.524	1.269	70.5125	0	118.661538	30.997689	118.663464	30.995393	1	341802
61	202410162040	314.0	41000	53.109	1.327	70.5125	0	118.661538	30.997689	118.663464	30.995393	1	341802
61	202410162050	314.0	41000	59.4326	1.186	70.5125	0	118.661538	30.997689	118.663464	30.995393	1	341802
61	202410162100	314.0	41000	45.6727	1.543	70.5125	0	118.661538	30.997689	118.663464	30.995393	1	341802
61	202410162110	314.0	41000	46.7335	1.508	70.5125	0	118.661538	30.997689	118.663464	30.995393	1	341802
61	202410162120	314.0	41000	52.3429	1.347	70.5125	0	118.661538	30.997689	118.663464	30.995393	1	341802
61	202410162130	314.0	41000	51.2282	1.376	70.5125	0	118.661538	30.997689	118.663464	30.995393	1	341802
61	202410162140	314.0	41000	55.7279	1.265	70.5125	0	118.661538	30.997689	118.663464	30.995393	1	341802
61	202410162150	314.0	41000	53.7291	1.312	70.5125	0	118.661538	30.997689	118.663464	30.995393	1	341802
61	202410162200	314.0	41000	54.3874	1.296	70.5125	0	118.661538	30.997689	118.663464	30.995393	1	341802
61	202410162210	314.0	41000	46.5877	1.513	70.5125	0	118.661538	30.997689	118.663464	30.995393	1	341802
61	202410162220	314.0	41000	56.4378	1.249	70.5125	0	118.661538	30.997689	118.663464	30.995393	1	341802
61	202410162230	314.0	41000	51.3305	1.373	70.5125	0	118.661538	30.997689	118.663464	30.995393	1	341802
61	202410162240	314.0	41000	55.5025	1.27	70.5125	0	118.661538	30.997689	118.663464	30.995393	1	341802
61	202410162250	314.0	41000	52.9849	1.33	70.5125	0	118.661538	30.997689	118.663464	30.995393	1	341802
61	202410162300	314.0	41000	54.2266	1.3	70.5125	0	118.661538	30.997689	118.663464	30.995393	1	341802
61	202410162310	314.0	41000	55.1828	1.277	70.5125	0	118.661538	30.997689	118.663464	30.995393	1	341802
61	202410162320	314.0	41000	55.1826	1.277	70.5125	0	118.661538	30.997689	118.663464	30.995393	1	341802
61	202410162330	314.0	41000	54.5513	1.292	70.5125	0	118.661538	30.997689	118.663464	30.995393	1	341802
61	202410162340	314.0	41000	60.214	1.171	70.5125	0	118.661538	30.997689	118.663464	30.995393	1	341802
61	202410162350	314.0	41000	57.2336	1.232	70.5125	0	118.661538	30.997689	118.663464	30.995393	1	341802
62	202410210000	123.0	41000	83.2115	1.0	83.2115	0	118.668319	30.987555	118.669344	30.98689	0	341802
62	202410210010	123.0	41000	83.2115	1.0	83.2115	0	118.668319	30.987555	118.669344	30.98689	0	341802
62	202410210020	123.0	41000	83.2115	1.0	83.2115	0	118.668319	30.987555	118.669344	30.98689	0	341802
62	202410210030	123.0	41000	83.2115	1.0	83.2115	0	118.668319	30.987555	118.669344	30.98689	0	341802
62	202410210040	123.0	41000	83.2115	1.0	83.2115	0	118.668319	30.987555	118.669344	30.98689	0	341802
62	202410210050	123.0	41000	83.2115	1.0	83.2115	0	118.668319	30.987555	118.669344	30.98689	0	341802
62	202410210100	123.0	41000	83.2115	1.0	83.2115	0	118.668319	30.987555	118.669344	30.98689	0	341802
62	202410210110	123.0	41000	83.2115	1.0	83.2115	0	118.668319	30.987555	118.669344	30.98689	0	341802
62	202410210120	123.0	41000	83.2115	1.0	83.2115	0	118.668319	30.987555	118.669344	30.98689	0	341802
62	202410210130	123.0	41000	83.2115	1.0	83.2115	0	118.668319	30.987555	118.669344	30.98689	0	341802
62	202410210140	123.0	41000	83.2115	1.0	83.2115	0	118.668319	30.987555	118.669344	30.98689	0	341802
62	202410210150	123.0	41000	83.2115	1.0	83.2115	0	118.668319	30.987555	118.669344	30.98689	0	341802
62	202410210200	123.0	41000	83.2115	1.0	83.2115	0	118.668319	30.987555	118.669344	30.98689	0	341802
62	202410210210	123.0	41000	83.2115	1.0	83.2115	0	118.668319	30.987555	118.669344	30.98689	0	341802
62	202410210220	123.0	41000	83.2115	1.0	83.2115	0	118.668319	30.987555	118.669344	30.98689	0	341802
62	202410210230	123.0	41000	83.2115	1.0	83.2115	0	118.668319	30.987555	118.669344	30.98689	0	341802
62	202410210240	123.0	41000	83.2115	1.0	83.2115	0	118.668319	30.987555	118.669344	30.98689	0	341802
62	202410210250	123.0	41000	83.2115	1.0	83.2115	0	118.668319	30.987555	118.669344	30.98689	0	341802
62	202410210300	123.0	41000	83.2115	1.0	83.2115	0	118.668319	30.987555	118.669344	30.98689	0	341802
62	202410210310	123.0	41000	83.2115	1.0	83.2115	0	118.668319	30.987555	118.669344	30.98689	0	341802
62	202410210320	123.0	41000	83.2115	1.0	83.2115	0	118.668319	30.987555	118.669344	30.98689	0	341802
62	202410210330	123.0	41000	83.2115	1.0	83.2115	0	118.668319	30.987555	118.669344	30.98689	0	341802
62	202410210340	123.0	41000	83.2115	1.0	83.2115	0	118.668319	30.987555	118.669344	30.98689	0	341802
62	202410210350	123.0	41000	83.2115	1.0	83.2115	0	118.668319	30.987555	118.669344	30.98689	0	341802
62	202410210400	123.0	41000	83.2115	1.0	83.2115	0	118.668319	30.987555	118.669344	30.98689	0	341802
62	202410210410	123.0	41000	83.2115	1.0	83.2115	0	118.668319	30.987555	118.669344	30.98689	0	341802
62	202410210420	123.0	41000	83.2115	1.0	83.2115	0	118.668319	30.987555	118.669344	30.98689	0	341802
62	202410210430	123.0	41000	83.2115	1.0	83.2115	0	118.668319	30.987555	118.669344	30.98689	0	341802
62	202410210440	123.0	41000	83.2115	1.0	83.2115	0	118.668319	30.987555	118.669344	30.98689	0	341802
62	202410210450	123.0	41000	83.2115	1.0	83.2115	0	118.668319	30.987555	118.669344	30.98689	0	341802
62	202410210500	123.0	41000	83.2115	1.0	83.2115	0	118.668319	30.987555	118.669344	30.98689	0	341802
62	202410210510	123.0	41000	83.2115	1.0	83.2115	0	118.668319	30.987555	118.669344	30.98689	0	341802
62	202410210520	123.0	41000	83.2115	1.0	83.2115	0	118.668319	30.987555	118.669344	30.98689	0	341802
62	202410210530	123.0	41000	83.2115	1.0	83.2115	0	118.668319	30.987555	118.669344	30.98689	0	341802
62	202410210540	123.0	41000	83.2115	1.0	83.2115	0	118.668319	30.987555	118.669344	30.98689	0	341802
62	202410210550	123.0	41000	83.2115	1.0	83.2115	0	118.668319	30.987555	118.669344	30.98689	0	341802
62	202410210600	123.0	41000	83.2115	1.0	83.2115	0	118.668319	30.987555	118.669344	30.98689	0	341802
62	202410210610	123.0	41000	83.2115	1.0	83.2115	0	118.668319	30.987555	118.669344	30.98689	0	341802
62	202410210620	123.0	41000	83.2115	1.0	83.2115	0	118.668319	30.987555	118.669344	30.98689	0	341802
62	202410210630	123.0	41000	83.2115	1.0	83.2115	0	118.668319	30.987555	118.669344	30.98689	0	341802
62	202410210640	123.0	41000	83.2115	1.0	83.2115	0	118.668319	30.987555	118.669344	30.98689	0	341802
62	202410210650	123.0	41000	83.2115	1.0	83.2115	0	118.668319	30.987555	118.669344	30.98689	0	341802
62	202410210700	123.0	41000	83.2115	1.0	83.2115	0	118.668319	30.987555	118.669344	30.98689	0	341802
62	202410210710	123.0	41000	80.9956	1.027	83.2115	0	118.668319	30.987555	118.669344	30.98689	0	341802
62	202410210720	123.0	41000	80.6983	1.031	83.2115	0	118.668319	30.987555	118.669344	30.98689	0	341802
62	202410210730	123.0	41000	83.2115	1.0	83.2115	0	118.668319	30.987555	118.669344	30.98689	0	341802
62	202410210740	123.0	41000	83.2115	1.0	83.2115	0	118.668319	30.987555	118.669344	30.98689	0	341802
62	202410210750	123.0	41000	83.2115	1.0	83.2115	0	118.668319	30.987555	118.669344	30.98689	0	341802
62	202410210800	123.0	41000	83.2115	1.0	83.2115	0	118.668319	30.987555	118.669344	30.98689	0	341802
62	202410210810	123.0	41000	82.1142	1.013	83.2115	0	118.668319	30.987555	118.669344	30.98689	0	341802
62	202410210820	123.0	41000	83.2115	1.0	83.2115	0	118.668319	30.987555	118.669344	30.98689	0	341802
62	202410210830	123.0	41000	74.8675	1.111	83.2115	0	118.668319	30.987555	118.669344	30.98689	0	341802
62	202410210840	123.0	41000	83.2115	1.0	83.2115	0	118.668319	30.987555	118.669344	30.98689	0	341802
62	202410210850	123.0	41000	83.2115	1.0	83.2115	0	118.668319	30.987555	118.669344	30.98689	0	341802
62	202410210900	123.0	41000	83.2115	1.0	83.2115	0	118.668319	30.987555	118.669344	30.98689	0	341802
62	202410210910	123.0	41000	83.2115	1.0	83.2115	0	118.668319	30.987555	118.669344	30.98689	0	341802
62	202410210920	123.0	41000	83.2115	1.0	83.2115	0	118.668319	30.987555	118.669344	30.98689	0	341802
62	202410210930	123.0	41000	83.2115	1.0	83.2115	0	118.668319	30.987555	118.669344	30.98689	0	341802
62	202410210940	123.0	41000	83.2115	1.0	83.2115	0	118.668319	30.987555	118.669344	30.98689	0	341802
62	202410210950	123.0	41000	81.04	1.026	83.2115	0	118.668319	30.987555	118.669344	30.98689	0	341802
62	202410211000	123.0	41000	83.2115	1.0	83.2115	0	118.668319	30.987555	118.669344	30.98689	0	341802
62	202410211010	123.0	41000	83.2115	1.0	83.2115	0	118.668319	30.987555	118.669344	30.98689	0	341802
62	202410211020	123.0	41000	82.1949	1.012	83.2115	0	118.668319	30.987555	118.669344	30.98689	0	341802
62	202410211030	123.0	41000	82.6609	1.006	83.2115	0	118.668319	30.987555	118.669344	30.98689	0	341802
62	202410211040	123.0	41000	74.8367	1.111	83.2115	0	118.668319	30.987555	118.669344	30.98689	0	341802
62	202410211050	123.0	41000	76.4936	1.087	83.2115	0	118.668319	30.987555	118.669344	30.98689	0	341802
62	202410211100	123.0	41000	83.2115	1.0	83.2115	0	118.668319	30.987555	118.669344	30.98689	0	341802
62	202410211110	123.0	41000	82.0111	1.014	83.2115	0	118.668319	30.987555	118.669344	30.98689	0	341802
62	202410211120	123.0	41000	83.2115	1.0	83.2115	0	118.668319	30.987555	118.669344	30.98689	0	341802
62	202410211130	123.0	41000	83.2115	1.0	83.2115	0	118.668319	30.987555	118.669344	30.98689	0	341802
62	202410211140	123.0	41000	75.962	1.095	83.2115	0	118.668319	30.987555	118.669344	30.98689	0	341802
62	202410211150	123.0	41000	75.1111	1.107	83.2115	0	118.668319	30.987555	118.669344	30.98689	0	341802
62	202410211200	123.0	41000	80.4443	1.034	83.2115	0	118.668319	30.987555	118.669344	30.98689	0	341802
62	202410211210	123.0	41000	83.2115	1.0	83.2115	0	118.668319	30.987555	118.669344	30.98689	0	341802
62	202410211220	123.0	41000	83.2115	1.0	83.2115	0	118.668319	30.987555	118.669344	30.98689	0	341802
62	202410211230	123.0	41000	83.2115	1.0	83.2115	0	118.668319	30.987555	118.669344	30.98689	0	341802
62	202410211240	123.0	41000	82.9664	1.002	83.2115	0	118.668319	30.987555	118.669344	30.98689	0	341802
62	202410211250	123.0	41000	83.2115	1.0	83.2115	0	118.668319	30.987555	118.669344	30.98689	0	341802
62	202410211300	123.0	41000	83.2115	1.0	83.2115	0	118.668319	30.987555	118.669344	30.98689	0	341802
62	202410211310	123.0	41000	83.2115	1.0	83.2115	0	118.668319	30.987555	118.669344	30.98689	0	341802
62	202410211320	123.0	41000	83.2115	1.0	83.2115	0	118.668319	30.987555	118.669344	30.98689	0	341802
62	202410211330	123.0	41000	83.2115	1.0	83.2115	0	118.668319	30.987555	118.669344	30.98689	0	341802
62	202410211340	123.0	41000	83.2115	1.0	83.2115	0	118.668319	30.987555	118.669344	30.98689	0	341802
62	202410211350	123.0	41000	83.2115	1.0	83.2115	0	118.668319	30.987555	118.669344	30.98689	0	341802
62	202410211400	123.0	41000	82.0263	1.014	83.2115	0	118.668319	30.987555	118.669344	30.98689	0	341802
62	202410211410	123.0	41000	81.6618	1.018	83.2115	0	118.668319	30.987555	118.669344	30.98689	0	341802
62	202410211420	123.0	41000	83.2115	1.0	83.2115	0	118.668319	30.987555	118.669344	30.98689	0	341802
62	202410211430	123.0	41000	79.2263	1.05	83.2115	0	118.668319	30.987555	118.669344	30.98689	0	341802
62	202410211440	123.0	41000	82.3337	1.01	83.2115	0	118.668319	30.987555	118.669344	30.98689	0	341802
62	202410211450	123.0	41000	84.1271	0.989	83.2115	0	118.668319	30.987555	118.669344	30.98689	0	341802
62	202410211500	123.0	41000	83.2115	1.0	83.2115	0	118.668319	30.987555	118.669344	30.98689	0	341802
62	202410211510	123.0	41000	84.4953	0.984	83.2115	0	118.668319	30.987555	118.669344	30.98689	0	341802
62	202410211520	123.0	41000	82.9774	1.002	83.2115	0	118.668319	30.987555	118.669344	30.98689	0	341802
62	202410211530	123.0	41000	79.6481	1.044	83.2115	0	118.668319	30.987555	118.669344	30.98689	0	341802
62	202410211540	123.0	41000	79.8026	1.042	83.2115	0	118.668319	30.987555	118.669344	30.98689	0	341802
62	202410211550	123.0	41000	83.7547	0.993	83.2115	0	118.668319	30.987555	118.669344	30.98689	0	341802
62	202410211600	123.0	41000	77.0312	1.08	83.2115	0	118.668319	30.987555	118.669344	30.98689	0	341802
62	202410211610	123.0	41000	86.2045	0.965	83.2115	0	118.668319	30.987555	118.669344	30.98689	0	341802
62	202410211620	123.0	41000	84.3188	0.986	83.2115	0	118.668319	30.987555	118.669344	30.98689	0	341802
62	202410211630	123.0	41000	81.7715	1.017	83.2115	0	118.668319	30.987555	118.669344	30.98689	0	341802
62	202410211640	123.0	41000	86.1039	0.966	83.2115	0	118.668319	30.987555	118.669344	30.98689	0	341802
62	202410211650	123.0	41000	78.0055	1.066	83.2115	0	118.668319	30.987555	118.669344	30.98689	0	341802
62	202410211700	123.0	41000	78.5666	1.059	83.2115	0	118.668319	30.987555	118.669344	30.98689	0	341802
62	202410211710	123.0	41000	79.4541	1.047	83.2115	0	118.668319	30.987555	118.669344	30.98689	0	341802
62	202410211720	123.0	41000	87.5241	0.95	83.2115	0	118.668319	30.987555	118.669344	30.98689	0	341802
62	202410211730	123.0	41000	80.5849	1.032	83.2115	0	118.668319	30.987555	118.669344	30.98689	0	341802
62	202410211740	123.0	41000	83.2115	1.0	83.2115	0	118.668319	30.987555	118.669344	30.98689	0	341802
62	202410211750	123.0	41000	83.2115	1.0	83.2115	0	118.668319	30.987555	118.669344	30.98689	0	341802
62	202410211800	123.0	41000	81.6618	1.018	83.2115	0	118.668319	30.987555	118.669344	30.98689	0	341802
62	202410211810	123.0	41000	81.4872	1.021	83.2115	0	118.668319	30.987555	118.669344	30.98689	0	341802
62	202410211820	123.0	41000	78.7673	1.056	83.2115	0	118.668319	30.987555	118.669344	30.98689	0	341802
62	202410211830	123.0	41000	79.4796	1.046	83.2115	0	118.668319	30.987555	118.669344	30.98689	0	341802
62	202410211840	123.0	41000	80.4443	1.034	83.2115	0	118.668319	30.987555	118.669344	30.98689	0	341802
62	202410211850	123.0	41000	66.9341	1.243	83.2115	0	118.668319	30.987555	118.669344	30.98689	0	341802
62	202410211900	123.0	41000	83.2115	1.0	83.2115	0	118.668319	30.987555	118.669344	30.98689	0	341802
62	202410211910	123.0	41000	83.2115	1.0	83.2115	0	118.668319	30.987555	118.669344	30.98689	0	341802
62	202410211920	123.0	41000	83.2115	1.0	83.2115	0	118.668319	30.987555	118.669344	30.98689	0	341802
62	202410211930	123.0	41000	83.2115	1.0	83.2115	0	118.668319	30.987555	118.669344	30.98689	0	341802
62	202410211940	123.0	41000	83.2115	1.0	83.2115	0	118.668319	30.987555	118.669344	30.98689	0	341802
62	202410211950	123.0	41000	80.9469	1.027	83.2115	0	118.668319	30.987555	118.669344	30.98689	0	341802
62	202410212000	123.0	41000	81.4284	1.021	83.2115	0	118.668319	30.987555	118.669344	30.98689	0	341802
62	202410212010	123.0	41000	81.6618	1.018	83.2115	0	118.668319	30.987555	118.669344	30.98689	0	341802
62	202410212020	123.0	41000	79.7141	1.043	83.2115	0	118.668319	30.987555	118.669344	30.98689	0	341802
62	202410212030	123.0	41000	76.5829	1.086	83.2115	0	118.668319	30.987555	118.669344	30.98689	0	341802
62	202410212040	123.0	41000	83.2115	1.0	83.2115	0	118.668319	30.987555	118.669344	30.98689	0	341802
62	202410212050	123.0	41000	83.2115	1.0	83.2115	0	118.668319	30.987555	118.669344	30.98689	0	341802
62	202410212100	123.0	41000	83.2115	1.0	83.2115	0	118.668319	30.987555	118.669344	30.98689	0	341802
62	202410212110	123.0	41000	83.2115	1.0	83.2115	0	118.668319	30.987555	118.669344	30.98689	0	341802
62	202410212120	123.0	41000	83.2115	1.0	83.2115	0	118.668319	30.987555	118.669344	30.98689	0	341802
62	202410212130	123.0	41000	83.2115	1.0	83.2115	0	118.668319	30.987555	118.669344	30.98689	0	341802
62	202410212140	123.0	41000	83.2115	1.0	83.2115	0	118.668319	30.987555	118.669344	30.98689	0	341802
62	202410212150	123.0	41000	83.2115	1.0	83.2115	0	118.668319	30.987555	118.669344	30.98689	0	341802
62	202410212200	123.0	41000	83.2115	1.0	83.2115	0	118.668319	30.987555	118.669344	30.98689	0	341802
62	202410212210	123.0	41000	83.2115	1.0	83.2115	0	118.668319	30.987555	118.669344	30.98689	0	341802
62	202410212220	123.0	41000	83.2115	1.0	83.2115	0	118.668319	30.987555	118.669344	30.98689	0	341802
62	202410212230	123.0	41000	83.2115	1.0	83.2115	0	118.668319	30.987555	118.669344	30.98689	0	341802
62	202410212240	123.0	41000	83.2115	1.0	83.2115	0	118.668319	30.987555	118.669344	30.98689	0	341802
62	202410212250	123.0	41000	83.2115	1.0	83.2115	0	118.668319	30.987555	118.669344	30.98689	0	341802
62	202410212300	123.0	41000	83.2115	1.0	83.2115	0	118.668319	30.987555	118.669344	30.98689	0	341802
62	202410212310	123.0	41000	83.2115	1.0	83.2115	0	118.668319	30.987555	118.669344	30.98689	0	341802
62	202410212320	123.0	41000	83.2115	1.0	83.2115	0	118.668319	30.987555	118.669344	30.98689	0	341802
62	202410212330	123.0	41000	83.2115	1.0	83.2115	0	118.668319	30.987555	118.669344	30.98689	0	341802
62	202410212340	123.0	41000	83.2115	1.0	83.2115	0	118.668319	30.987555	118.669344	30.98689	0	341802
62	202410212350	123.0	41000	83.2115	1.0	83.2115	0	118.668319	30.987555	118.669344	30.98689	0	341802
63	202410190000	322.0	41000	84.762	1.0	84.762	0	118.669344	30.98689	118.67142	30.984616	1	341802
63	202410190010	322.0	41000	81.0587	1.045	84.762	0	118.669344	30.98689	118.67142	30.984616	1	341802
63	202410190020	322.0	41000	84.762	1.0	84.762	0	118.669344	30.98689	118.67142	30.984616	1	341802
63	202410190030	322.0	41000	84.762	1.0	84.762	0	118.669344	30.98689	118.67142	30.984616	1	341802
63	202410190040	322.0	41000	84.762	1.0	84.762	0	118.669344	30.98689	118.67142	30.984616	1	341802
63	202410190050	322.0	41000	84.762	1.0	84.762	0	118.669344	30.98689	118.67142	30.984616	1	341802
63	202410190100	322.0	41000	84.762	1.0	84.762	0	118.669344	30.98689	118.67142	30.984616	1	341802
63	202410190110	322.0	41000	84.762	1.0	84.762	0	118.669344	30.98689	118.67142	30.984616	1	341802
63	202410190120	322.0	41000	84.762	1.0	84.762	0	118.669344	30.98689	118.67142	30.984616	1	341802
63	202410190130	322.0	41000	86.117	0.984	84.762	0	118.669344	30.98689	118.67142	30.984616	1	341802
63	202410190140	322.0	41000	84.762	1.0	84.762	0	118.669344	30.98689	118.67142	30.984616	1	341802
63	202410190150	322.0	41000	84.762	1.0	84.762	0	118.669344	30.98689	118.67142	30.984616	1	341802
63	202410190200	322.0	41000	84.762	1.0	84.762	0	118.669344	30.98689	118.67142	30.984616	1	341802
63	202410190210	322.0	41000	84.762	1.0	84.762	0	118.669344	30.98689	118.67142	30.984616	1	341802
63	202410190220	322.0	41000	84.762	1.0	84.762	0	118.669344	30.98689	118.67142	30.984616	1	341802
63	202410190230	322.0	41000	84.762	1.0	84.762	0	118.669344	30.98689	118.67142	30.984616	1	341802
63	202410190240	322.0	41000	84.762	1.0	84.762	0	118.669344	30.98689	118.67142	30.984616	1	341802
63	202410190250	322.0	41000	84.762	1.0	84.762	0	118.669344	30.98689	118.67142	30.984616	1	341802
63	202410190300	322.0	41000	84.762	1.0	84.762	0	118.669344	30.98689	118.67142	30.984616	1	341802
63	202410190310	322.0	41000	84.762	1.0	84.762	0	118.669344	30.98689	118.67142	30.984616	1	341802
63	202410190320	322.0	41000	84.762	1.0	84.762	0	118.669344	30.98689	118.67142	30.984616	1	341802
63	202410190330	322.0	41000	84.762	1.0	84.762	0	118.669344	30.98689	118.67142	30.984616	1	341802
63	202410190340	322.0	41000	84.762	1.0	84.762	0	118.669344	30.98689	118.67142	30.984616	1	341802
63	202410190350	322.0	41000	84.762	1.0	84.762	0	118.669344	30.98689	118.67142	30.984616	1	341802
63	202410190400	322.0	41000	84.762	1.0	84.762	0	118.669344	30.98689	118.67142	30.984616	1	341802
63	202410190410	322.0	41000	84.762	1.0	84.762	0	118.669344	30.98689	118.67142	30.984616	1	341802
63	202410190420	322.0	41000	84.762	1.0	84.762	0	118.669344	30.98689	118.67142	30.984616	1	341802
63	202410190430	322.0	41000	84.762	1.0	84.762	0	118.669344	30.98689	118.67142	30.984616	1	341802
63	202410190440	322.0	41000	84.762	1.0	84.762	0	118.669344	30.98689	118.67142	30.984616	1	341802
63	202410190450	322.0	41000	84.762	1.0	84.762	0	118.669344	30.98689	118.67142	30.984616	1	341802
63	202410190500	322.0	41000	84.762	1.0	84.762	0	118.669344	30.98689	118.67142	30.984616	1	341802
63	202410190510	322.0	41000	84.762	1.0	84.762	0	118.669344	30.98689	118.67142	30.984616	1	341802
63	202410190520	322.0	41000	84.762	1.0	84.762	0	118.669344	30.98689	118.67142	30.984616	1	341802
63	202410190530	322.0	41000	84.762	1.0	84.762	0	118.669344	30.98689	118.67142	30.984616	1	341802
63	202410190540	322.0	41000	84.762	1.0	84.762	0	118.669344	30.98689	118.67142	30.984616	1	341802
63	202410190550	322.0	41000	84.762	1.0	84.762	0	118.669344	30.98689	118.67142	30.984616	1	341802
63	202410190600	322.0	41000	84.762	1.0	84.762	0	118.669344	30.98689	118.67142	30.984616	1	341802
63	202410190610	322.0	41000	84.762	1.0	84.762	0	118.669344	30.98689	118.67142	30.984616	1	341802
63	202410190620	322.0	41000	84.762	1.0	84.762	0	118.669344	30.98689	118.67142	30.984616	1	341802
63	202410190630	322.0	41000	84.762	1.0	84.762	0	118.669344	30.98689	118.67142	30.984616	1	341802
63	202410190640	322.0	41000	84.762	1.0	84.762	0	118.669344	30.98689	118.67142	30.984616	1	341802
63	202410190650	322.0	41000	84.762	1.0	84.762	0	118.669344	30.98689	118.67142	30.984616	1	341802
63	202410190700	322.0	41000	78.7522	1.076	84.762	0	118.669344	30.98689	118.67142	30.984616	1	341802
63	202410190710	322.0	41000	78.3879	1.081	84.762	0	118.669344	30.98689	118.67142	30.984616	1	341802
63	202410190720	322.0	41000	80.4766	1.053	84.762	0	118.669344	30.98689	118.67142	30.984616	1	341802
63	202410190730	322.0	41000	79.5868	1.065	84.762	0	118.669344	30.98689	118.67142	30.984616	1	341802
63	202410190740	322.0	41000	83.9733	1.009	84.762	0	118.669344	30.98689	118.67142	30.984616	1	341802
63	202410190750	322.0	41000	79.2765	1.069	84.762	0	118.669344	30.98689	118.67142	30.984616	1	341802
63	202410190800	322.0	41000	80.4229	1.053	84.762	0	118.669344	30.98689	118.67142	30.984616	1	341802
63	202410190810	322.0	41000	73.9118	1.146	84.762	0	118.669344	30.98689	118.67142	30.984616	1	341802
63	202410190820	322.0	41000	84.1089	1.007	84.762	0	118.669344	30.98689	118.67142	30.984616	1	341802
63	202410190830	322.0	41000	86.6292	0.978	84.762	0	118.669344	30.98689	118.67142	30.984616	1	341802
63	202410190840	322.0	41000	76.3601	1.11	84.762	0	118.669344	30.98689	118.67142	30.984616	1	341802
63	202410190850	322.0	41000	84.762	1.0	84.762	0	118.669344	30.98689	118.67142	30.984616	1	341802
63	202410190900	322.0	41000	86.4036	0.981	84.762	0	118.669344	30.98689	118.67142	30.984616	1	341802
63	202410190910	322.0	41000	79.6314	1.064	84.762	0	118.669344	30.98689	118.67142	30.984616	1	341802
63	202410190920	322.0	41000	83.5104	1.014	84.762	0	118.669344	30.98689	118.67142	30.984616	1	341802
63	202410190930	322.0	41000	84.762	1.0	84.762	0	118.669344	30.98689	118.67142	30.984616	1	341802
63	202410190940	322.0	41000	83.9819	1.009	84.762	0	118.669344	30.98689	118.67142	30.984616	1	341802
63	202410190950	322.0	41000	82.0999	1.032	84.762	0	118.669344	30.98689	118.67142	30.984616	1	341802
63	202410191000	322.0	41000	84.762	1.0	84.762	0	118.669344	30.98689	118.67142	30.984616	1	341802
63	202410191010	322.0	41000	81.9156	1.034	84.762	0	118.669344	30.98689	118.67142	30.984616	1	341802
63	202410191020	322.0	41000	85.1076	0.995	84.762	0	118.669344	30.98689	118.67142	30.984616	1	341802
63	202410191030	322.0	41000	81.9599	1.034	84.762	0	118.669344	30.98689	118.67142	30.984616	1	341802
63	202410191040	322.0	41000	83.8051	1.011	84.762	0	118.669344	30.98689	118.67142	30.984616	1	341802
63	202410191050	322.0	41000	80.5181	1.052	84.762	0	118.669344	30.98689	118.67142	30.984616	1	341802
63	202410191100	322.0	41000	79.6383	1.064	84.762	0	118.669344	30.98689	118.67142	30.984616	1	341802
63	202410191110	322.0	41000	87.8718	0.964	84.762	0	118.669344	30.98689	118.67142	30.984616	1	341802
63	202410191120	322.0	41000	84.0201	1.008	84.762	0	118.669344	30.98689	118.67142	30.984616	1	341802
63	202410191130	322.0	41000	84.1096	1.007	84.762	0	118.669344	30.98689	118.67142	30.984616	1	341802
63	202410191140	322.0	41000	76.095	1.113	84.762	0	118.669344	30.98689	118.67142	30.984616	1	341802
63	202410191150	322.0	41000	84.1274	1.007	84.762	0	118.669344	30.98689	118.67142	30.984616	1	341802
63	202410191200	322.0	41000	76.5598	1.107	84.762	0	118.669344	30.98689	118.67142	30.984616	1	341802
63	202410191210	322.0	41000	83.5433	1.014	84.762	0	118.669344	30.98689	118.67142	30.984616	1	341802
63	202410191220	322.0	41000	81.2504	1.043	84.762	0	118.669344	30.98689	118.67142	30.984616	1	341802
63	202410191230	322.0	41000	84.762	1.0	84.762	0	118.669344	30.98689	118.67142	30.984616	1	341802
63	202410191240	322.0	41000	84.762	1.0	84.762	0	118.669344	30.98689	118.67142	30.984616	1	341802
63	202410191250	322.0	41000	77.7468	1.09	84.762	0	118.669344	30.98689	118.67142	30.984616	1	341802
63	202410191300	322.0	41000	86.8106	0.976	84.762	0	118.669344	30.98689	118.67142	30.984616	1	341802
63	202410191310	322.0	41000	84.762	1.0	84.762	0	118.669344	30.98689	118.67142	30.984616	1	341802
63	202410191320	322.0	41000	84.762	1.0	84.762	0	118.669344	30.98689	118.67142	30.984616	1	341802
63	202410191330	322.0	41000	84.762	1.0	84.762	0	118.669344	30.98689	118.67142	30.984616	1	341802
63	202410191340	322.0	41000	77.2886	1.096	84.762	0	118.669344	30.98689	118.67142	30.984616	1	341802
63	202410191350	322.0	41000	78.142	1.084	84.762	0	118.669344	30.98689	118.67142	30.984616	1	341802
63	202410191400	322.0	41000	84.762	1.0	84.762	0	118.669344	30.98689	118.67142	30.984616	1	341802
63	202410191410	322.0	41000	89.0554	0.951	84.762	0	118.669344	30.98689	118.67142	30.984616	1	341802
63	202410191420	322.0	41000	77.5317	1.093	84.762	0	118.669344	30.98689	118.67142	30.984616	1	341802
63	202410191430	322.0	41000	82.8516	1.023	84.762	0	118.669344	30.98689	118.67142	30.984616	1	341802
63	202410191440	322.0	41000	86.5108	0.979	84.762	0	118.669344	30.98689	118.67142	30.984616	1	341802
63	202410191450	322.0	41000	74.1651	1.142	84.762	0	118.669344	30.98689	118.67142	30.984616	1	341802
63	202410191500	322.0	41000	79.6121	1.064	84.762	0	118.669344	30.98689	118.67142	30.984616	1	341802
63	202410191510	322.0	41000	82.6115	1.026	84.762	0	118.669344	30.98689	118.67142	30.984616	1	341802
63	202410191520	322.0	41000	70.4877	1.202	84.762	0	118.669344	30.98689	118.67142	30.984616	1	341802
63	202410191530	322.0	41000	75.045	1.129	84.762	0	118.669344	30.98689	118.67142	30.984616	1	341802
63	202410191540	322.0	41000	84.762	1.0	84.762	0	118.669344	30.98689	118.67142	30.984616	1	341802
63	202410191550	322.0	41000	83.7519	1.012	84.762	0	118.669344	30.98689	118.67142	30.984616	1	341802
63	202410191600	322.0	41000	79.6215	1.064	84.762	0	118.669344	30.98689	118.67142	30.984616	1	341802
63	202410191610	322.0	41000	84.5495	1.002	84.762	0	118.669344	30.98689	118.67142	30.984616	1	341802
63	202410191620	322.0	41000	82.4504	1.028	84.762	0	118.669344	30.98689	118.67142	30.984616	1	341802
63	202410191630	322.0	41000	90.5249	0.936	84.762	0	118.669344	30.98689	118.67142	30.984616	1	341802
63	202410191640	322.0	41000	80.3787	1.054	84.762	0	118.669344	30.98689	118.67142	30.984616	1	341802
63	202410191650	322.0	41000	83.1178	1.019	84.762	0	118.669344	30.98689	118.67142	30.984616	1	341802
63	202410191700	322.0	41000	83.6976	1.012	84.762	0	118.669344	30.98689	118.67142	30.984616	1	341802
63	202410191710	322.0	41000	79.4485	1.066	84.762	0	118.669344	30.98689	118.67142	30.984616	1	341802
63	202410191720	322.0	41000	84.2925	1.005	84.762	0	118.669344	30.98689	118.67142	30.984616	1	341802
63	202410191730	322.0	41000	88.6311	0.956	84.762	0	118.669344	30.98689	118.67142	30.984616	1	341802
63	202410191740	322.0	41000	78.0409	1.086	84.762	0	118.669344	30.98689	118.67142	30.984616	1	341802
63	202410191750	322.0	41000	78.4897	1.079	84.762	0	118.669344	30.98689	118.67142	30.984616	1	341802
63	202410191800	322.0	41000	79.824	1.061	84.762	0	118.669344	30.98689	118.67142	30.984616	1	341802
63	202410191810	322.0	41000	80.8893	1.047	84.762	0	118.669344	30.98689	118.67142	30.984616	1	341802
63	202410191820	322.0	41000	84.762	1.0	84.762	0	118.669344	30.98689	118.67142	30.984616	1	341802
63	202410191830	322.0	41000	84.762	1.0	84.762	0	118.669344	30.98689	118.67142	30.984616	1	341802
63	202410191840	322.0	41000	84.762	1.0	84.762	0	118.669344	30.98689	118.67142	30.984616	1	341802
63	202410191850	322.0	41000	77.9529	1.087	84.762	0	118.669344	30.98689	118.67142	30.984616	1	341802
63	202410191900	322.0	41000	73.3059	1.156	84.762	0	118.669344	30.98689	118.67142	30.984616	1	341802
63	202410191910	322.0	41000	76.3231	1.11	84.762	0	118.669344	30.98689	118.67142	30.984616	1	341802
63	202410191920	322.0	41000	80.0959	1.058	84.762	0	118.669344	30.98689	118.67142	30.984616	1	341802
63	202410191930	322.0	41000	84.762	1.0	84.762	0	118.669344	30.98689	118.67142	30.984616	1	341802
63	202410191940	322.0	41000	77.6349	1.091	84.762	0	118.669344	30.98689	118.67142	30.984616	1	341802
63	202410191950	322.0	41000	84.762	1.0	84.762	0	118.669344	30.98689	118.67142	30.984616	1	341802
63	202410192000	322.0	41000	84.4507	1.003	84.762	0	118.669344	30.98689	118.67142	30.984616	1	341802
63	202410192010	322.0	41000	80.6102	1.051	84.762	0	118.669344	30.98689	118.67142	30.984616	1	341802
63	202410192020	322.0	41000	85.6254	0.989	84.762	0	118.669344	30.98689	118.67142	30.984616	1	341802
63	202410192030	322.0	41000	72.3155	1.172	84.762	0	118.669344	30.98689	118.67142	30.984616	1	341802
63	202410192040	322.0	41000	73.5176	1.152	84.762	0	118.669344	30.98689	118.67142	30.984616	1	341802
63	202410192050	322.0	41000	83.9819	1.009	84.762	0	118.669344	30.98689	118.67142	30.984616	1	341802
63	202410192100	322.0	41000	81.8601	1.035	84.762	0	118.669344	30.98689	118.67142	30.984616	1	341802
63	202410192110	322.0	41000	65.5116	1.293	84.762	0	118.669344	30.98689	118.67142	30.984616	1	341802
63	202410192120	322.0	41000	84.762	1.0	84.762	0	118.669344	30.98689	118.67142	30.984616	1	341802
63	202410192130	322.0	41000	68.6264	1.235	84.762	0	118.669344	30.98689	118.67142	30.984616	1	341802
63	202410192140	322.0	41000	78.2992	1.082	84.762	0	118.669344	30.98689	118.67142	30.984616	1	341802
63	202410192150	322.0	41000	84.762	1.0	84.762	0	118.669344	30.98689	118.67142	30.984616	1	341802
63	202410192200	322.0	41000	84.762	1.0	84.762	0	118.669344	30.98689	118.67142	30.984616	1	341802
63	202410192210	322.0	41000	84.762	1.0	84.762	0	118.669344	30.98689	118.67142	30.984616	1	341802
63	202410192220	322.0	41000	67.6791	1.252	84.762	0	118.669344	30.98689	118.67142	30.984616	1	341802
63	202410192230	322.0	41000	84.6085	1.001	84.762	0	118.669344	30.98689	118.67142	30.984616	1	341802
63	202410192240	322.0	41000	84.762	1.0	84.762	0	118.669344	30.98689	118.67142	30.984616	1	341802
63	202410192250	322.0	41000	76.8787	1.102	84.762	0	118.669344	30.98689	118.67142	30.984616	1	341802
63	202410192300	322.0	41000	84.762	1.0	84.762	0	118.669344	30.98689	118.67142	30.984616	1	341802
63	202410192310	322.0	41000	84.762	1.0	84.762	0	118.669344	30.98689	118.67142	30.984616	1	341802
63	202410192320	322.0	41000	84.762	1.0	84.762	0	118.669344	30.98689	118.67142	30.984616	1	341802
63	202410192330	322.0	41000	73.3257	1.155	84.762	0	118.669344	30.98689	118.67142	30.984616	1	341802
63	202410192340	322.0	41000	81.5987	1.038	84.762	0	118.669344	30.98689	118.67142	30.984616	1	341802
63	202410192350	322.0	41000	84.762	1.0	84.762	0	118.669344	30.98689	118.67142	30.984616	1	341802
63	202410270000	322.0	41000	84.762	1.0	84.762	0	118.669344	30.98689	118.67142	30.984616	1	341802
63	202410270010	322.0	41000	84.762	1.0	84.762	0	118.669344	30.98689	118.67142	30.984616	1	341802
63	202410270020	322.0	41000	84.762	1.0	84.762	0	118.669344	30.98689	118.67142	30.984616	1	341802
63	202410270030	322.0	41000	84.762	1.0	84.762	0	118.669344	30.98689	118.67142	30.984616	1	341802
63	202410270040	322.0	41000	84.762	1.0	84.762	0	118.669344	30.98689	118.67142	30.984616	1	341802
63	202410270050	322.0	41000	84.762	1.0	84.762	0	118.669344	30.98689	118.67142	30.984616	1	341802
63	202410270100	322.0	41000	84.762	1.0	84.762	0	118.669344	30.98689	118.67142	30.984616	1	341802
63	202410270110	322.0	41000	84.762	1.0	84.762	0	118.669344	30.98689	118.67142	30.984616	1	341802
63	202410270120	322.0	41000	84.762	1.0	84.762	0	118.669344	30.98689	118.67142	30.984616	1	341802
63	202410270130	322.0	41000	84.762	1.0	84.762	0	118.669344	30.98689	118.67142	30.984616	1	341802
63	202410270140	322.0	41000	84.762	1.0	84.762	0	118.669344	30.98689	118.67142	30.984616	1	341802
63	202410270150	322.0	41000	84.762	1.0	84.762	0	118.669344	30.98689	118.67142	30.984616	1	341802
63	202410270200	322.0	41000	84.762	1.0	84.762	0	118.669344	30.98689	118.67142	30.984616	1	341802
63	202410270210	322.0	41000	84.762	1.0	84.762	0	118.669344	30.98689	118.67142	30.984616	1	341802
63	202410270220	322.0	41000	84.762	1.0	84.762	0	118.669344	30.98689	118.67142	30.984616	1	341802
63	202410270230	322.0	41000	84.762	1.0	84.762	0	118.669344	30.98689	118.67142	30.984616	1	341802
63	202410270240	322.0	41000	84.762	1.0	84.762	0	118.669344	30.98689	118.67142	30.984616	1	341802
63	202410270250	322.0	41000	84.762	1.0	84.762	0	118.669344	30.98689	118.67142	30.984616	1	341802
63	202410270300	322.0	41000	84.762	1.0	84.762	0	118.669344	30.98689	118.67142	30.984616	1	341802
63	202410270310	322.0	41000	84.762	1.0	84.762	0	118.669344	30.98689	118.67142	30.984616	1	341802
63	202410270320	322.0	41000	84.762	1.0	84.762	0	118.669344	30.98689	118.67142	30.984616	1	341802
63	202410270330	322.0	41000	84.762	1.0	84.762	0	118.669344	30.98689	118.67142	30.984616	1	341802
63	202410270340	322.0	41000	84.762	1.0	84.762	0	118.669344	30.98689	118.67142	30.984616	1	341802
63	202410270350	322.0	41000	84.762	1.0	84.762	0	118.669344	30.98689	118.67142	30.984616	1	341802
63	202410270400	322.0	41000	84.762	1.0	84.762	0	118.669344	30.98689	118.67142	30.984616	1	341802
63	202410270410	322.0	41000	84.762	1.0	84.762	0	118.669344	30.98689	118.67142	30.984616	1	341802
63	202410270420	322.0	41000	84.762	1.0	84.762	0	118.669344	30.98689	118.67142	30.984616	1	341802
63	202410270430	322.0	41000	84.762	1.0	84.762	0	118.669344	30.98689	118.67142	30.984616	1	341802
63	202410270440	322.0	41000	84.762	1.0	84.762	0	118.669344	30.98689	118.67142	30.984616	1	341802
63	202410270450	322.0	41000	84.762	1.0	84.762	0	118.669344	30.98689	118.67142	30.984616	1	341802
63	202410270500	322.0	41000	84.762	1.0	84.762	0	118.669344	30.98689	118.67142	30.984616	1	341802
63	202410270510	322.0	41000	84.762	1.0	84.762	0	118.669344	30.98689	118.67142	30.984616	1	341802
63	202410270520	322.0	41000	84.762	1.0	84.762	0	118.669344	30.98689	118.67142	30.984616	1	341802
63	202410270530	322.0	41000	84.762	1.0	84.762	0	118.669344	30.98689	118.67142	30.984616	1	341802
63	202410270540	322.0	41000	84.762	1.0	84.762	0	118.669344	30.98689	118.67142	30.984616	1	341802
63	202410270550	322.0	41000	84.762	1.0	84.762	0	118.669344	30.98689	118.67142	30.984616	1	341802
63	202410270600	322.0	41000	84.762	1.0	84.762	0	118.669344	30.98689	118.67142	30.984616	1	341802
63	202410270610	322.0	41000	84.762	1.0	84.762	0	118.669344	30.98689	118.67142	30.984616	1	341802
63	202410270620	322.0	41000	84.762	1.0	84.762	0	118.669344	30.98689	118.67142	30.984616	1	341802
63	202410270630	322.0	41000	84.762	1.0	84.762	0	118.669344	30.98689	118.67142	30.984616	1	341802
63	202410270640	322.0	41000	84.762	1.0	84.762	0	118.669344	30.98689	118.67142	30.984616	1	341802
63	202410270650	322.0	41000	84.762	1.0	84.762	0	118.669344	30.98689	118.67142	30.984616	1	341802
63	202410270700	322.0	41000	84.762	1.0	84.762	0	118.669344	30.98689	118.67142	30.984616	1	341802
63	202410270710	322.0	41000	84.762	1.0	84.762	0	118.669344	30.98689	118.67142	30.984616	1	341802
63	202410270720	322.0	41000	84.762	1.0	84.762	0	118.669344	30.98689	118.67142	30.984616	1	341802
63	202410270730	322.0	41000	84.762	1.0	84.762	0	118.669344	30.98689	118.67142	30.984616	1	341802
63	202410270740	322.0	41000	84.762	1.0	84.762	0	118.669344	30.98689	118.67142	30.984616	1	341802
63	202410270750	322.0	41000	84.762	1.0	84.762	0	118.669344	30.98689	118.67142	30.984616	1	341802
63	202410270800	322.0	41000	84.762	1.0	84.762	0	118.669344	30.98689	118.67142	30.984616	1	341802
63	202410270810	322.0	41000	84.762	1.0	84.762	0	118.669344	30.98689	118.67142	30.984616	1	341802
63	202410270820	322.0	41000	84.762	1.0	84.762	0	118.669344	30.98689	118.67142	30.984616	1	341802
63	202410270830	322.0	41000	84.762	1.0	84.762	0	118.669344	30.98689	118.67142	30.984616	1	341802
63	202410270840	322.0	41000	84.762	1.0	84.762	0	118.669344	30.98689	118.67142	30.984616	1	341802
63	202410270850	322.0	41000	83.9819	1.009	84.762	0	118.669344	30.98689	118.67142	30.984616	1	341802
63	202410270900	322.0	41000	84.5309	1.002	84.762	0	118.669344	30.98689	118.67142	30.984616	1	341802
63	202410270910	322.0	41000	84.1948	1.006	84.762	0	118.669344	30.98689	118.67142	30.984616	1	341802
63	202410270920	322.0	41000	71.5032	1.185	84.762	0	118.669344	30.98689	118.67142	30.984616	1	341802
63	202410270930	322.0	41000	87.578	0.967	84.762	0	118.669344	30.98689	118.67142	30.984616	1	341802
63	202410270940	322.0	41000	82.7793	1.023	84.762	0	118.669344	30.98689	118.67142	30.984616	1	341802
63	202410270950	322.0	41000	84.6992	1.0	84.762	0	118.669344	30.98689	118.67142	30.984616	1	341802
63	202410271000	322.0	41000	84.762	1.0	84.762	0	118.669344	30.98689	118.67142	30.984616	1	341802
63	202410271010	322.0	41000	84.762	1.0	84.762	0	118.669344	30.98689	118.67142	30.984616	1	341802
63	202410271020	322.0	41000	79.3982	1.067	84.762	0	118.669344	30.98689	118.67142	30.984616	1	341802
63	202410271030	322.0	41000	80.1407	1.057	84.762	0	118.669344	30.98689	118.67142	30.984616	1	341802
63	202410271040	322.0	41000	82.3306	1.029	84.762	0	118.669344	30.98689	118.67142	30.984616	1	341802
63	202410271050	322.0	41000	80.7593	1.049	84.762	0	118.669344	30.98689	118.67142	30.984616	1	341802
63	202410271100	322.0	41000	78.9108	1.074	84.762	0	118.669344	30.98689	118.67142	30.984616	1	341802
63	202410271110	322.0	41000	87.578	0.967	84.762	0	118.669344	30.98689	118.67142	30.984616	1	341802
63	202410271120	322.0	41000	84.8095	0.999	84.762	0	118.669344	30.98689	118.67142	30.984616	1	341802
63	202410271130	322.0	41000	85.0382	0.996	84.762	0	118.669344	30.98689	118.67142	30.984616	1	341802
63	202410271140	322.0	41000	84.4036	1.004	84.762	0	118.669344	30.98689	118.67142	30.984616	1	341802
63	202410271150	322.0	41000	91.4742	0.926	84.762	0	118.669344	30.98689	118.67142	30.984616	1	341802
63	202410271200	322.0	41000	80.0904	1.058	84.762	0	118.669344	30.98689	118.67142	30.984616	1	341802
63	202410271210	322.0	41000	80.1383	1.057	84.762	0	118.669344	30.98689	118.67142	30.984616	1	341802
63	202410271220	322.0	41000	84.762	1.0	84.762	0	118.669344	30.98689	118.67142	30.984616	1	341802
63	202410271230	322.0	41000	84.762	1.0	84.762	0	118.669344	30.98689	118.67142	30.984616	1	341802
63	202410271240	322.0	41000	84.762	1.0	84.762	0	118.669344	30.98689	118.67142	30.984616	1	341802
63	202410271250	322.0	41000	89.0952	0.951	84.762	0	118.669344	30.98689	118.67142	30.984616	1	341802
63	202410271300	322.0	41000	84.762	1.0	84.762	0	118.669344	30.98689	118.67142	30.984616	1	341802
63	202410271310	322.0	41000	84.762	1.0	84.762	0	118.669344	30.98689	118.67142	30.984616	1	341802
63	202410271320	322.0	41000	84.762	1.0	84.762	0	118.669344	30.98689	118.67142	30.984616	1	341802
63	202410271330	322.0	41000	84.762	1.0	84.762	0	118.669344	30.98689	118.67142	30.984616	1	341802
63	202410271340	322.0	41000	84.762	1.0	84.762	0	118.669344	30.98689	118.67142	30.984616	1	341802
63	202410271350	322.0	41000	84.7894	0.999	84.762	0	118.669344	30.98689	118.67142	30.984616	1	341802
63	202410271400	322.0	41000	84.6085	1.001	84.762	0	118.669344	30.98689	118.67142	30.984616	1	341802
63	202410271410	322.0	41000	87.5215	0.968	84.762	0	118.669344	30.98689	118.67142	30.984616	1	341802
63	202410271420	322.0	41000	85.8353	0.987	84.762	0	118.669344	30.98689	118.67142	30.984616	1	341802
63	202410271430	322.0	41000	84.762	1.0	84.762	0	118.669344	30.98689	118.67142	30.984616	1	341802
63	202410271440	322.0	41000	83.9761	1.009	84.762	0	118.669344	30.98689	118.67142	30.984616	1	341802
63	202410271450	322.0	41000	85.9904	0.985	84.762	0	118.669344	30.98689	118.67142	30.984616	1	341802
63	202410271500	322.0	41000	79.7244	1.063	84.762	0	118.669344	30.98689	118.67142	30.984616	1	341802
63	202410271510	322.0	41000	80.125	1.057	84.762	0	118.669344	30.98689	118.67142	30.984616	1	341802
63	202410271520	322.0	41000	79.0629	1.072	84.762	0	118.669344	30.98689	118.67142	30.984616	1	341802
63	202410271530	322.0	41000	80.0931	1.058	84.762	0	118.669344	30.98689	118.67142	30.984616	1	341802
63	202410271540	322.0	41000	81.1903	1.043	84.762	0	118.669344	30.98689	118.67142	30.984616	1	341802
63	202410271550	322.0	41000	82.2022	1.031	84.762	0	118.669344	30.98689	118.67142	30.984616	1	341802
63	202410271600	322.0	41000	85.9117	0.986	84.762	0	118.669344	30.98689	118.67142	30.984616	1	341802
63	202410271610	322.0	41000	87.5045	0.968	84.762	0	118.669344	30.98689	118.67142	30.984616	1	341802
63	202410271620	322.0	41000	78.7693	1.076	84.762	0	118.669344	30.98689	118.67142	30.984616	1	341802
63	202410271630	322.0	41000	78.6376	1.077	84.762	0	118.669344	30.98689	118.67142	30.984616	1	341802
63	202410271640	322.0	41000	77.6501	1.091	84.762	0	118.669344	30.98689	118.67142	30.984616	1	341802
63	202410271650	322.0	41000	84.7819	0.999	84.762	0	118.669344	30.98689	118.67142	30.984616	1	341802
63	202410271700	322.0	41000	83.0612	1.02	84.762	0	118.669344	30.98689	118.67142	30.984616	1	341802
63	202410271710	322.0	41000	89.2451	0.949	84.762	0	118.669344	30.98689	118.67142	30.984616	1	341802
63	202410271720	322.0	41000	80.3107	1.055	84.762	0	118.669344	30.98689	118.67142	30.984616	1	341802
63	202410271730	322.0	41000	71.3199	1.188	84.762	0	118.669344	30.98689	118.67142	30.984616	1	341802
63	202410271740	322.0	41000	84.762	1.0	84.762	0	118.669344	30.98689	118.67142	30.984616	1	341802
63	202410271750	322.0	41000	70.8115	1.197	84.762	0	118.669344	30.98689	118.67142	30.984616	1	341802
63	202410271800	322.0	41000	73.1529	1.158	84.762	0	118.669344	30.98689	118.67142	30.984616	1	341802
63	202410271810	322.0	41000	77.2347	1.097	84.762	0	118.669344	30.98689	118.67142	30.984616	1	341802
63	202410271820	322.0	41000	76.8419	1.103	84.762	0	118.669344	30.98689	118.67142	30.984616	1	341802
63	202410271830	322.0	41000	79.2723	1.069	84.762	0	118.669344	30.98689	118.67142	30.984616	1	341802
63	202410271840	322.0	41000	85.9144	0.986	84.762	0	118.669344	30.98689	118.67142	30.984616	1	341802
63	202410271850	322.0	41000	84.762	1.0	84.762	0	118.669344	30.98689	118.67142	30.984616	1	341802
63	202410271900	322.0	41000	83.3174	1.017	84.762	0	118.669344	30.98689	118.67142	30.984616	1	341802
63	202410271910	322.0	41000	84.762	1.0	84.762	0	118.669344	30.98689	118.67142	30.984616	1	341802
63	202410271920	322.0	41000	73.2219	1.157	84.762	0	118.669344	30.98689	118.67142	30.984616	1	341802
63	202410271930	322.0	41000	84.762	1.0	84.762	0	118.669344	30.98689	118.67142	30.984616	1	341802
63	202410271940	322.0	41000	84.762	1.0	84.762	0	118.669344	30.98689	118.67142	30.984616	1	341802
63	202410271950	322.0	41000	84.762	1.0	84.762	0	118.669344	30.98689	118.67142	30.984616	1	341802
63	202410272000	322.0	41000	84.762	1.0	84.762	0	118.669344	30.98689	118.67142	30.984616	1	341802
63	202410272010	322.0	41000	73.8992	1.146	84.762	0	118.669344	30.98689	118.67142	30.984616	1	341802
63	202410272020	322.0	41000	84.762	1.0	84.762	0	118.669344	30.98689	118.67142	30.984616	1	341802
63	202410272030	322.0	41000	79.2876	1.069	84.762	0	118.669344	30.98689	118.67142	30.984616	1	341802
63	202410272040	322.0	41000	84.9468	0.997	84.762	0	118.669344	30.98689	118.67142	30.984616	1	341802
63	202410272050	322.0	41000	82.2294	1.03	84.762	0	118.669344	30.98689	118.67142	30.984616	1	341802
63	202410272100	322.0	41000	84.762	1.0	84.762	0	118.669344	30.98689	118.67142	30.984616	1	341802
63	202410272110	322.0	41000	77.8234	1.089	84.762	0	118.669344	30.98689	118.67142	30.984616	1	341802
63	202410272120	322.0	41000	84.762	1.0	84.762	0	118.669344	30.98689	118.67142	30.984616	1	341802
63	202410272130	322.0	41000	84.762	1.0	84.762	0	118.669344	30.98689	118.67142	30.984616	1	341802
63	202410272140	322.0	41000	84.762	1.0	84.762	0	118.669344	30.98689	118.67142	30.984616	1	341802
63	202410272150	322.0	41000	84.762	1.0	84.762	0	118.669344	30.98689	118.67142	30.984616	1	341802
63	202410272200	322.0	41000	84.762	1.0	84.762	0	118.669344	30.98689	118.67142	30.984616	1	341802
63	202410272210	322.0	41000	84.762	1.0	84.762	0	118.669344	30.98689	118.67142	30.984616	1	341802
63	202410272220	322.0	41000	84.762	1.0	84.762	0	118.669344	30.98689	118.67142	30.984616	1	341802
63	202410272230	322.0	41000	84.762	1.0	84.762	0	118.669344	30.98689	118.67142	30.984616	1	341802
63	202410272240	322.0	41000	75.2151	1.126	84.762	0	118.669344	30.98689	118.67142	30.984616	1	341802
63	202410272250	322.0	41000	84.762	1.0	84.762	0	118.669344	30.98689	118.67142	30.984616	1	341802
63	202410272300	322.0	41000	84.762	1.0	84.762	0	118.669344	30.98689	118.67142	30.984616	1	341802
63	202410272310	322.0	41000	84.762	1.0	84.762	0	118.669344	30.98689	118.67142	30.984616	1	341802
63	202410272320	322.0	41000	84.762	1.0	84.762	0	118.669344	30.98689	118.67142	30.984616	1	341802
63	202410272330	322.0	41000	84.762	1.0	84.762	0	118.669344	30.98689	118.67142	30.984616	1	341802
63	202410272340	322.0	41000	84.762	1.0	84.762	0	118.669344	30.98689	118.67142	30.984616	1	341802
63	202410272350	322.0	41000	84.762	1.0	84.762	0	118.669344	30.98689	118.67142	30.984616	1	341802
63	202410300000	322.0	41000	84.762	1.0	84.762	0	118.669344	30.98689	118.67142	30.984616	1	341802
63	202410300010	322.0	41000	84.762	1.0	84.762	0	118.669344	30.98689	118.67142	30.984616	1	341802
63	202410300020	322.0	41000	84.762	1.0	84.762	0	118.669344	30.98689	118.67142	30.984616	1	341802
63	202410300030	322.0	41000	84.762	1.0	84.762	0	118.669344	30.98689	118.67142	30.984616	1	341802
63	202410300040	322.0	41000	84.762	1.0	84.762	0	118.669344	30.98689	118.67142	30.984616	1	341802
63	202410300050	322.0	41000	84.762	1.0	84.762	0	118.669344	30.98689	118.67142	30.984616	1	341802
63	202410300100	322.0	41000	84.762	1.0	84.762	0	118.669344	30.98689	118.67142	30.984616	1	341802
63	202410300110	322.0	41000	84.762	1.0	84.762	0	118.669344	30.98689	118.67142	30.984616	1	341802
63	202410300120	322.0	41000	84.762	1.0	84.762	0	118.669344	30.98689	118.67142	30.984616	1	341802
63	202410300130	322.0	41000	84.762	1.0	84.762	0	118.669344	30.98689	118.67142	30.984616	1	341802
63	202410300140	322.0	41000	84.762	1.0	84.762	0	118.669344	30.98689	118.67142	30.984616	1	341802
63	202410300150	322.0	41000	84.762	1.0	84.762	0	118.669344	30.98689	118.67142	30.984616	1	341802
63	202410300200	322.0	41000	84.762	1.0	84.762	0	118.669344	30.98689	118.67142	30.984616	1	341802
63	202410300210	322.0	41000	84.762	1.0	84.762	0	118.669344	30.98689	118.67142	30.984616	1	341802
63	202410300220	322.0	41000	84.762	1.0	84.762	0	118.669344	30.98689	118.67142	30.984616	1	341802
63	202410300230	322.0	41000	84.762	1.0	84.762	0	118.669344	30.98689	118.67142	30.984616	1	341802
63	202410300240	322.0	41000	84.762	1.0	84.762	0	118.669344	30.98689	118.67142	30.984616	1	341802
63	202410300250	322.0	41000	84.762	1.0	84.762	0	118.669344	30.98689	118.67142	30.984616	1	341802
63	202410300300	322.0	41000	84.762	1.0	84.762	0	118.669344	30.98689	118.67142	30.984616	1	341802
63	202410300310	322.0	41000	84.762	1.0	84.762	0	118.669344	30.98689	118.67142	30.984616	1	341802
63	202410300320	322.0	41000	84.762	1.0	84.762	0	118.669344	30.98689	118.67142	30.984616	1	341802
63	202410300330	322.0	41000	84.762	1.0	84.762	0	118.669344	30.98689	118.67142	30.984616	1	341802
63	202410300340	322.0	41000	84.762	1.0	84.762	0	118.669344	30.98689	118.67142	30.984616	1	341802
63	202410300350	322.0	41000	84.762	1.0	84.762	0	118.669344	30.98689	118.67142	30.984616	1	341802
63	202410300400	322.0	41000	84.762	1.0	84.762	0	118.669344	30.98689	118.67142	30.984616	1	341802
63	202410300410	322.0	41000	84.762	1.0	84.762	0	118.669344	30.98689	118.67142	30.984616	1	341802
63	202410300420	322.0	41000	84.762	1.0	84.762	0	118.669344	30.98689	118.67142	30.984616	1	341802
63	202410300430	322.0	41000	84.762	1.0	84.762	0	118.669344	30.98689	118.67142	30.984616	1	341802
63	202410300440	322.0	41000	84.762	1.0	84.762	0	118.669344	30.98689	118.67142	30.984616	1	341802
63	202410300450	322.0	41000	84.762	1.0	84.762	0	118.669344	30.98689	118.67142	30.984616	1	341802
63	202410300500	322.0	41000	84.762	1.0	84.762	0	118.669344	30.98689	118.67142	30.984616	1	341802
63	202410300510	322.0	41000	84.762	1.0	84.762	0	118.669344	30.98689	118.67142	30.984616	1	341802
63	202410300520	322.0	41000	84.762	1.0	84.762	0	118.669344	30.98689	118.67142	30.984616	1	341802
63	202410300530	322.0	41000	84.762	1.0	84.762	0	118.669344	30.98689	118.67142	30.984616	1	341802
63	202410300540	322.0	41000	84.762	1.0	84.762	0	118.669344	30.98689	118.67142	30.984616	1	341802
63	202410300550	322.0	41000	84.762	1.0	84.762	0	118.669344	30.98689	118.67142	30.984616	1	341802
63	202410300600	322.0	41000	84.762	1.0	84.762	0	118.669344	30.98689	118.67142	30.984616	1	341802
63	202410300610	322.0	41000	84.762	1.0	84.762	0	118.669344	30.98689	118.67142	30.984616	1	341802
63	202410300620	322.0	41000	84.762	1.0	84.762	0	118.669344	30.98689	118.67142	30.984616	1	341802
63	202410300630	322.0	41000	84.762	1.0	84.762	0	118.669344	30.98689	118.67142	30.984616	1	341802
63	202410300640	322.0	41000	84.762	1.0	84.762	0	118.669344	30.98689	118.67142	30.984616	1	341802
63	202410300650	322.0	41000	84.762	1.0	84.762	0	118.669344	30.98689	118.67142	30.984616	1	341802
63	202410300700	322.0	41000	84.762	1.0	84.762	0	118.669344	30.98689	118.67142	30.984616	1	341802
63	202410300710	322.0	41000	84.762	1.0	84.762	0	118.669344	30.98689	118.67142	30.984616	1	341802
63	202410300720	322.0	41000	80.7796	1.049	84.762	0	118.669344	30.98689	118.67142	30.984616	1	341802
63	202410300730	322.0	41000	84.762	1.0	84.762	0	118.669344	30.98689	118.67142	30.984616	1	341802
63	202410300740	322.0	41000	84.762	1.0	84.762	0	118.669344	30.98689	118.67142	30.984616	1	341802
63	202410300750	322.0	41000	84.762	1.0	84.762	0	118.669344	30.98689	118.67142	30.984616	1	341802
63	202410300800	322.0	41000	84.762	1.0	84.762	0	118.669344	30.98689	118.67142	30.984616	1	341802
63	202410300810	322.0	41000	84.762	1.0	84.762	0	118.669344	30.98689	118.67142	30.984616	1	341802
63	202410300820	322.0	41000	84.762	1.0	84.762	0	118.669344	30.98689	118.67142	30.984616	1	341802
63	202410300830	322.0	41000	82.6115	1.026	84.762	0	118.669344	30.98689	118.67142	30.984616	1	341802
63	202410300840	322.0	41000	79.6812	1.063	84.762	0	118.669344	30.98689	118.67142	30.984616	1	341802
63	202410300850	322.0	41000	76.8317	1.103	84.762	0	118.669344	30.98689	118.67142	30.984616	1	341802
63	202410300900	322.0	41000	84.762	1.0	84.762	0	118.669344	30.98689	118.67142	30.984616	1	341802
63	202410300910	322.0	41000	84.762	1.0	84.762	0	118.669344	30.98689	118.67142	30.984616	1	341802
63	202410300920	322.0	41000	84.762	1.0	84.762	0	118.669344	30.98689	118.67142	30.984616	1	341802
63	202410300930	322.0	41000	78.8103	1.075	84.762	0	118.669344	30.98689	118.67142	30.984616	1	341802
63	202410300940	322.0	41000	84.1948	1.006	84.762	0	118.669344	30.98689	118.67142	30.984616	1	341802
63	202410300950	322.0	41000	79.6339	1.064	84.762	0	118.669344	30.98689	118.67142	30.984616	1	341802
63	202410301000	322.0	41000	88.1605	0.961	84.762	0	118.669344	30.98689	118.67142	30.984616	1	341802
63	202410301010	322.0	41000	84.762	1.0	84.762	0	118.669344	30.98689	118.67142	30.984616	1	341802
63	202410301020	322.0	41000	84.762	1.0	84.762	0	118.669344	30.98689	118.67142	30.984616	1	341802
63	202410301030	322.0	41000	85.0377	0.996	84.762	0	118.669344	30.98689	118.67142	30.984616	1	341802
63	202410301040	322.0	41000	78.4148	1.08	84.762	0	118.669344	30.98689	118.67142	30.984616	1	341802
63	202410301050	322.0	41000	84.762	1.0	84.762	0	118.669344	30.98689	118.67142	30.984616	1	341802
63	202410301100	322.0	41000	86.0171	0.985	84.762	0	118.669344	30.98689	118.67142	30.984616	1	341802
63	202410301110	322.0	41000	84.8185	0.999	84.762	0	118.669344	30.98689	118.67142	30.984616	1	341802
63	202410301120	322.0	41000	82.7776	1.023	84.762	0	118.669344	30.98689	118.67142	30.984616	1	341802
63	202410301130	322.0	41000	74.9677	1.13	84.762	0	118.669344	30.98689	118.67142	30.984616	1	341802
63	202410301140	322.0	41000	84.762	1.0	84.762	0	118.669344	30.98689	118.67142	30.984616	1	341802
63	202410301150	322.0	41000	81.6983	1.037	84.762	0	118.669344	30.98689	118.67142	30.984616	1	341802
63	202410301200	322.0	41000	83.5539	1.014	84.762	0	118.669344	30.98689	118.67142	30.984616	1	341802
63	202410301210	322.0	41000	86.0907	0.984	84.762	0	118.669344	30.98689	118.67142	30.984616	1	341802
63	202410301220	322.0	41000	84.762	1.0	84.762	0	118.669344	30.98689	118.67142	30.984616	1	341802
63	202410301230	322.0	41000	85.0067	0.997	84.762	0	118.669344	30.98689	118.67142	30.984616	1	341802
63	202410301240	322.0	41000	86.2176	0.983	84.762	0	118.669344	30.98689	118.67142	30.984616	1	341802
63	202410301250	322.0	41000	79.3355	1.068	84.762	0	118.669344	30.98689	118.67142	30.984616	1	341802
63	202410301300	322.0	41000	81.3948	1.041	84.762	0	118.669344	30.98689	118.67142	30.984616	1	341802
63	202410301310	322.0	41000	82.4563	1.027	84.762	0	118.669344	30.98689	118.67142	30.984616	1	341802
63	202410301320	322.0	41000	83.6955	1.012	84.762	0	118.669344	30.98689	118.67142	30.984616	1	341802
63	202410301330	322.0	41000	87.8739	0.964	84.762	0	118.669344	30.98689	118.67142	30.984616	1	341802
63	202410301340	322.0	41000	81.3253	1.042	84.762	0	118.669344	30.98689	118.67142	30.984616	1	341802
63	202410301350	322.0	41000	86.9562	0.974	84.762	0	118.669344	30.98689	118.67142	30.984616	1	341802
63	202410301400	322.0	41000	84.762	1.0	84.762	0	118.669344	30.98689	118.67142	30.984616	1	341802
63	202410301410	322.0	41000	81.3317	1.042	84.762	0	118.669344	30.98689	118.67142	30.984616	1	341802
63	202410301420	322.0	41000	86.7066	0.977	84.762	0	118.669344	30.98689	118.67142	30.984616	1	341802
63	202410301430	322.0	41000	84.762	1.0	84.762	0	118.669344	30.98689	118.67142	30.984616	1	341802
63	202410301440	322.0	41000	84.5874	1.002	84.762	0	118.669344	30.98689	118.67142	30.984616	1	341802
63	202410301450	322.0	41000	83.2247	1.018	84.762	0	118.669344	30.98689	118.67142	30.984616	1	341802
63	202410301500	322.0	41000	77.2261	1.097	84.762	0	118.669344	30.98689	118.67142	30.984616	1	341802
63	202410301510	322.0	41000	84.8095	0.999	84.762	0	118.669344	30.98689	118.67142	30.984616	1	341802
63	202410301520	322.0	41000	72.2163	1.173	84.762	0	118.669344	30.98689	118.67142	30.984616	1	341802
63	202410301530	322.0	41000	76.7345	1.104	84.762	0	118.669344	30.98689	118.67142	30.984616	1	341802
63	202410301540	322.0	41000	84.762	1.0	84.762	0	118.669344	30.98689	118.67142	30.984616	1	341802
63	202410301550	322.0	41000	82.5635	1.026	84.762	0	118.669344	30.98689	118.67142	30.984616	1	341802
63	202410301600	322.0	41000	72.8297	1.163	84.762	0	118.669344	30.98689	118.67142	30.984616	1	341802
63	202410301610	322.0	41000	77.3784	1.095	84.762	0	118.669344	30.98689	118.67142	30.984616	1	341802
63	202410301620	322.0	41000	78.9356	1.073	84.762	0	118.669344	30.98689	118.67142	30.984616	1	341802
63	202410301630	322.0	41000	70.1768	1.207	84.762	0	118.669344	30.98689	118.67142	30.984616	1	341802
63	202410301640	322.0	41000	80.4742	1.053	84.762	0	118.669344	30.98689	118.67142	30.984616	1	341802
63	202410301650	322.0	41000	82.2188	1.03	84.762	0	118.669344	30.98689	118.67142	30.984616	1	341802
63	202410301700	322.0	41000	81.6806	1.037	84.762	0	118.669344	30.98689	118.67142	30.984616	1	341802
63	202410301710	322.0	41000	76.8098	1.103	84.762	0	118.669344	30.98689	118.67142	30.984616	1	341802
63	202410301720	322.0	41000	76.0704	1.114	84.762	0	118.669344	30.98689	118.67142	30.984616	1	341802
63	202410301730	322.0	41000	80.292	1.055	84.762	0	118.669344	30.98689	118.67142	30.984616	1	341802
63	202410301740	322.0	41000	72.8743	1.163	84.762	0	118.669344	30.98689	118.67142	30.984616	1	341802
63	202410301750	322.0	41000	76.4592	1.108	84.762	0	118.669344	30.98689	118.67142	30.984616	1	341802
63	202410301800	322.0	41000	66.1958	1.28	84.762	0	118.669344	30.98689	118.67142	30.984616	1	341802
63	202410301810	322.0	41000	70.7807	1.197	84.762	0	118.669344	30.98689	118.67142	30.984616	1	341802
63	202410301820	322.0	41000	75.168	1.127	84.762	0	118.669344	30.98689	118.67142	30.984616	1	341802
63	202410301830	322.0	41000	78.3826	1.081	84.762	0	118.669344	30.98689	118.67142	30.984616	1	341802
63	202410301840	322.0	41000	85.577	0.99	84.762	0	118.669344	30.98689	118.67142	30.984616	1	341802
63	202410301850	322.0	41000	71.518	1.185	84.762	0	118.669344	30.98689	118.67142	30.984616	1	341802
63	202410301900	322.0	41000	68.665	1.234	84.762	0	118.669344	30.98689	118.67142	30.984616	1	341802
63	202410301910	322.0	41000	77.476	1.094	84.762	0	118.669344	30.98689	118.67142	30.984616	1	341802
63	202410301920	322.0	41000	81.8601	1.035	84.762	0	118.669344	30.98689	118.67142	30.984616	1	341802
63	202410301930	322.0	41000	84.762	1.0	84.762	0	118.669344	30.98689	118.67142	30.984616	1	341802
63	202410301940	322.0	41000	76.6078	1.106	84.762	0	118.669344	30.98689	118.67142	30.984616	1	341802
63	202410301950	322.0	41000	72.9505	1.161	84.762	0	118.669344	30.98689	118.67142	30.984616	1	341802
63	202410302000	322.0	41000	73.4064	1.154	84.762	0	118.669344	30.98689	118.67142	30.984616	1	341802
63	202410302010	322.0	41000	84.762	1.0	84.762	0	118.669344	30.98689	118.67142	30.984616	1	341802
63	202410302020	322.0	41000	84.762	1.0	84.762	0	118.669344	30.98689	118.67142	30.984616	1	341802
63	202410302030	322.0	41000	84.762	1.0	84.762	0	118.669344	30.98689	118.67142	30.984616	1	341802
63	202410302040	322.0	41000	82.5744	1.026	84.762	0	118.669344	30.98689	118.67142	30.984616	1	341802
63	202410302050	322.0	41000	84.762	1.0	84.762	0	118.669344	30.98689	118.67142	30.984616	1	341802
63	202410302100	322.0	41000	84.762	1.0	84.762	0	118.669344	30.98689	118.67142	30.984616	1	341802
63	202410302110	322.0	41000	84.762	1.0	84.762	0	118.669344	30.98689	118.67142	30.984616	1	341802
63	202410302120	322.0	41000	70.5115	1.202	84.762	0	118.669344	30.98689	118.67142	30.984616	1	341802
63	202410302130	322.0	41000	82.4484	1.028	84.762	0	118.669344	30.98689	118.67142	30.984616	1	341802
63	202410302140	322.0	41000	84.762	1.0	84.762	0	118.669344	30.98689	118.67142	30.984616	1	341802
63	202410302150	322.0	41000	80.7796	1.049	84.762	0	118.669344	30.98689	118.67142	30.984616	1	341802
63	202410302200	322.0	41000	77.4579	1.094	84.762	0	118.669344	30.98689	118.67142	30.984616	1	341802
63	202410302210	322.0	41000	60.2864	1.405	84.762	0	118.669344	30.98689	118.67142	30.984616	1	341802
63	202410302220	322.0	41000	84.762	1.0	84.762	0	118.669344	30.98689	118.67142	30.984616	1	341802
63	202410302230	322.0	41000	79.1502	1.07	84.762	0	118.669344	30.98689	118.67142	30.984616	1	341802
63	202410302240	322.0	41000	84.762	1.0	84.762	0	118.669344	30.98689	118.67142	30.984616	1	341802
63	202410302250	322.0	41000	71.9256	1.178	84.762	0	118.669344	30.98689	118.67142	30.984616	1	341802
63	202410302300	322.0	41000	84.762	1.0	84.762	0	118.669344	30.98689	118.67142	30.984616	1	341802
63	202410302310	322.0	41000	84.762	1.0	84.762	0	118.669344	30.98689	118.67142	30.984616	1	341802
63	202410302320	322.0	41000	84.762	1.0	84.762	0	118.669344	30.98689	118.67142	30.984616	1	341802
63	202410302330	322.0	41000	84.762	1.0	84.762	0	118.669344	30.98689	118.67142	30.984616	1	341802
63	202410302340	322.0	41000	84.762	1.0	84.762	0	118.669344	30.98689	118.67142	30.984616	1	341802
63	202410302350	322.0	41000	84.762	1.0	84.762	0	118.669344	30.98689	118.67142	30.984616	1	341802
64	202410290000	235.0	41000	89.1252	1.176	104.8139	0	118.66701	30.98917	118.669446	30.989492	0	341802
64	202410290010	235.0	41000	82.7932	1.265	104.8139	0	118.66701	30.98917	118.669446	30.989492	0	341802
64	202410290020	235.0	41000	79.4895	1.318	104.8139	0	118.66701	30.98917	118.669446	30.989492	0	341802
64	202410290030	235.0	41000	80.5534	1.301	104.8139	0	118.66701	30.98917	118.669446	30.989492	0	341802
64	202410290040	235.0	41000	81.8325	1.28	104.8139	0	118.66701	30.98917	118.669446	30.989492	0	341802
64	202410290050	235.0	41000	81.7318	1.282	104.8139	0	118.66701	30.98917	118.669446	30.989492	0	341802
64	202410290100	235.0	41000	104.8139	1.0	104.8139	0	118.66701	30.98917	118.669446	30.989492	0	341802
64	202410290110	235.0	41000	75.6467	1.385	104.8139	0	118.66701	30.98917	118.669446	30.989492	0	341802
64	202410290120	235.0	41000	71.4243	1.467	104.8139	0	118.66701	30.98917	118.669446	30.989492	0	341802
64	202410290130	235.0	41000	82.9185	1.264	104.8139	0	118.66701	30.98917	118.669446	30.989492	0	341802
64	202410290140	235.0	41000	87.202	1.201	104.8139	0	118.66701	30.98917	118.669446	30.989492	0	341802
64	202410290150	235.0	41000	80.586	1.3	104.8139	0	118.66701	30.98917	118.669446	30.989492	0	341802
64	202410290200	235.0	41000	82.0484	1.277	104.8139	0	118.66701	30.98917	118.669446	30.989492	0	341802
64	202410290210	235.0	41000	72.0372	1.454	104.8139	0	118.66701	30.98917	118.669446	30.989492	0	341802
64	202410290220	235.0	41000	77.1765	1.358	104.8139	0	118.66701	30.98917	118.669446	30.989492	0	341802
64	202410290230	235.0	41000	84.5999	1.238	104.8139	0	118.66701	30.98917	118.669446	30.989492	0	341802
64	202410290240	235.0	41000	102.924	1.018	104.8139	0	118.66701	30.98917	118.669446	30.989492	0	341802
64	202410290250	235.0	41000	83.2779	1.258	104.8139	0	118.66701	30.98917	118.669446	30.989492	0	341802
64	202410290300	235.0	41000	83.8981	1.249	104.8139	0	118.66701	30.98917	118.669446	30.989492	0	341802
64	202410290310	235.0	41000	79.6364	1.316	104.8139	0	118.66701	30.98917	118.669446	30.989492	0	341802
64	202410290320	235.0	41000	82.1241	1.276	104.8139	0	118.66701	30.98917	118.669446	30.989492	0	341802
64	202410290330	235.0	41000	79.9749	1.31	104.8139	0	118.66701	30.98917	118.669446	30.989492	0	341802
64	202410290340	235.0	41000	79.2522	1.322	104.8139	0	118.66701	30.98917	118.669446	30.989492	0	341802
64	202410290350	235.0	41000	85.8902	1.22	104.8139	0	118.66701	30.98917	118.669446	30.989492	0	341802
64	202410290400	235.0	41000	76.9284	1.362	104.8139	0	118.66701	30.98917	118.669446	30.989492	0	341802
64	202410290410	235.0	41000	78.147	1.341	104.8139	0	118.66701	30.98917	118.669446	30.989492	0	341802
64	202410290420	235.0	41000	72.8774	1.438	104.8139	0	118.66701	30.98917	118.669446	30.989492	0	341802
64	202410290430	235.0	41000	98.9931	1.058	104.8139	0	118.66701	30.98917	118.669446	30.989492	0	341802
64	202410290440	235.0	41000	73.0963	1.433	104.8139	0	118.66701	30.98917	118.669446	30.989492	0	341802
64	202410290450	235.0	41000	78.1921	1.34	104.8139	0	118.66701	30.98917	118.669446	30.989492	0	341802
64	202410290500	235.0	41000	84.9995	1.233	104.8139	0	118.66701	30.98917	118.669446	30.989492	0	341802
64	202410290510	235.0	41000	66.3157	1.58	104.8139	0	118.66701	30.98917	118.669446	30.989492	0	341802
64	202410290520	235.0	41000	65.4719	1.6	104.8139	0	118.66701	30.98917	118.669446	30.989492	0	341802
64	202410290530	235.0	41000	67.1952	1.559	104.8139	0	118.66701	30.98917	118.669446	30.989492	0	341802
64	202410290540	235.0	41000	72.321	1.449	104.8139	0	118.66701	30.98917	118.669446	30.989492	0	341802
64	202410290550	235.0	41000	70.3409	1.49	104.8139	0	118.66701	30.98917	118.669446	30.989492	0	341802
64	202410290600	235.0	41000	69.7625	1.502	104.8139	0	118.66701	30.98917	118.669446	30.989492	0	341802
64	202410290610	235.0	41000	67.4892	1.553	104.8139	0	118.66701	30.98917	118.669446	30.989492	0	341802
64	202410290620	235.0	41000	72.2987	1.449	104.8139	0	118.66701	30.98917	118.669446	30.989492	0	341802
64	202410290630	235.0	41000	84.1887	1.244	104.8139	0	118.66701	30.98917	118.669446	30.989492	0	341802
64	202410290640	235.0	41000	69.6538	1.504	104.8139	0	118.66701	30.98917	118.669446	30.989492	0	341802
64	202410290650	235.0	41000	73.3079	1.429	104.8139	0	118.66701	30.98917	118.669446	30.989492	0	341802
64	202410290700	235.0	41000	68.5847	1.528	104.8139	0	118.66701	30.98917	118.669446	30.989492	0	341802
64	202410290710	235.0	41000	80.7781	1.297	104.8139	0	118.66701	30.98917	118.669446	30.989492	0	341802
64	202410290720	235.0	41000	73.5303	1.425	104.8139	0	118.66701	30.98917	118.669446	30.989492	0	341802
64	202410290730	235.0	41000	76.252	1.374	104.8139	0	118.66701	30.98917	118.669446	30.989492	0	341802
64	202410290740	235.0	41000	76.9284	1.362	104.8139	0	118.66701	30.98917	118.669446	30.989492	0	341802
64	202410290750	235.0	41000	79.0269	1.326	104.8139	0	118.66701	30.98917	118.669446	30.989492	0	341802
64	202410290800	235.0	41000	83.6431	1.253	104.8139	0	118.66701	30.98917	118.669446	30.989492	0	341802
64	202410290810	235.0	41000	82.3796	1.272	104.8139	0	118.66701	30.98917	118.669446	30.989492	0	341802
64	202410290820	235.0	41000	101.3084	1.034	104.8139	0	118.66701	30.98917	118.669446	30.989492	0	341802
64	202410290830	235.0	41000	97.2328	1.077	104.8139	0	118.66701	30.98917	118.669446	30.989492	0	341802
64	202410290840	235.0	41000	99.0785	1.057	104.8139	0	118.66701	30.98917	118.669446	30.989492	0	341802
64	202410290850	235.0	41000	105.106	0.997	104.8139	0	118.66701	30.98917	118.669446	30.989492	0	341802
64	202410290900	235.0	41000	96.5843	1.085	104.8139	0	118.66701	30.98917	118.669446	30.989492	0	341802
64	202410290910	235.0	41000	100.406	1.043	104.8139	0	118.66701	30.98917	118.669446	30.989492	0	341802
64	202410290920	235.0	41000	97.7602	1.072	104.8139	0	118.66701	30.98917	118.669446	30.989492	0	341802
64	202410290930	235.0	41000	106.5545	0.983	104.8139	0	118.66701	30.98917	118.669446	30.989492	0	341802
64	202410290940	235.0	41000	99.9289	1.048	104.8139	0	118.66701	30.98917	118.669446	30.989492	0	341802
64	202410290950	235.0	41000	106.7506	0.981	104.8139	0	118.66701	30.98917	118.669446	30.989492	0	341802
64	202410291000	235.0	41000	104.1019	1.006	104.8139	0	118.66701	30.98917	118.669446	30.989492	0	341802
64	202410291010	235.0	41000	103.4291	1.013	104.8139	0	118.66701	30.98917	118.669446	30.989492	0	341802
64	202410291020	235.0	41000	108.675	0.964	104.8139	0	118.66701	30.98917	118.669446	30.989492	0	341802
64	202410291030	235.0	41000	108.5841	0.965	104.8139	0	118.66701	30.98917	118.669446	30.989492	0	341802
64	202410291040	235.0	41000	104.647	1.001	104.8139	0	118.66701	30.98917	118.669446	30.989492	0	341802
64	202410291050	235.0	41000	99.8238	1.049	104.8139	0	118.66701	30.98917	118.669446	30.989492	0	341802
64	202410291100	235.0	41000	102.3172	1.024	104.8139	0	118.66701	30.98917	118.669446	30.989492	0	341802
64	202410291110	235.0	41000	107.9489	0.97	104.8139	0	118.66701	30.98917	118.669446	30.989492	0	341802
64	202410291120	235.0	41000	114.6728	0.914	104.8139	0	118.66701	30.98917	118.669446	30.989492	0	341802
64	202410291130	235.0	41000	112.6932	0.93	104.8139	0	118.66701	30.98917	118.669446	30.989492	0	341802
64	202410291140	235.0	41000	110.2955	0.95	104.8139	0	118.66701	30.98917	118.669446	30.989492	0	341802
64	202410291150	235.0	41000	108.6746	0.964	104.8139	0	118.66701	30.98917	118.669446	30.989492	0	341802
64	202410291200	235.0	41000	112.3836	0.932	104.8139	0	118.66701	30.98917	118.669446	30.989492	0	341802
64	202410291210	235.0	41000	102.8941	1.018	104.8139	0	118.66701	30.98917	118.669446	30.989492	0	341802
64	202410291220	235.0	41000	102.6271	1.021	104.8139	0	118.66701	30.98917	118.669446	30.989492	0	341802
64	202410291230	235.0	41000	104.0252	1.007	104.8139	0	118.66701	30.98917	118.669446	30.989492	0	341802
64	202410291240	235.0	41000	103.7397	1.01	104.8139	0	118.66701	30.98917	118.669446	30.989492	0	341802
64	202410291250	235.0	41000	108.9324	0.962	104.8139	0	118.66701	30.98917	118.669446	30.989492	0	341802
64	202410291300	235.0	41000	105.6454	0.992	104.8139	0	118.66701	30.98917	118.669446	30.989492	0	341802
64	202410291310	235.0	41000	111.9335	0.936	104.8139	0	118.66701	30.98917	118.669446	30.989492	0	341802
64	202410291320	235.0	41000	107.4134	0.975	104.8139	0	118.66701	30.98917	118.669446	30.989492	0	341802
64	202410291330	235.0	41000	104.7874	1.0	104.8139	0	118.66701	30.98917	118.669446	30.989492	0	341802
64	202410291340	235.0	41000	110.3537	0.949	104.8139	0	118.66701	30.98917	118.669446	30.989492	0	341802
64	202410291350	235.0	41000	109.4806	0.957	104.8139	0	118.66701	30.98917	118.669446	30.989492	0	341802
64	202410291400	235.0	41000	107.842	0.971	104.8139	0	118.66701	30.98917	118.669446	30.989492	0	341802
64	202410291410	235.0	41000	104.3409	1.004	104.8139	0	118.66701	30.98917	118.669446	30.989492	0	341802
64	202410291420	235.0	41000	100.8073	1.039	104.8139	0	118.66701	30.98917	118.669446	30.989492	0	341802
64	202410291430	235.0	41000	105.0233	0.998	104.8139	0	118.66701	30.98917	118.669446	30.989492	0	341802
64	202410291440	235.0	41000	115.5482	0.907	104.8139	0	118.66701	30.98917	118.669446	30.989492	0	341802
64	202410291450	235.0	41000	112.3217	0.933	104.8139	0	118.66701	30.98917	118.669446	30.989492	0	341802
64	202410291500	235.0	41000	103.3582	1.014	104.8139	0	118.66701	30.98917	118.669446	30.989492	0	341802
64	202410291510	235.0	41000	101.7454	1.03	104.8139	0	118.66701	30.98917	118.669446	30.989492	0	341802
64	202410291520	235.0	41000	102.5331	1.022	104.8139	0	118.66701	30.98917	118.669446	30.989492	0	341802
64	202410291530	235.0	41000	111.5508	0.939	104.8139	0	118.66701	30.98917	118.669446	30.989492	0	341802
64	202410291540	235.0	41000	109.3639	0.958	104.8139	0	118.66701	30.98917	118.669446	30.989492	0	341802
64	202410291550	235.0	41000	108.1897	0.968	104.8139	0	118.66701	30.98917	118.669446	30.989492	0	341802
64	202410291600	235.0	41000	108.0802	0.969	104.8139	0	118.66701	30.98917	118.669446	30.989492	0	341802
64	202410291610	235.0	41000	105.7873	0.99	104.8139	0	118.66701	30.98917	118.669446	30.989492	0	341802
64	202410291620	235.0	41000	99.5591	1.052	104.8139	0	118.66701	30.98917	118.669446	30.989492	0	341802
64	202410291630	235.0	41000	106.3647	0.985	104.8139	0	118.66701	30.98917	118.669446	30.989492	0	341802
64	202410291640	235.0	41000	91.1048	1.15	104.8139	0	118.66701	30.98917	118.669446	30.989492	0	341802
64	202410291650	235.0	41000	90.7099	1.155	104.8139	0	118.66701	30.98917	118.669446	30.989492	0	341802
64	202410291700	235.0	41000	102.129	1.026	104.8139	0	118.66701	30.98917	118.669446	30.989492	0	341802
64	202410291710	235.0	41000	91.1758	1.149	104.8139	0	118.66701	30.98917	118.669446	30.989492	0	341802
64	202410291720	235.0	41000	104.5725	1.002	104.8139	0	118.66701	30.98917	118.669446	30.989492	0	341802
64	202410291730	235.0	41000	97.2955	1.077	104.8139	0	118.66701	30.98917	118.669446	30.989492	0	341802
64	202410291740	235.0	41000	98.334	1.065	104.8139	0	118.66701	30.98917	118.669446	30.989492	0	341802
64	202410291750	235.0	41000	88.2502	1.187	104.8139	0	118.66701	30.98917	118.669446	30.989492	0	341802
64	202410291800	235.0	41000	98.0523	1.068	104.8139	0	118.66701	30.98917	118.669446	30.989492	0	341802
64	202410291810	235.0	41000	96.6059	1.084	104.8139	0	118.66701	30.98917	118.669446	30.989492	0	341802
64	202410291820	235.0	41000	99.439	1.054	104.8139	0	118.66701	30.98917	118.669446	30.989492	0	341802
64	202410291830	235.0	41000	90.1048	1.163	104.8139	0	118.66701	30.98917	118.669446	30.989492	0	341802
64	202410291840	235.0	41000	94.3689	1.11	104.8139	0	118.66701	30.98917	118.669446	30.989492	0	341802
64	202410291850	235.0	41000	88.0406	1.19	104.8139	0	118.66701	30.98917	118.669446	30.989492	0	341802
64	202410291900	235.0	41000	86.9055	1.206	104.8139	0	118.66701	30.98917	118.669446	30.989492	0	341802
64	202410291910	235.0	41000	93.9527	1.115	104.8139	0	118.66701	30.98917	118.669446	30.989492	0	341802
64	202410291920	235.0	41000	98.0915	1.068	104.8139	0	118.66701	30.98917	118.669446	30.989492	0	341802
64	202410291930	235.0	41000	95.852	1.093	104.8139	0	118.66701	30.98917	118.669446	30.989492	0	341802
64	202410291940	235.0	41000	91.0593	1.151	104.8139	0	118.66701	30.98917	118.669446	30.989492	0	341802
64	202410291950	235.0	41000	81.6244	1.284	104.8139	0	118.66701	30.98917	118.669446	30.989492	0	341802
64	202410292000	235.0	41000	98.8474	1.06	104.8139	0	118.66701	30.98917	118.669446	30.989492	0	341802
64	202410292010	235.0	41000	90.2939	1.16	104.8139	0	118.66701	30.98917	118.669446	30.989492	0	341802
64	202410292020	235.0	41000	96.8389	1.082	104.8139	0	118.66701	30.98917	118.669446	30.989492	0	341802
64	202410292030	235.0	41000	82.757	1.266	104.8139	0	118.66701	30.98917	118.669446	30.989492	0	341802
64	202410292040	235.0	41000	87.4499	1.198	104.8139	0	118.66701	30.98917	118.669446	30.989492	0	341802
64	202410292050	235.0	41000	86.4969	1.211	104.8139	0	118.66701	30.98917	118.669446	30.989492	0	341802
64	202410292100	235.0	41000	78.5828	1.333	104.8139	0	118.66701	30.98917	118.669446	30.989492	0	341802
64	202410292110	235.0	41000	60.6994	1.726	104.8139	0	118.66701	30.98917	118.669446	30.989492	0	341802
64	202410292120	235.0	41000	85.5132	1.225	104.8139	0	118.66701	30.98917	118.669446	30.989492	0	341802
64	202410292130	235.0	41000	86.2272	1.215	104.8139	0	118.66701	30.98917	118.669446	30.989492	0	341802
64	202410292140	235.0	41000	86.6069	1.21	104.8139	0	118.66701	30.98917	118.669446	30.989492	0	341802
64	202410292150	235.0	41000	85.6188	1.224	104.8139	0	118.66701	30.98917	118.669446	30.989492	0	341802
64	202410292200	235.0	41000	79.5088	1.318	104.8139	0	118.66701	30.98917	118.669446	30.989492	0	341802
64	202410292210	235.0	41000	75.5166	1.387	104.8139	0	118.66701	30.98917	118.669446	30.989492	0	341802
64	202410292220	235.0	41000	78.9502	1.327	104.8139	0	118.66701	30.98917	118.669446	30.989492	0	341802
64	202410292230	235.0	41000	79.4068	1.319	104.8139	0	118.66701	30.98917	118.669446	30.989492	0	341802
64	202410292240	235.0	41000	75.1823	1.394	104.8139	0	118.66701	30.98917	118.669446	30.989492	0	341802
64	202410292250	235.0	41000	79.4745	1.318	104.8139	0	118.66701	30.98917	118.669446	30.989492	0	341802
64	202410292300	235.0	41000	74.2623	1.411	104.8139	0	118.66701	30.98917	118.669446	30.989492	0	341802
64	202410292310	235.0	41000	84.8498	1.235	104.8139	0	118.66701	30.98917	118.669446	30.989492	0	341802
64	202410292320	235.0	41000	87.2859	1.2	104.8139	0	118.66701	30.98917	118.669446	30.989492	0	341802
64	202410292330	235.0	41000	77.7422	1.348	104.8139	0	118.66701	30.98917	118.669446	30.989492	0	341802
64	202410292340	235.0	41000	85.6821	1.223	104.8139	0	118.66701	30.98917	118.669446	30.989492	0	341802
64	202410292350	235.0	41000	80.018	1.309	104.8139	0	118.66701	30.98917	118.669446	30.989492	0	341802
65	202410110000	4196.0	41000	87.723	1.0	87.723	0	118.681843	30.968174	118.699797	30.933697	1	341802
65	202410110010	4196.0	41000	87.723	1.0	87.723	0	118.681843	30.968174	118.699797	30.933697	1	341802
65	202410110020	4196.0	41000	87.723	1.0	87.723	0	118.681843	30.968174	118.699797	30.933697	1	341802
65	202410110030	4196.0	41000	87.723	1.0	87.723	0	118.681843	30.968174	118.699797	30.933697	1	341802
65	202410110040	4196.0	41000	87.723	1.0	87.723	0	118.681843	30.968174	118.699797	30.933697	1	341802
65	202410110050	4196.0	41000	87.723	1.0	87.723	0	118.681843	30.968174	118.699797	30.933697	1	341802
65	202410110100	4196.0	41000	87.723	1.0	87.723	0	118.681843	30.968174	118.699797	30.933697	1	341802
65	202410110110	4196.0	41000	87.723	1.0	87.723	0	118.681843	30.968174	118.699797	30.933697	1	341802
65	202410110120	4196.0	41000	87.723	1.0	87.723	0	118.681843	30.968174	118.699797	30.933697	1	341802
65	202410110130	4196.0	41000	87.723	1.0	87.723	0	118.681843	30.968174	118.699797	30.933697	1	341802
65	202410110140	4196.0	41000	87.723	1.0	87.723	0	118.681843	30.968174	118.699797	30.933697	1	341802
65	202410110150	4196.0	41000	87.723	1.0	87.723	0	118.681843	30.968174	118.699797	30.933697	1	341802
65	202410110200	4196.0	41000	87.723	1.0	87.723	0	118.681843	30.968174	118.699797	30.933697	1	341802
65	202410110210	4196.0	41000	87.723	1.0	87.723	0	118.681843	30.968174	118.699797	30.933697	1	341802
65	202410110220	4196.0	41000	87.723	1.0	87.723	0	118.681843	30.968174	118.699797	30.933697	1	341802
65	202410110230	4196.0	41000	87.723	1.0	87.723	0	118.681843	30.968174	118.699797	30.933697	1	341802
65	202410110240	4196.0	41000	87.723	1.0	87.723	0	118.681843	30.968174	118.699797	30.933697	1	341802
65	202410110250	4196.0	41000	87.723	1.0	87.723	0	118.681843	30.968174	118.699797	30.933697	1	341802
65	202410110300	4196.0	41000	87.723	1.0	87.723	0	118.681843	30.968174	118.699797	30.933697	1	341802
65	202410110310	4196.0	41000	87.723	1.0	87.723	0	118.681843	30.968174	118.699797	30.933697	1	341802
65	202410110320	4196.0	41000	87.723	1.0	87.723	0	118.681843	30.968174	118.699797	30.933697	1	341802
65	202410110330	4196.0	41000	87.723	1.0	87.723	0	118.681843	30.968174	118.699797	30.933697	1	341802
65	202410110340	4196.0	41000	87.723	1.0	87.723	0	118.681843	30.968174	118.699797	30.933697	1	341802
65	202410110350	4196.0	41000	87.723	1.0	87.723	0	118.681843	30.968174	118.699797	30.933697	1	341802
65	202410110400	4196.0	41000	87.723	1.0	87.723	0	118.681843	30.968174	118.699797	30.933697	1	341802
65	202410110410	4196.0	41000	87.723	1.0	87.723	0	118.681843	30.968174	118.699797	30.933697	1	341802
65	202410110420	4196.0	41000	87.723	1.0	87.723	0	118.681843	30.968174	118.699797	30.933697	1	341802
65	202410110430	4196.0	41000	87.723	1.0	87.723	0	118.681843	30.968174	118.699797	30.933697	1	341802
65	202410110440	4196.0	41000	87.723	1.0	87.723	0	118.681843	30.968174	118.699797	30.933697	1	341802
65	202410110450	4196.0	41000	87.723	1.0	87.723	0	118.681843	30.968174	118.699797	30.933697	1	341802
65	202410110500	4196.0	41000	87.723	1.0	87.723	0	118.681843	30.968174	118.699797	30.933697	1	341802
65	202410110510	4196.0	41000	87.723	1.0	87.723	0	118.681843	30.968174	118.699797	30.933697	1	341802
65	202410110520	4196.0	41000	87.723	1.0	87.723	0	118.681843	30.968174	118.699797	30.933697	1	341802
65	202410110530	4196.0	41000	87.723	1.0	87.723	0	118.681843	30.968174	118.699797	30.933697	1	341802
65	202410110540	4196.0	41000	87.723	1.0	87.723	0	118.681843	30.968174	118.699797	30.933697	1	341802
65	202410110550	4196.0	41000	87.723	1.0	87.723	0	118.681843	30.968174	118.699797	30.933697	1	341802
65	202410110600	4196.0	41000	87.723	1.0	87.723	0	118.681843	30.968174	118.699797	30.933697	1	341802
65	202410110610	4196.0	41000	87.723	1.0	87.723	0	118.681843	30.968174	118.699797	30.933697	1	341802
65	202410110620	4196.0	41000	87.723	1.0	87.723	0	118.681843	30.968174	118.699797	30.933697	1	341802
65	202410110630	4196.0	41000	87.723	1.0	87.723	0	118.681843	30.968174	118.699797	30.933697	1	341802
65	202410110640	4196.0	41000	87.723	1.0	87.723	0	118.681843	30.968174	118.699797	30.933697	1	341802
65	202410110650	4196.0	41000	87.723	1.0	87.723	0	118.681843	30.968174	118.699797	30.933697	1	341802
65	202410110700	4196.0	41000	84.8444	1.033	87.723	0	118.681843	30.968174	118.699797	30.933697	1	341802
65	202410110710	4196.0	41000	87.723	1.0	87.723	0	118.681843	30.968174	118.699797	30.933697	1	341802
65	202410110720	4196.0	41000	87.723	1.0	87.723	0	118.681843	30.968174	118.699797	30.933697	1	341802
65	202410110730	4196.0	41000	87.723	1.0	87.723	0	118.681843	30.968174	118.699797	30.933697	1	341802
65	202410110740	4196.0	41000	82.3051	1.065	87.723	0	118.681843	30.968174	118.699797	30.933697	1	341802
65	202410110750	4196.0	41000	90.8562	0.965	87.723	0	118.681843	30.968174	118.699797	30.933697	1	341802
65	202410110800	4196.0	41000	88.7676	0.988	87.723	0	118.681843	30.968174	118.699797	30.933697	1	341802
65	202410110810	4196.0	41000	81.6879	1.073	87.723	0	118.681843	30.968174	118.699797	30.933697	1	341802
65	202410110820	4196.0	41000	80.7001	1.087	87.723	0	118.681843	30.968174	118.699797	30.933697	1	341802
65	202410110830	4196.0	41000	83.7839	1.047	87.723	0	118.681843	30.968174	118.699797	30.933697	1	341802
65	202410110840	4196.0	41000	84.2363	1.041	87.723	0	118.681843	30.968174	118.699797	30.933697	1	341802
65	202410110850	4196.0	41000	87.723	1.0	87.723	0	118.681843	30.968174	118.699797	30.933697	1	341802
65	202410110900	4196.0	41000	87.723	1.0	87.723	0	118.681843	30.968174	118.699797	30.933697	1	341802
65	202410110910	4196.0	41000	87.723	1.0	87.723	0	118.681843	30.968174	118.699797	30.933697	1	341802
65	202410110920	4196.0	41000	87.723	1.0	87.723	0	118.681843	30.968174	118.699797	30.933697	1	341802
65	202410110930	4196.0	41000	87.723	1.0	87.723	0	118.681843	30.968174	118.699797	30.933697	1	341802
65	202410110940	4196.0	41000	87.723	1.0	87.723	0	118.681843	30.968174	118.699797	30.933697	1	341802
65	202410110950	4196.0	41000	87.723	1.0	87.723	0	118.681843	30.968174	118.699797	30.933697	1	341802
65	202410111000	4196.0	41000	87.723	1.0	87.723	0	118.681843	30.968174	118.699797	30.933697	1	341802
65	202410111010	4196.0	41000	87.723	1.0	87.723	0	118.681843	30.968174	118.699797	30.933697	1	341802
65	202410111020	4196.0	41000	89.2622	0.982	87.723	0	118.681843	30.968174	118.699797	30.933697	1	341802
65	202410111030	4196.0	41000	88.9104	0.986	87.723	0	118.681843	30.968174	118.699797	30.933697	1	341802
65	202410111040	4196.0	41000	84.0067	1.044	87.723	0	118.681843	30.968174	118.699797	30.933697	1	341802
65	202410111050	4196.0	41000	84.4965	1.038	87.723	0	118.681843	30.968174	118.699797	30.933697	1	341802
65	202410111100	4196.0	41000	87.5774	1.001	87.723	0	118.681843	30.968174	118.699797	30.933697	1	341802
65	202410111110	4196.0	41000	86.8188	1.01	87.723	0	118.681843	30.968174	118.699797	30.933697	1	341802
65	202410111120	4196.0	41000	83.1222	1.055	87.723	0	118.681843	30.968174	118.699797	30.933697	1	341802
65	202410111130	4196.0	41000	87.1142	1.006	87.723	0	118.681843	30.968174	118.699797	30.933697	1	341802
65	202410111140	4196.0	41000	79.2639	1.106	87.723	0	118.681843	30.968174	118.699797	30.933697	1	341802
65	202410111150	4196.0	41000	86.9522	1.008	87.723	0	118.681843	30.968174	118.699797	30.933697	1	341802
65	202410111200	4196.0	41000	85.1111	1.03	87.723	0	118.681843	30.968174	118.699797	30.933697	1	341802
65	202410111210	4196.0	41000	81.1659	1.08	87.723	0	118.681843	30.968174	118.699797	30.933697	1	341802
65	202410111220	4196.0	41000	84.8444	1.033	87.723	0	118.681843	30.968174	118.699797	30.933697	1	341802
65	202410111230	4196.0	41000	84.4113	1.039	87.723	0	118.681843	30.968174	118.699797	30.933697	1	341802
65	202410111240	4196.0	41000	84.2275	1.041	87.723	0	118.681843	30.968174	118.699797	30.933697	1	341802
65	202410111250	4196.0	41000	87.723	1.0	87.723	0	118.681843	30.968174	118.699797	30.933697	1	341802
65	202410111300	4196.0	41000	87.723	1.0	87.723	0	118.681843	30.968174	118.699797	30.933697	1	341802
65	202410111310	4196.0	41000	87.723	1.0	87.723	0	118.681843	30.968174	118.699797	30.933697	1	341802
65	202410111320	4196.0	41000	87.723	1.0	87.723	0	118.681843	30.968174	118.699797	30.933697	1	341802
65	202410111330	4196.0	41000	87.723	1.0	87.723	0	118.681843	30.968174	118.699797	30.933697	1	341802
65	202410111340	4196.0	41000	87.723	1.0	87.723	0	118.681843	30.968174	118.699797	30.933697	1	341802
65	202410111350	4196.0	41000	87.9754	0.997	87.723	0	118.681843	30.968174	118.699797	30.933697	1	341802
65	202410111400	4196.0	41000	85.1218	1.03	87.723	0	118.681843	30.968174	118.699797	30.933697	1	341802
65	202410111410	4196.0	41000	88.4866	0.991	87.723	0	118.681843	30.968174	118.699797	30.933697	1	341802
65	202410111420	4196.0	41000	94.1598	0.931	87.723	0	118.681843	30.968174	118.699797	30.933697	1	341802
65	202410111430	4196.0	41000	89.4337	0.98	87.723	0	118.681843	30.968174	118.699797	30.933697	1	341802
65	202410111440	4196.0	41000	87.723	1.0	87.723	0	118.681843	30.968174	118.699797	30.933697	1	341802
65	202410111450	4196.0	41000	87.723	1.0	87.723	0	118.681843	30.968174	118.699797	30.933697	1	341802
65	202410111500	4196.0	41000	86.5154	1.013	87.723	0	118.681843	30.968174	118.699797	30.933697	1	341802
65	202410111510	4196.0	41000	83.893	1.045	87.723	0	118.681843	30.968174	118.699797	30.933697	1	341802
65	202410111520	4196.0	41000	83.9738	1.044	87.723	0	118.681843	30.968174	118.699797	30.933697	1	341802
65	202410111530	4196.0	41000	91.883	0.954	87.723	0	118.681843	30.968174	118.699797	30.933697	1	341802
65	202410111540	4196.0	41000	82.859	1.058	87.723	0	118.681843	30.968174	118.699797	30.933697	1	341802
65	202410111550	4196.0	41000	85.6549	1.024	87.723	0	118.681843	30.968174	118.699797	30.933697	1	341802
65	202410111600	4196.0	41000	80.0328	1.096	87.723	0	118.681843	30.968174	118.699797	30.933697	1	341802
65	202410111610	4196.0	41000	88.5794	0.99	87.723	0	118.681843	30.968174	118.699797	30.933697	1	341802
65	202410111620	4196.0	41000	87.4277	1.003	87.723	0	118.681843	30.968174	118.699797	30.933697	1	341802
65	202410111630	4196.0	41000	79.395	1.104	87.723	0	118.681843	30.968174	118.699797	30.933697	1	341802
65	202410111640	4196.0	41000	86.4964	1.014	87.723	0	118.681843	30.968174	118.699797	30.933697	1	341802
65	202410111650	4196.0	41000	87.1078	1.007	87.723	0	118.681843	30.968174	118.699797	30.933697	1	341802
65	202410111700	4196.0	41000	85.0312	1.031	87.723	0	118.681843	30.968174	118.699797	30.933697	1	341802
65	202410111710	4196.0	41000	85.3418	1.027	87.723	0	118.681843	30.968174	118.699797	30.933697	1	341802
65	202410111720	4196.0	41000	81.3183	1.078	87.723	0	118.681843	30.968174	118.699797	30.933697	1	341802
65	202410111730	4196.0	41000	82.1931	1.067	87.723	0	118.681843	30.968174	118.699797	30.933697	1	341802
65	202410111740	4196.0	41000	77.7824	1.127	87.723	0	118.681843	30.968174	118.699797	30.933697	1	341802
65	202410111750	4196.0	41000	81.4746	1.076	87.723	0	118.681843	30.968174	118.699797	30.933697	1	341802
65	202410111800	4196.0	41000	81.5576	1.075	87.723	0	118.681843	30.968174	118.699797	30.933697	1	341802
65	202410111810	4196.0	41000	82.5592	1.062	87.723	0	118.681843	30.968174	118.699797	30.933697	1	341802
65	202410111820	4196.0	41000	87.0911	1.007	87.723	0	118.681843	30.968174	118.699797	30.933697	1	341802
65	202410111830	4196.0	41000	88.2117	0.994	87.723	0	118.681843	30.968174	118.699797	30.933697	1	341802
65	202410111840	4196.0	41000	79.669	1.101	87.723	0	118.681843	30.968174	118.699797	30.933697	1	341802
65	202410111850	4196.0	41000	84.8444	1.033	87.723	0	118.681843	30.968174	118.699797	30.933697	1	341802
65	202410111900	4196.0	41000	84.7245	1.035	87.723	0	118.681843	30.968174	118.699797	30.933697	1	341802
65	202410111910	4196.0	41000	86.9616	1.008	87.723	0	118.681843	30.968174	118.699797	30.933697	1	341802
65	202410111920	4196.0	41000	80.5502	1.089	87.723	0	118.681843	30.968174	118.699797	30.933697	1	341802
65	202410111930	4196.0	41000	86.7359	1.011	87.723	0	118.681843	30.968174	118.699797	30.933697	1	341802
65	202410111940	4196.0	41000	87.723	1.0	87.723	0	118.681843	30.968174	118.699797	30.933697	1	341802
65	202410111950	4196.0	41000	87.723	1.0	87.723	0	118.681843	30.968174	118.699797	30.933697	1	341802
65	202410112000	4196.0	41000	90.8415	0.965	87.723	0	118.681843	30.968174	118.699797	30.933697	1	341802
65	202410112010	4196.0	41000	87.723	1.0	87.723	0	118.681843	30.968174	118.699797	30.933697	1	341802
65	202410112020	4196.0	41000	87.723	1.0	87.723	0	118.681843	30.968174	118.699797	30.933697	1	341802
65	202410112030	4196.0	41000	87.723	1.0	87.723	0	118.681843	30.968174	118.699797	30.933697	1	341802
65	202410112040	4196.0	41000	87.723	1.0	87.723	0	118.681843	30.968174	118.699797	30.933697	1	341802
65	202410112050	4196.0	41000	85.0575	1.031	87.723	0	118.681843	30.968174	118.699797	30.933697	1	341802
65	202410112100	4196.0	41000	87.723	1.0	87.723	0	118.681843	30.968174	118.699797	30.933697	1	341802
65	202410112110	4196.0	41000	84.3755	1.039	87.723	0	118.681843	30.968174	118.699797	30.933697	1	341802
65	202410112120	4196.0	41000	87.723	1.0	87.723	0	118.681843	30.968174	118.699797	30.933697	1	341802
65	202410112130	4196.0	41000	87.723	1.0	87.723	0	118.681843	30.968174	118.699797	30.933697	1	341802
65	202410112140	4196.0	41000	87.723	1.0	87.723	0	118.681843	30.968174	118.699797	30.933697	1	341802
65	202410112150	4196.0	41000	87.723	1.0	87.723	0	118.681843	30.968174	118.699797	30.933697	1	341802
65	202410112200	4196.0	41000	87.723	1.0	87.723	0	118.681843	30.968174	118.699797	30.933697	1	341802
65	202410112210	4196.0	41000	87.723	1.0	87.723	0	118.681843	30.968174	118.699797	30.933697	1	341802
65	202410112220	4196.0	41000	87.723	1.0	87.723	0	118.681843	30.968174	118.699797	30.933697	1	341802
65	202410112230	4196.0	41000	87.723	1.0	87.723	0	118.681843	30.968174	118.699797	30.933697	1	341802
65	202410112240	4196.0	41000	87.723	1.0	87.723	0	118.681843	30.968174	118.699797	30.933697	1	341802
65	202410112250	4196.0	41000	87.723	1.0	87.723	0	118.681843	30.968174	118.699797	30.933697	1	341802
65	202410112300	4196.0	41000	87.723	1.0	87.723	0	118.681843	30.968174	118.699797	30.933697	1	341802
65	202410112310	4196.0	41000	87.723	1.0	87.723	0	118.681843	30.968174	118.699797	30.933697	1	341802
65	202410112320	4196.0	41000	87.723	1.0	87.723	0	118.681843	30.968174	118.699797	30.933697	1	341802
65	202410112330	4196.0	41000	87.723	1.0	87.723	0	118.681843	30.968174	118.699797	30.933697	1	341802
65	202410112340	4196.0	41000	87.723	1.0	87.723	0	118.681843	30.968174	118.699797	30.933697	1	341802
65	202410112350	4196.0	41000	87.723	1.0	87.723	0	118.681843	30.968174	118.699797	30.933697	1	341802
66	202410250000	59.0	41000	78.3641	1.0	78.3641	0	118.699797	30.933697	118.700141	30.933251	1	341802
66	202410250010	59.0	41000	78.3641	1.0	78.3641	0	118.699797	30.933697	118.700141	30.933251	1	341802
66	202410250020	59.0	41000	78.3641	1.0	78.3641	0	118.699797	30.933697	118.700141	30.933251	1	341802
66	202410250030	59.0	41000	78.3641	1.0	78.3641	0	118.699797	30.933697	118.700141	30.933251	1	341802
66	202410250040	59.0	41000	78.3641	1.0	78.3641	0	118.699797	30.933697	118.700141	30.933251	1	341802
66	202410250050	59.0	41000	78.3641	1.0	78.3641	0	118.699797	30.933697	118.700141	30.933251	1	341802
66	202410250100	59.0	41000	78.3641	1.0	78.3641	0	118.699797	30.933697	118.700141	30.933251	1	341802
66	202410250110	59.0	41000	78.3641	1.0	78.3641	0	118.699797	30.933697	118.700141	30.933251	1	341802
66	202410250120	59.0	41000	78.3641	1.0	78.3641	0	118.699797	30.933697	118.700141	30.933251	1	341802
66	202410250130	59.0	41000	78.3641	1.0	78.3641	0	118.699797	30.933697	118.700141	30.933251	1	341802
66	202410250140	59.0	41000	78.3641	1.0	78.3641	0	118.699797	30.933697	118.700141	30.933251	1	341802
66	202410250150	59.0	41000	78.3641	1.0	78.3641	0	118.699797	30.933697	118.700141	30.933251	1	341802
66	202410250200	59.0	41000	78.3641	1.0	78.3641	0	118.699797	30.933697	118.700141	30.933251	1	341802
66	202410250210	59.0	41000	78.3641	1.0	78.3641	0	118.699797	30.933697	118.700141	30.933251	1	341802
66	202410250220	59.0	41000	78.3641	1.0	78.3641	0	118.699797	30.933697	118.700141	30.933251	1	341802
66	202410250230	59.0	41000	78.3641	1.0	78.3641	0	118.699797	30.933697	118.700141	30.933251	1	341802
66	202410250240	59.0	41000	78.3641	1.0	78.3641	0	118.699797	30.933697	118.700141	30.933251	1	341802
66	202410250250	59.0	41000	78.3641	1.0	78.3641	0	118.699797	30.933697	118.700141	30.933251	1	341802
66	202410250300	59.0	41000	78.3641	1.0	78.3641	0	118.699797	30.933697	118.700141	30.933251	1	341802
66	202410250310	59.0	41000	78.3641	1.0	78.3641	0	118.699797	30.933697	118.700141	30.933251	1	341802
66	202410250320	59.0	41000	78.3641	1.0	78.3641	0	118.699797	30.933697	118.700141	30.933251	1	341802
66	202410250330	59.0	41000	78.3641	1.0	78.3641	0	118.699797	30.933697	118.700141	30.933251	1	341802
66	202410250340	59.0	41000	78.3641	1.0	78.3641	0	118.699797	30.933697	118.700141	30.933251	1	341802
66	202410250350	59.0	41000	78.3641	1.0	78.3641	0	118.699797	30.933697	118.700141	30.933251	1	341802
66	202410250400	59.0	41000	78.3641	1.0	78.3641	0	118.699797	30.933697	118.700141	30.933251	1	341802
66	202410250410	59.0	41000	78.3641	1.0	78.3641	0	118.699797	30.933697	118.700141	30.933251	1	341802
66	202410250420	59.0	41000	78.3641	1.0	78.3641	0	118.699797	30.933697	118.700141	30.933251	1	341802
66	202410250430	59.0	41000	78.3641	1.0	78.3641	0	118.699797	30.933697	118.700141	30.933251	1	341802
66	202410250440	59.0	41000	78.3641	1.0	78.3641	0	118.699797	30.933697	118.700141	30.933251	1	341802
66	202410250450	59.0	41000	78.3641	1.0	78.3641	0	118.699797	30.933697	118.700141	30.933251	1	341802
66	202410250500	59.0	41000	78.3641	1.0	78.3641	0	118.699797	30.933697	118.700141	30.933251	1	341802
66	202410250510	59.0	41000	78.3641	1.0	78.3641	0	118.699797	30.933697	118.700141	30.933251	1	341802
66	202410250520	59.0	41000	78.3641	1.0	78.3641	0	118.699797	30.933697	118.700141	30.933251	1	341802
66	202410250530	59.0	41000	78.3641	1.0	78.3641	0	118.699797	30.933697	118.700141	30.933251	1	341802
66	202410250540	59.0	41000	78.3641	1.0	78.3641	0	118.699797	30.933697	118.700141	30.933251	1	341802
66	202410250550	59.0	41000	78.3641	1.0	78.3641	0	118.699797	30.933697	118.700141	30.933251	1	341802
66	202410250600	59.0	41000	78.3641	1.0	78.3641	0	118.699797	30.933697	118.700141	30.933251	1	341802
66	202410250610	59.0	41000	78.3641	1.0	78.3641	0	118.699797	30.933697	118.700141	30.933251	1	341802
66	202410250620	59.0	41000	78.3641	1.0	78.3641	0	118.699797	30.933697	118.700141	30.933251	1	341802
66	202410250630	59.0	41000	78.3641	1.0	78.3641	0	118.699797	30.933697	118.700141	30.933251	1	341802
66	202410250640	59.0	41000	78.3641	1.0	78.3641	0	118.699797	30.933697	118.700141	30.933251	1	341802
66	202410250650	59.0	41000	74.4349	1.052	78.3641	0	118.699797	30.933697	118.700141	30.933251	1	341802
66	202410250700	59.0	41000	69.2344	1.131	78.3641	0	118.699797	30.933697	118.700141	30.933251	1	341802
66	202410250710	59.0	41000	78.3641	1.0	78.3641	0	118.699797	30.933697	118.700141	30.933251	1	341802
66	202410250720	59.0	41000	78.3641	1.0	78.3641	0	118.699797	30.933697	118.700141	30.933251	1	341802
66	202410250730	59.0	41000	78.3641	1.0	78.3641	0	118.699797	30.933697	118.700141	30.933251	1	341802
66	202410250740	59.0	41000	78.3641	1.0	78.3641	0	118.699797	30.933697	118.700141	30.933251	1	341802
66	202410250750	59.0	41000	72.4015	1.082	78.3641	0	118.699797	30.933697	118.700141	30.933251	1	341802
66	202410250800	59.0	41000	75.2016	1.042	78.3641	0	118.699797	30.933697	118.700141	30.933251	1	341802
66	202410250810	59.0	41000	74.5188	1.051	78.3641	0	118.699797	30.933697	118.700141	30.933251	1	341802
66	202410250820	59.0	41000	74.4349	1.052	78.3641	0	118.699797	30.933697	118.700141	30.933251	1	341802
66	202410250830	59.0	41000	68.5636	1.142	78.3641	0	118.699797	30.933697	118.700141	30.933251	1	341802
66	202410250840	59.0	41000	70.3402	1.114	78.3641	0	118.699797	30.933697	118.700141	30.933251	1	341802
66	202410250850	59.0	41000	78.3641	1.0	78.3641	0	118.699797	30.933697	118.700141	30.933251	1	341802
66	202410250900	59.0	41000	69.4889	1.127	78.3641	0	118.699797	30.933697	118.700141	30.933251	1	341802
66	202410250910	59.0	41000	67.7133	1.157	78.3641	0	118.699797	30.933697	118.700141	30.933251	1	341802
66	202410250920	59.0	41000	73.9276	1.06	78.3641	0	118.699797	30.933697	118.700141	30.933251	1	341802
66	202410250930	59.0	41000	75.8946	1.032	78.3641	0	118.699797	30.933697	118.700141	30.933251	1	341802
66	202410250940	59.0	41000	72.7158	1.077	78.3641	0	118.699797	30.933697	118.700141	30.933251	1	341802
66	202410250950	59.0	41000	78.4904	0.998	78.3641	0	118.699797	30.933697	118.700141	30.933251	1	341802
66	202410251000	59.0	41000	71.1481	1.101	78.3641	0	118.699797	30.933697	118.700141	30.933251	1	341802
66	202410251010	59.0	41000	76.5504	1.023	78.3641	0	118.699797	30.933697	118.700141	30.933251	1	341802
66	202410251020	59.0	41000	77.1505	1.015	78.3641	0	118.699797	30.933697	118.700141	30.933251	1	341802
66	202410251030	59.0	41000	70.5004	1.111	78.3641	0	118.699797	30.933697	118.700141	30.933251	1	341802
66	202410251040	59.0	41000	73.7235	1.062	78.3641	0	118.699797	30.933697	118.700141	30.933251	1	341802
66	202410251050	59.0	41000	76.2598	1.027	78.3641	0	118.699797	30.933697	118.700141	30.933251	1	341802
66	202410251100	59.0	41000	75.8703	1.032	78.3641	0	118.699797	30.933697	118.700141	30.933251	1	341802
66	202410251110	59.0	41000	73.3021	1.069	78.3641	0	118.699797	30.933697	118.700141	30.933251	1	341802
66	202410251120	59.0	41000	76.7699	1.02	78.3641	0	118.699797	30.933697	118.700141	30.933251	1	341802
66	202410251130	59.0	41000	76.6556	1.022	78.3641	0	118.699797	30.933697	118.700141	30.933251	1	341802
66	202410251140	59.0	41000	78.3338	1.0	78.3641	0	118.699797	30.933697	118.700141	30.933251	1	341802
66	202410251150	59.0	41000	78.3641	1.0	78.3641	0	118.699797	30.933697	118.700141	30.933251	1	341802
66	202410251200	59.0	41000	78.3641	1.0	78.3641	0	118.699797	30.933697	118.700141	30.933251	1	341802
66	202410251210	59.0	41000	69.2938	1.13	78.3641	0	118.699797	30.933697	118.700141	30.933251	1	341802
66	202410251220	59.0	41000	78.3641	1.0	78.3641	0	118.699797	30.933697	118.700141	30.933251	1	341802
66	202410251230	59.0	41000	69.943	1.12	78.3641	0	118.699797	30.933697	118.700141	30.933251	1	341802
66	202410251240	59.0	41000	73.4288	1.067	78.3641	0	118.699797	30.933697	118.700141	30.933251	1	341802
66	202410251250	59.0	41000	78.3641	1.0	78.3641	0	118.699797	30.933697	118.700141	30.933251	1	341802
66	202410251300	59.0	41000	78.3641	1.0	78.3641	0	118.699797	30.933697	118.700141	30.933251	1	341802
66	202410251310	59.0	41000	77.0284	1.017	78.3641	0	118.699797	30.933697	118.700141	30.933251	1	341802
66	202410251320	59.0	41000	77.6687	1.008	78.3641	0	118.699797	30.933697	118.700141	30.933251	1	341802
66	202410251330	59.0	41000	76.9772	1.018	78.3641	0	118.699797	30.933697	118.700141	30.933251	1	341802
66	202410251340	59.0	41000	73.8542	1.061	78.3641	0	118.699797	30.933697	118.700141	30.933251	1	341802
66	202410251350	59.0	41000	76.7715	1.02	78.3641	0	118.699797	30.933697	118.700141	30.933251	1	341802
66	202410251400	59.0	41000	78.3641	1.0	78.3641	0	118.699797	30.933697	118.700141	30.933251	1	341802
66	202410251410	59.0	41000	75.9067	1.032	78.3641	0	118.699797	30.933697	118.700141	30.933251	1	341802
66	202410251420	59.0	41000	74.7128	1.048	78.3641	0	118.699797	30.933697	118.700141	30.933251	1	341802
66	202410251430	59.0	41000	77.5742	1.01	78.3641	0	118.699797	30.933697	118.700141	30.933251	1	341802
66	202410251440	59.0	41000	73.3488	1.068	78.3641	0	118.699797	30.933697	118.700141	30.933251	1	341802
66	202410251450	59.0	41000	69.2109	1.132	78.3641	0	118.699797	30.933697	118.700141	30.933251	1	341802
66	202410251500	59.0	41000	65.8697	1.189	78.3641	0	118.699797	30.933697	118.700141	30.933251	1	341802
66	202410251510	59.0	41000	68.2588	1.148	78.3641	0	118.699797	30.933697	118.700141	30.933251	1	341802
66	202410251520	59.0	41000	67.0768	1.168	78.3641	0	118.699797	30.933697	118.700141	30.933251	1	341802
66	202410251530	59.0	41000	78.3641	1.0	78.3641	0	118.699797	30.933697	118.700141	30.933251	1	341802
66	202410251540	59.0	41000	69.8639	1.121	78.3641	0	118.699797	30.933697	118.700141	30.933251	1	341802
66	202410251550	59.0	41000	65.8743	1.189	78.3641	0	118.699797	30.933697	118.700141	30.933251	1	341802
66	202410251600	59.0	41000	70.1423	1.117	78.3641	0	118.699797	30.933697	118.700141	30.933251	1	341802
66	202410251610	59.0	41000	75.8121	1.033	78.3641	0	118.699797	30.933697	118.700141	30.933251	1	341802
66	202410251620	59.0	41000	78.3641	1.0	78.3641	0	118.699797	30.933697	118.700141	30.933251	1	341802
66	202410251630	59.0	41000	78.6859	0.995	78.3641	0	118.699797	30.933697	118.700141	30.933251	1	341802
66	202410251640	59.0	41000	76.4587	1.024	78.3641	0	118.699797	30.933697	118.700141	30.933251	1	341802
66	202410251650	59.0	41000	74.2934	1.054	78.3641	0	118.699797	30.933697	118.700141	30.933251	1	341802
66	202410251700	59.0	41000	71.3403	1.098	78.3641	0	118.699797	30.933697	118.700141	30.933251	1	341802
66	202410251710	59.0	41000	74.5726	1.05	78.3641	0	118.699797	30.933697	118.700141	30.933251	1	341802
66	202410251720	59.0	41000	71.1953	1.1	78.3641	0	118.699797	30.933697	118.700141	30.933251	1	341802
66	202410251730	59.0	41000	65.2482	1.201	78.3641	0	118.699797	30.933697	118.700141	30.933251	1	341802
66	202410251740	59.0	41000	72.6095	1.079	78.3641	0	118.699797	30.933697	118.700141	30.933251	1	341802
66	202410251750	59.0	41000	74.4349	1.052	78.3641	0	118.699797	30.933697	118.700141	30.933251	1	341802
66	202410251800	59.0	41000	69.8413	1.122	78.3641	0	118.699797	30.933697	118.700141	30.933251	1	341802
66	202410251810	59.0	41000	71.9225	1.089	78.3641	0	118.699797	30.933697	118.700141	30.933251	1	341802
66	202410251820	59.0	41000	70.2226	1.115	78.3641	0	118.699797	30.933697	118.700141	30.933251	1	341802
66	202410251830	59.0	41000	66.9233	1.17	78.3641	0	118.699797	30.933697	118.700141	30.933251	1	341802
66	202410251840	59.0	41000	63.6863	1.23	78.3641	0	118.699797	30.933697	118.700141	30.933251	1	341802
66	202410251850	59.0	41000	71.7719	1.091	78.3641	0	118.699797	30.933697	118.700141	30.933251	1	341802
66	202410251900	59.0	41000	72.0717	1.087	78.3641	0	118.699797	30.933697	118.700141	30.933251	1	341802
66	202410251910	59.0	41000	70.3752	1.113	78.3641	0	118.699797	30.933697	118.700141	30.933251	1	341802
66	202410251920	59.0	41000	78.3641	1.0	78.3641	0	118.699797	30.933697	118.700141	30.933251	1	341802
66	202410251930	59.0	41000	78.3641	1.0	78.3641	0	118.699797	30.933697	118.700141	30.933251	1	341802
66	202410251940	59.0	41000	75.8946	1.032	78.3641	0	118.699797	30.933697	118.700141	30.933251	1	341802
66	202410251950	59.0	41000	73.7026	1.063	78.3641	0	118.699797	30.933697	118.700141	30.933251	1	341802
66	202410252000	59.0	41000	75.5341	1.037	78.3641	0	118.699797	30.933697	118.700141	30.933251	1	341802
66	202410252010	59.0	41000	73.0733	1.072	78.3641	0	118.699797	30.933697	118.700141	30.933251	1	341802
66	202410252020	59.0	41000	73.1156	1.071	78.3641	0	118.699797	30.933697	118.700141	30.933251	1	341802
66	202410252030	59.0	41000	67.9291	1.153	78.3641	0	118.699797	30.933697	118.700141	30.933251	1	341802
66	202410252040	59.0	41000	78.3641	1.0	78.3641	0	118.699797	30.933697	118.700141	30.933251	1	341802
66	202410252050	59.0	41000	78.3641	1.0	78.3641	0	118.699797	30.933697	118.700141	30.933251	1	341802
66	202410252100	59.0	41000	75.269	1.041	78.3641	0	118.699797	30.933697	118.700141	30.933251	1	341802
66	202410252110	59.0	41000	78.3641	1.0	78.3641	0	118.699797	30.933697	118.700141	30.933251	1	341802
66	202410252120	59.0	41000	76.7715	1.02	78.3641	0	118.699797	30.933697	118.700141	30.933251	1	341802
66	202410252130	59.0	41000	66.8949	1.171	78.3641	0	118.699797	30.933697	118.700141	30.933251	1	341802
66	202410252140	59.0	41000	78.3641	1.0	78.3641	0	118.699797	30.933697	118.700141	30.933251	1	341802
66	202410252150	59.0	41000	59.429	1.318	78.3641	0	118.699797	30.933697	118.700141	30.933251	1	341802
66	202410252200	59.0	41000	78.3641	1.0	78.3641	0	118.699797	30.933697	118.700141	30.933251	1	341802
66	202410252210	59.0	41000	78.3641	1.0	78.3641	0	118.699797	30.933697	118.700141	30.933251	1	341802
66	202410252220	59.0	41000	78.3641	1.0	78.3641	0	118.699797	30.933697	118.700141	30.933251	1	341802
66	202410252230	59.0	41000	73.6083	1.064	78.3641	0	118.699797	30.933697	118.700141	30.933251	1	341802
66	202410252240	59.0	41000	63.9568	1.225	78.3641	0	118.699797	30.933697	118.700141	30.933251	1	341802
66	202410252250	59.0	41000	67.625	1.158	78.3641	0	118.699797	30.933697	118.700141	30.933251	1	341802
66	202410252300	59.0	41000	73.1279	1.071	78.3641	0	118.699797	30.933697	118.700141	30.933251	1	341802
66	202410252310	59.0	41000	78.3641	1.0	78.3641	0	118.699797	30.933697	118.700141	30.933251	1	341802
66	202410252320	59.0	41000	78.3641	1.0	78.3641	0	118.699797	30.933697	118.700141	30.933251	1	341802
66	202410252330	59.0	41000	78.3641	1.0	78.3641	0	118.699797	30.933697	118.700141	30.933251	1	341802
66	202410252340	59.0	41000	78.3641	1.0	78.3641	0	118.699797	30.933697	118.700141	30.933251	1	341802
66	202410252350	59.0	41000	78.3641	1.0	78.3641	0	118.699797	30.933697	118.700141	30.933251	1	341802
67	202410270000	124.0	41000	57.7604	1.189	68.7182	0	118.663464	30.995393	118.664253	30.994497	1	341802
67	202410270010	124.0	41000	49.3729	1.391	68.7182	0	118.663464	30.995393	118.664253	30.994497	1	341802
67	202410270020	124.0	41000	58.7819	1.169	68.7182	0	118.663464	30.995393	118.664253	30.994497	1	341802
67	202410270030	124.0	41000	55.5325	1.237	68.7182	0	118.663464	30.995393	118.664253	30.994497	1	341802
67	202410270040	124.0	41000	61.6956	1.113	68.7182	0	118.663464	30.995393	118.664253	30.994497	1	341802
67	202410270050	124.0	41000	61.0065	1.126	68.7182	0	118.663464	30.995393	118.664253	30.994497	1	341802
67	202410270100	124.0	41000	59.1697	1.161	68.7182	0	118.663464	30.995393	118.664253	30.994497	1	341802
67	202410270110	124.0	41000	48.7491	1.409	68.7182	0	118.663464	30.995393	118.664253	30.994497	1	341802
67	202410270120	124.0	41000	50.7928	1.352	68.7182	0	118.663464	30.995393	118.664253	30.994497	1	341802
67	202410270130	124.0	41000	57.7081	1.19	68.7182	0	118.663464	30.995393	118.664253	30.994497	1	341802
67	202410270140	124.0	41000	52.4854	1.309	68.7182	0	118.663464	30.995393	118.664253	30.994497	1	341802
67	202410270150	124.0	41000	55.4044	1.24	68.7182	0	118.663464	30.995393	118.664253	30.994497	1	341802
67	202410270200	124.0	41000	54.6809	1.256	68.7182	0	118.663464	30.995393	118.664253	30.994497	1	341802
67	202410270210	124.0	41000	54.8695	1.252	68.7182	0	118.663464	30.995393	118.664253	30.994497	1	341802
67	202410270220	124.0	41000	52.2669	1.314	68.7182	0	118.663464	30.995393	118.664253	30.994497	1	341802
67	202410270230	124.0	41000	56.2437	1.221	68.7182	0	118.663464	30.995393	118.664253	30.994497	1	341802
67	202410270240	124.0	41000	60.931	1.127	68.7182	0	118.663464	30.995393	118.664253	30.994497	1	341802
67	202410270250	124.0	41000	62.4842	1.099	68.7182	0	118.663464	30.995393	118.664253	30.994497	1	341802
67	202410270300	124.0	41000	51.7993	1.326	68.7182	0	118.663464	30.995393	118.664253	30.994497	1	341802
67	202410270310	124.0	41000	55.4364	1.239	68.7182	0	118.663464	30.995393	118.664253	30.994497	1	341802
67	202410270320	124.0	41000	61.9912	1.108	68.7182	0	118.663464	30.995393	118.664253	30.994497	1	341802
67	202410270330	124.0	41000	62.7203	1.095	68.7182	0	118.663464	30.995393	118.664253	30.994497	1	341802
67	202410270340	124.0	41000	56.8008	1.209	68.7182	0	118.663464	30.995393	118.664253	30.994497	1	341802
67	202410270350	124.0	41000	54.1011	1.27	68.7182	0	118.663464	30.995393	118.664253	30.994497	1	341802
67	202410270400	124.0	41000	66.6675	1.03	68.7182	0	118.663464	30.995393	118.664253	30.994497	1	341802
67	202410270410	124.0	41000	54.4444	1.262	68.7182	0	118.663464	30.995393	118.664253	30.994497	1	341802
67	202410270420	124.0	41000	68.1568	1.008	68.7182	0	118.663464	30.995393	118.664253	30.994497	1	341802
67	202410270430	124.0	41000	51.0	1.347	68.7182	0	118.663464	30.995393	118.664253	30.994497	1	341802
67	202410270440	124.0	41000	60.6096	1.133	68.7182	0	118.663464	30.995393	118.664253	30.994497	1	341802
67	202410270450	124.0	41000	58.02	1.184	68.7182	0	118.663464	30.995393	118.664253	30.994497	1	341802
67	202410270500	124.0	41000	59.2017	1.16	68.7182	0	118.663464	30.995393	118.664253	30.994497	1	341802
67	202410270510	124.0	41000	64.2536	1.069	68.7182	0	118.663464	30.995393	118.664253	30.994497	1	341802
67	202410270520	124.0	41000	57.8022	1.188	68.7182	0	118.663464	30.995393	118.664253	30.994497	1	341802
67	202410270530	124.0	41000	67.2605	1.021	68.7182	0	118.663464	30.995393	118.664253	30.994497	1	341802
67	202410270540	124.0	41000	59.0051	1.164	68.7182	0	118.663464	30.995393	118.664253	30.994497	1	341802
67	202410270550	124.0	41000	58.966	1.165	68.7182	0	118.663464	30.995393	118.664253	30.994497	1	341802
67	202410270600	124.0	41000	59.3825	1.157	68.7182	0	118.663464	30.995393	118.664253	30.994497	1	341802
67	202410270610	124.0	41000	61.2526	1.121	68.7182	0	118.663464	30.995393	118.664253	30.994497	1	341802
67	202410270620	124.0	41000	58.0722	1.183	68.7182	0	118.663464	30.995393	118.664253	30.994497	1	341802
67	202410270630	124.0	41000	66.743	1.029	68.7182	0	118.663464	30.995393	118.664253	30.994497	1	341802
67	202410270640	124.0	41000	56.8926	1.207	68.7182	0	118.663464	30.995393	118.664253	30.994497	1	341802
67	202410270650	124.0	41000	58.1903	1.18	68.7182	0	118.663464	30.995393	118.664253	30.994497	1	341802
67	202410270700	124.0	41000	59.5256	1.154	68.7182	0	118.663464	30.995393	118.664253	30.994497	1	341802
67	202410270710	124.0	41000	60.0889	1.143	68.7182	0	118.663464	30.995393	118.664253	30.994497	1	341802
67	202410270720	124.0	41000	55.3886	1.24	68.7182	0	118.663464	30.995393	118.664253	30.994497	1	341802
67	202410270730	124.0	41000	55.4614	1.239	68.7182	0	118.663464	30.995393	118.664253	30.994497	1	341802
67	202410270740	124.0	41000	59.0083	1.164	68.7182	0	118.663464	30.995393	118.664253	30.994497	1	341802
67	202410270750	124.0	41000	62.3537	1.102	68.7182	0	118.663464	30.995393	118.664253	30.994497	1	341802
67	202410270800	124.0	41000	56.4554	1.217	68.7182	0	118.663464	30.995393	118.664253	30.994497	1	341802
67	202410270810	124.0	41000	53.7013	1.279	68.7182	0	118.663464	30.995393	118.664253	30.994497	1	341802
67	202410270820	124.0	41000	53.6583	1.28	68.7182	0	118.663464	30.995393	118.664253	30.994497	1	341802
67	202410270830	124.0	41000	58.1694	1.181	68.7182	0	118.663464	30.995393	118.664253	30.994497	1	341802
67	202410270840	124.0	41000	59.3905	1.157	68.7182	0	118.663464	30.995393	118.664253	30.994497	1	341802
67	202410270850	124.0	41000	58.1174	1.182	68.7182	0	118.663464	30.995393	118.664253	30.994497	1	341802
67	202410270900	124.0	41000	59.2785	1.159	68.7182	0	118.663464	30.995393	118.664253	30.994497	1	341802
67	202410270910	124.0	41000	63.1106	1.088	68.7182	0	118.663464	30.995393	118.664253	30.994497	1	341802
67	202410270920	124.0	41000	56.5653	1.214	68.7182	0	118.663464	30.995393	118.664253	30.994497	1	341802
67	202410270930	124.0	41000	54.24	1.266	68.7182	0	118.663464	30.995393	118.664253	30.994497	1	341802
67	202410270940	124.0	41000	59.4343	1.156	68.7182	0	118.663464	30.995393	118.664253	30.994497	1	341802
67	202410270950	124.0	41000	58.9578	1.165	68.7182	0	118.663464	30.995393	118.664253	30.994497	1	341802
67	202410271000	124.0	41000	57.9846	1.185	68.7182	0	118.663464	30.995393	118.664253	30.994497	1	341802
67	202410271010	124.0	41000	59.646	1.152	68.7182	0	118.663464	30.995393	118.664253	30.994497	1	341802
67	202410271020	124.0	41000	62.1909	1.104	68.7182	0	118.663464	30.995393	118.664253	30.994497	1	341802
67	202410271030	124.0	41000	57.2504	1.2	68.7182	0	118.663464	30.995393	118.664253	30.994497	1	341802
67	202410271040	124.0	41000	54.2139	1.267	68.7182	0	118.663464	30.995393	118.664253	30.994497	1	341802
67	202410271050	124.0	41000	55.6699	1.234	68.7182	0	118.663464	30.995393	118.664253	30.994497	1	341802
67	202410271100	124.0	41000	58.6754	1.171	68.7182	0	118.663464	30.995393	118.664253	30.994497	1	341802
67	202410271110	124.0	41000	55.9281	1.228	68.7182	0	118.663464	30.995393	118.664253	30.994497	1	341802
67	202410271120	124.0	41000	57.2957	1.199	68.7182	0	118.663464	30.995393	118.664253	30.994497	1	341802
67	202410271130	124.0	41000	57.2865	1.199	68.7182	0	118.663464	30.995393	118.664253	30.994497	1	341802
67	202410271140	124.0	41000	59.8103	1.148	68.7182	0	118.663464	30.995393	118.664253	30.994497	1	341802
67	202410271150	124.0	41000	60.7774	1.13	68.7182	0	118.663464	30.995393	118.664253	30.994497	1	341802
67	202410271200	124.0	41000	57.5603	1.193	68.7182	0	118.663464	30.995393	118.664253	30.994497	1	341802
67	202410271210	124.0	41000	59.1573	1.161	68.7182	0	118.663464	30.995393	118.664253	30.994497	1	341802
67	202410271220	124.0	41000	58.1361	1.182	68.7182	0	118.663464	30.995393	118.664253	30.994497	1	341802
67	202410271230	124.0	41000	55.7462	1.232	68.7182	0	118.663464	30.995393	118.664253	30.994497	1	341802
67	202410271240	124.0	41000	61.8031	1.111	68.7182	0	118.663464	30.995393	118.664253	30.994497	1	341802
67	202410271250	124.0	41000	63.5473	1.081	68.7182	0	118.663464	30.995393	118.664253	30.994497	1	341802
67	202410271300	124.0	41000	60.3545	1.138	68.7182	0	118.663464	30.995393	118.664253	30.994497	1	341802
67	202410271310	124.0	41000	54.559	1.259	68.7182	0	118.663464	30.995393	118.664253	30.994497	1	341802
67	202410271320	124.0	41000	62.1909	1.104	68.7182	0	118.663464	30.995393	118.664253	30.994497	1	341802
67	202410271330	124.0	41000	65.0712	1.056	68.7182	0	118.663464	30.995393	118.664253	30.994497	1	341802
67	202410271340	124.0	41000	56.0699	1.225	68.7182	0	118.663464	30.995393	118.664253	30.994497	1	341802
67	202410271350	124.0	41000	56.7958	1.209	68.7182	0	118.663464	30.995393	118.664253	30.994497	1	341802
67	202410271400	124.0	41000	56.6397	1.213	68.7182	0	118.663464	30.995393	118.664253	30.994497	1	341802
67	202410271410	124.0	41000	57.403	1.197	68.7182	0	118.663464	30.995393	118.664253	30.994497	1	341802
67	202410271420	124.0	41000	60.3117	1.139	68.7182	0	118.663464	30.995393	118.664253	30.994497	1	341802
67	202410271430	124.0	41000	55.5975	1.235	68.7182	0	118.663464	30.995393	118.664253	30.994497	1	341802
67	202410271440	124.0	41000	56.3304	1.219	68.7182	0	118.663464	30.995393	118.664253	30.994497	1	341802
67	202410271450	124.0	41000	56.5823	1.214	68.7182	0	118.663464	30.995393	118.664253	30.994497	1	341802
67	202410271500	124.0	41000	60.9126	1.128	68.7182	0	118.663464	30.995393	118.664253	30.994497	1	341802
67	202410271510	124.0	41000	59.5121	1.154	68.7182	0	118.663464	30.995393	118.664253	30.994497	1	341802
67	202410271520	124.0	41000	59.7038	1.15	68.7182	0	118.663464	30.995393	118.664253	30.994497	1	341802
67	202410271530	124.0	41000	54.575	1.259	68.7182	0	118.663464	30.995393	118.664253	30.994497	1	341802
67	202410271540	124.0	41000	53.0272	1.295	68.7182	0	118.663464	30.995393	118.664253	30.994497	1	341802
67	202410271550	124.0	41000	56.2759	1.221	68.7182	0	118.663464	30.995393	118.664253	30.994497	1	341802
67	202410271600	124.0	41000	57.5564	1.193	68.7182	0	118.663464	30.995393	118.664253	30.994497	1	341802
67	202410271610	124.0	41000	58.8009	1.168	68.7182	0	118.663464	30.995393	118.664253	30.994497	1	341802
67	202410271620	124.0	41000	55.8134	1.231	68.7182	0	118.663464	30.995393	118.664253	30.994497	1	341802
67	202410271630	124.0	41000	57.3532	1.198	68.7182	0	118.663464	30.995393	118.664253	30.994497	1	341802
67	202410271640	124.0	41000	54.7077	1.256	68.7182	0	118.663464	30.995393	118.664253	30.994497	1	341802
67	202410271650	124.0	41000	58.4305	1.176	68.7182	0	118.663464	30.995393	118.664253	30.994497	1	341802
67	202410271700	124.0	41000	52.9393	1.298	68.7182	0	118.663464	30.995393	118.664253	30.994497	1	341802
67	202410271710	124.0	41000	55.6286	1.235	68.7182	0	118.663464	30.995393	118.664253	30.994497	1	341802
67	202410271720	124.0	41000	55.8439	1.23	68.7182	0	118.663464	30.995393	118.664253	30.994497	1	341802
67	202410271730	124.0	41000	53.9036	1.274	68.7182	0	118.663464	30.995393	118.664253	30.994497	1	341802
67	202410271740	124.0	41000	54.852	1.252	68.7182	0	118.663464	30.995393	118.664253	30.994497	1	341802
67	202410271750	124.0	41000	51.5877	1.332	68.7182	0	118.663464	30.995393	118.664253	30.994497	1	341802
67	202410271800	124.0	41000	57.0308	1.204	68.7182	0	118.663464	30.995393	118.664253	30.994497	1	341802
67	202410271810	124.0	41000	53.5633	1.282	68.7182	0	118.663464	30.995393	118.664253	30.994497	1	341802
67	202410271820	124.0	41000	52.4682	1.309	68.7182	0	118.663464	30.995393	118.664253	30.994497	1	341802
67	202410271830	124.0	41000	53.6298	1.281	68.7182	0	118.663464	30.995393	118.664253	30.994497	1	341802
67	202410271840	124.0	41000	52.1521	1.317	68.7182	0	118.663464	30.995393	118.664253	30.994497	1	341802
67	202410271850	124.0	41000	51.7744	1.327	68.7182	0	118.663464	30.995393	118.664253	30.994497	1	341802
67	202410271900	124.0	41000	57.9102	1.186	68.7182	0	118.663464	30.995393	118.664253	30.994497	1	341802
67	202410271910	124.0	41000	53.3201	1.288	68.7182	0	118.663464	30.995393	118.664253	30.994497	1	341802
67	202410271920	124.0	41000	52.7078	1.303	68.7182	0	118.663464	30.995393	118.664253	30.994497	1	341802
67	202410271930	124.0	41000	51.9696	1.322	68.7182	0	118.663464	30.995393	118.664253	30.994497	1	341802
67	202410271940	124.0	41000	51.8233	1.326	68.7182	0	118.663464	30.995393	118.664253	30.994497	1	341802
67	202410271950	124.0	41000	51.7765	1.327	68.7182	0	118.663464	30.995393	118.664253	30.994497	1	341802
67	202410272000	124.0	41000	52.3429	1.312	68.7182	0	118.663464	30.995393	118.664253	30.994497	1	341802
67	202410272010	124.0	41000	53.1112	1.293	68.7182	0	118.663464	30.995393	118.664253	30.994497	1	341802
67	202410272020	124.0	41000	52.5503	1.307	68.7182	0	118.663464	30.995393	118.664253	30.994497	1	341802
67	202410272030	124.0	41000	48.8068	1.407	68.7182	0	118.663464	30.995393	118.664253	30.994497	1	341802
67	202410272040	124.0	41000	52.1314	1.318	68.7182	0	118.663464	30.995393	118.664253	30.994497	1	341802
67	202410272050	124.0	41000	56.501	1.216	68.7182	0	118.663464	30.995393	118.664253	30.994497	1	341802
67	202410272100	124.0	41000	50.6523	1.356	68.7182	0	118.663464	30.995393	118.664253	30.994497	1	341802
67	202410272110	124.0	41000	51.3878	1.337	68.7182	0	118.663464	30.995393	118.664253	30.994497	1	341802
67	202410272120	124.0	41000	55.5811	1.236	68.7182	0	118.663464	30.995393	118.664253	30.994497	1	341802
67	202410272130	124.0	41000	52.9475	1.297	68.7182	0	118.663464	30.995393	118.664253	30.994497	1	341802
67	202410272140	124.0	41000	55.3357	1.241	68.7182	0	118.663464	30.995393	118.664253	30.994497	1	341802
67	202410272150	124.0	41000	54.5201	1.26	68.7182	0	118.663464	30.995393	118.664253	30.994497	1	341802
67	202410272200	124.0	41000	46.6255	1.473	68.7182	0	118.663464	30.995393	118.664253	30.994497	1	341802
67	202410272210	124.0	41000	53.6958	1.279	68.7182	0	118.663464	30.995393	118.664253	30.994497	1	341802
67	202410272220	124.0	41000	53.3777	1.287	68.7182	0	118.663464	30.995393	118.664253	30.994497	1	341802
67	202410272230	124.0	41000	52.9328	1.298	68.7182	0	118.663464	30.995393	118.664253	30.994497	1	341802
67	202410272240	124.0	41000	56.3194	1.22	68.7182	0	118.663464	30.995393	118.664253	30.994497	1	341802
67	202410272250	124.0	41000	51.7816	1.327	68.7182	0	118.663464	30.995393	118.664253	30.994497	1	341802
67	202410272300	124.0	41000	52.1521	1.317	68.7182	0	118.663464	30.995393	118.664253	30.994497	1	341802
67	202410272310	124.0	41000	51.9846	1.321	68.7182	0	118.663464	30.995393	118.664253	30.994497	1	341802
67	202410272320	124.0	41000	54.7592	1.254	68.7182	0	118.663464	30.995393	118.664253	30.994497	1	341802
67	202410272330	124.0	41000	63.7415	1.078	68.7182	0	118.663464	30.995393	118.664253	30.994497	1	341802
67	202410272340	124.0	41000	51.3878	1.337	68.7182	0	118.663464	30.995393	118.664253	30.994497	1	341802
67	202410272350	124.0	41000	50.1464	1.37	68.7182	0	118.663464	30.995393	118.664253	30.994497	1	341802
68	202410190000	384.0	41000	70.0851	1.0	70.0851	0	118.671221	30.987271	118.673517	30.989819	3	341802
68	202410190010	384.0	41000	70.0851	1.0	70.0851	0	118.671221	30.987271	118.673517	30.989819	3	341802
68	202410190020	384.0	41000	70.0851	1.0	70.0851	0	118.671221	30.987271	118.673517	30.989819	3	341802
68	202410190030	384.0	41000	70.0851	1.0	70.0851	0	118.671221	30.987271	118.673517	30.989819	3	341802
68	202410190040	384.0	41000	70.0851	1.0	70.0851	0	118.671221	30.987271	118.673517	30.989819	3	341802
68	202410190050	384.0	41000	70.0851	1.0	70.0851	0	118.671221	30.987271	118.673517	30.989819	3	341802
68	202410190100	384.0	41000	70.0851	1.0	70.0851	0	118.671221	30.987271	118.673517	30.989819	3	341802
68	202410190110	384.0	41000	70.0851	1.0	70.0851	0	118.671221	30.987271	118.673517	30.989819	3	341802
68	202410190120	384.0	41000	70.0851	1.0	70.0851	0	118.671221	30.987271	118.673517	30.989819	3	341802
68	202410190130	384.0	41000	70.0851	1.0	70.0851	0	118.671221	30.987271	118.673517	30.989819	3	341802
68	202410190140	384.0	41000	70.0851	1.0	70.0851	0	118.671221	30.987271	118.673517	30.989819	3	341802
68	202410190150	384.0	41000	70.0851	1.0	70.0851	0	118.671221	30.987271	118.673517	30.989819	3	341802
68	202410190200	384.0	41000	70.0851	1.0	70.0851	0	118.671221	30.987271	118.673517	30.989819	3	341802
68	202410190210	384.0	41000	70.0851	1.0	70.0851	0	118.671221	30.987271	118.673517	30.989819	3	341802
68	202410190220	384.0	41000	70.0851	1.0	70.0851	0	118.671221	30.987271	118.673517	30.989819	3	341802
68	202410190230	384.0	41000	70.0851	1.0	70.0851	0	118.671221	30.987271	118.673517	30.989819	3	341802
68	202410190240	384.0	41000	70.0851	1.0	70.0851	0	118.671221	30.987271	118.673517	30.989819	3	341802
68	202410190250	384.0	41000	70.0851	1.0	70.0851	0	118.671221	30.987271	118.673517	30.989819	3	341802
68	202410190300	384.0	41000	70.0851	1.0	70.0851	0	118.671221	30.987271	118.673517	30.989819	3	341802
68	202410190310	384.0	41000	70.0851	1.0	70.0851	0	118.671221	30.987271	118.673517	30.989819	3	341802
68	202410190320	384.0	41000	70.0851	1.0	70.0851	0	118.671221	30.987271	118.673517	30.989819	3	341802
68	202410190330	384.0	41000	70.0851	1.0	70.0851	0	118.671221	30.987271	118.673517	30.989819	3	341802
68	202410190340	384.0	41000	70.0851	1.0	70.0851	0	118.671221	30.987271	118.673517	30.989819	3	341802
68	202410190350	384.0	41000	70.0851	1.0	70.0851	0	118.671221	30.987271	118.673517	30.989819	3	341802
68	202410190400	384.0	41000	70.0851	1.0	70.0851	0	118.671221	30.987271	118.673517	30.989819	3	341802
68	202410190410	384.0	41000	70.0851	1.0	70.0851	0	118.671221	30.987271	118.673517	30.989819	3	341802
68	202410190420	384.0	41000	70.0851	1.0	70.0851	0	118.671221	30.987271	118.673517	30.989819	3	341802
68	202410190430	384.0	41000	70.0851	1.0	70.0851	0	118.671221	30.987271	118.673517	30.989819	3	341802
68	202410190440	384.0	41000	70.0851	1.0	70.0851	0	118.671221	30.987271	118.673517	30.989819	3	341802
68	202410190450	384.0	41000	70.0851	1.0	70.0851	0	118.671221	30.987271	118.673517	30.989819	3	341802
68	202410190500	384.0	41000	70.0851	1.0	70.0851	0	118.671221	30.987271	118.673517	30.989819	3	341802
68	202410190510	384.0	41000	70.0851	1.0	70.0851	0	118.671221	30.987271	118.673517	30.989819	3	341802
68	202410190520	384.0	41000	70.0851	1.0	70.0851	0	118.671221	30.987271	118.673517	30.989819	3	341802
68	202410190530	384.0	41000	70.0851	1.0	70.0851	0	118.671221	30.987271	118.673517	30.989819	3	341802
68	202410190540	384.0	41000	70.0851	1.0	70.0851	0	118.671221	30.987271	118.673517	30.989819	3	341802
68	202410190550	384.0	41000	70.0851	1.0	70.0851	0	118.671221	30.987271	118.673517	30.989819	3	341802
68	202410190600	384.0	41000	70.0851	1.0	70.0851	0	118.671221	30.987271	118.673517	30.989819	3	341802
68	202410190610	384.0	41000	70.0851	1.0	70.0851	0	118.671221	30.987271	118.673517	30.989819	3	341802
68	202410190620	384.0	41000	70.0851	1.0	70.0851	0	118.671221	30.987271	118.673517	30.989819	3	341802
68	202410190630	384.0	41000	70.0851	1.0	70.0851	0	118.671221	30.987271	118.673517	30.989819	3	341802
68	202410190640	384.0	41000	70.0851	1.0	70.0851	0	118.671221	30.987271	118.673517	30.989819	3	341802
68	202410190650	384.0	41000	70.0851	1.0	70.0851	0	118.671221	30.987271	118.673517	30.989819	3	341802
68	202410190700	384.0	41000	70.0851	1.0	70.0851	0	118.671221	30.987271	118.673517	30.989819	3	341802
68	202410190710	384.0	41000	70.0851	1.0	70.0851	0	118.671221	30.987271	118.673517	30.989819	3	341802
68	202410190720	384.0	41000	70.0851	1.0	70.0851	0	118.671221	30.987271	118.673517	30.989819	3	341802
68	202410190730	384.0	41000	70.0851	1.0	70.0851	0	118.671221	30.987271	118.673517	30.989819	3	341802
68	202410190740	384.0	41000	70.0851	1.0	70.0851	0	118.671221	30.987271	118.673517	30.989819	3	341802
68	202410190750	384.0	41000	70.0851	1.0	70.0851	0	118.671221	30.987271	118.673517	30.989819	3	341802
68	202410190800	384.0	41000	70.0851	1.0	70.0851	0	118.671221	30.987271	118.673517	30.989819	3	341802
68	202410190810	384.0	41000	70.0851	1.0	70.0851	0	118.671221	30.987271	118.673517	30.989819	3	341802
68	202410190820	384.0	41000	70.0851	1.0	70.0851	0	118.671221	30.987271	118.673517	30.989819	3	341802
68	202410190830	384.0	41000	70.0851	1.0	70.0851	0	118.671221	30.987271	118.673517	30.989819	3	341802
68	202410190840	384.0	41000	70.0851	1.0	70.0851	0	118.671221	30.987271	118.673517	30.989819	3	341802
68	202410190850	384.0	41000	70.0851	1.0	70.0851	0	118.671221	30.987271	118.673517	30.989819	3	341802
68	202410190900	384.0	41000	70.0851	1.0	70.0851	0	118.671221	30.987271	118.673517	30.989819	3	341802
68	202410190910	384.0	41000	70.0851	1.0	70.0851	0	118.671221	30.987271	118.673517	30.989819	3	341802
68	202410190920	384.0	41000	66.8385	1.048	70.0851	0	118.671221	30.987271	118.673517	30.989819	3	341802
68	202410190930	384.0	41000	70.0851	1.0	70.0851	0	118.671221	30.987271	118.673517	30.989819	3	341802
68	202410190940	384.0	41000	70.0851	1.0	70.0851	0	118.671221	30.987271	118.673517	30.989819	3	341802
68	202410190950	384.0	41000	70.0851	1.0	70.0851	0	118.671221	30.987271	118.673517	30.989819	3	341802
68	202410191000	384.0	41000	70.0851	1.0	70.0851	0	118.671221	30.987271	118.673517	30.989819	3	341802
68	202410191010	384.0	41000	70.0851	1.0	70.0851	0	118.671221	30.987271	118.673517	30.989819	3	341802
68	202410191020	384.0	41000	70.0851	1.0	70.0851	0	118.671221	30.987271	118.673517	30.989819	3	341802
68	202410191030	384.0	41000	70.0851	1.0	70.0851	0	118.671221	30.987271	118.673517	30.989819	3	341802
68	202410191040	384.0	41000	70.0851	1.0	70.0851	0	118.671221	30.987271	118.673517	30.989819	3	341802
68	202410191050	384.0	41000	70.0851	1.0	70.0851	0	118.671221	30.987271	118.673517	30.989819	3	341802
68	202410191100	384.0	41000	70.0851	1.0	70.0851	0	118.671221	30.987271	118.673517	30.989819	3	341802
68	202410191110	384.0	41000	70.0851	1.0	70.0851	0	118.671221	30.987271	118.673517	30.989819	3	341802
68	202410191120	384.0	41000	70.0851	1.0	70.0851	0	118.671221	30.987271	118.673517	30.989819	3	341802
68	202410191130	384.0	41000	70.0851	1.0	70.0851	0	118.671221	30.987271	118.673517	30.989819	3	341802
68	202410191140	384.0	41000	70.0851	1.0	70.0851	0	118.671221	30.987271	118.673517	30.989819	3	341802
68	202410191150	384.0	41000	70.0851	1.0	70.0851	0	118.671221	30.987271	118.673517	30.989819	3	341802
68	202410191200	384.0	41000	70.0851	1.0	70.0851	0	118.671221	30.987271	118.673517	30.989819	3	341802
68	202410191210	384.0	41000	70.0851	1.0	70.0851	0	118.671221	30.987271	118.673517	30.989819	3	341802
68	202410191220	384.0	41000	70.0851	1.0	70.0851	0	118.671221	30.987271	118.673517	30.989819	3	341802
68	202410191230	384.0	41000	69.647	1.006	70.0851	0	118.671221	30.987271	118.673517	30.989819	3	341802
68	202410191240	384.0	41000	70.0851	1.0	70.0851	0	118.671221	30.987271	118.673517	30.989819	3	341802
68	202410191250	384.0	41000	70.0851	1.0	70.0851	0	118.671221	30.987271	118.673517	30.989819	3	341802
68	202410191300	384.0	41000	69.6579	1.006	70.0851	0	118.671221	30.987271	118.673517	30.989819	3	341802
68	202410191310	384.0	41000	67.1435	1.043	70.0851	0	118.671221	30.987271	118.673517	30.989819	3	341802
68	202410191320	384.0	41000	69.8654	1.003	70.0851	0	118.671221	30.987271	118.673517	30.989819	3	341802
68	202410191330	384.0	41000	70.0851	1.0	70.0851	0	118.671221	30.987271	118.673517	30.989819	3	341802
68	202410191340	384.0	41000	70.0851	1.0	70.0851	0	118.671221	30.987271	118.673517	30.989819	3	341802
68	202410191350	384.0	41000	70.4599	0.994	70.0851	0	118.671221	30.987271	118.673517	30.989819	3	341802
68	202410191400	384.0	41000	70.0851	1.0	70.0851	0	118.671221	30.987271	118.673517	30.989819	3	341802
68	202410191410	384.0	41000	66.1446	1.059	70.0851	0	118.671221	30.987271	118.673517	30.989819	3	341802
68	202410191420	384.0	41000	70.0851	1.0	70.0851	0	118.671221	30.987271	118.673517	30.989819	3	341802
68	202410191430	384.0	41000	70.0851	1.0	70.0851	0	118.671221	30.987271	118.673517	30.989819	3	341802
68	202410191440	384.0	41000	70.0851	1.0	70.0851	0	118.671221	30.987271	118.673517	30.989819	3	341802
68	202410191450	384.0	41000	70.0851	1.0	70.0851	0	118.671221	30.987271	118.673517	30.989819	3	341802
68	202410191500	384.0	41000	70.0851	1.0	70.0851	0	118.671221	30.987271	118.673517	30.989819	3	341802
68	202410191510	384.0	41000	69.2281	1.012	70.0851	0	118.671221	30.987271	118.673517	30.989819	3	341802
68	202410191520	384.0	41000	68.5434	1.022	70.0851	0	118.671221	30.987271	118.673517	30.989819	3	341802
68	202410191530	384.0	41000	69.6411	1.006	70.0851	0	118.671221	30.987271	118.673517	30.989819	3	341802
68	202410191540	384.0	41000	70.0851	1.0	70.0851	0	118.671221	30.987271	118.673517	30.989819	3	341802
68	202410191550	384.0	41000	70.0851	1.0	70.0851	0	118.671221	30.987271	118.673517	30.989819	3	341802
68	202410191600	384.0	41000	70.0851	1.0	70.0851	0	118.671221	30.987271	118.673517	30.989819	3	341802
68	202410191610	384.0	41000	70.0851	1.0	70.0851	0	118.671221	30.987271	118.673517	30.989819	3	341802
68	202410191620	384.0	41000	70.0851	1.0	70.0851	0	118.671221	30.987271	118.673517	30.989819	3	341802
68	202410191630	384.0	41000	70.0851	1.0	70.0851	0	118.671221	30.987271	118.673517	30.989819	3	341802
68	202410191640	384.0	41000	70.0851	1.0	70.0851	0	118.671221	30.987271	118.673517	30.989819	3	341802
68	202410191650	384.0	41000	70.0851	1.0	70.0851	0	118.671221	30.987271	118.673517	30.989819	3	341802
68	202410191700	384.0	41000	70.0851	1.0	70.0851	0	118.671221	30.987271	118.673517	30.989819	3	341802
68	202410191710	384.0	41000	70.0851	1.0	70.0851	0	118.671221	30.987271	118.673517	30.989819	3	341802
68	202410191720	384.0	41000	70.0851	1.0	70.0851	0	118.671221	30.987271	118.673517	30.989819	3	341802
68	202410191730	384.0	41000	70.0851	1.0	70.0851	0	118.671221	30.987271	118.673517	30.989819	3	341802
68	202410191740	384.0	41000	70.0851	1.0	70.0851	0	118.671221	30.987271	118.673517	30.989819	3	341802
68	202410191750	384.0	41000	70.0851	1.0	70.0851	0	118.671221	30.987271	118.673517	30.989819	3	341802
68	202410191800	384.0	41000	70.0851	1.0	70.0851	0	118.671221	30.987271	118.673517	30.989819	3	341802
68	202410191810	384.0	41000	70.0851	1.0	70.0851	0	118.671221	30.987271	118.673517	30.989819	3	341802
68	202410191820	384.0	41000	70.0851	1.0	70.0851	0	118.671221	30.987271	118.673517	30.989819	3	341802
68	202410191830	384.0	41000	70.0851	1.0	70.0851	0	118.671221	30.987271	118.673517	30.989819	3	341802
68	202410191840	384.0	41000	70.0851	1.0	70.0851	0	118.671221	30.987271	118.673517	30.989819	3	341802
68	202410191850	384.0	41000	70.0851	1.0	70.0851	0	118.671221	30.987271	118.673517	30.989819	3	341802
68	202410191900	384.0	41000	70.0851	1.0	70.0851	0	118.671221	30.987271	118.673517	30.989819	3	341802
68	202410191910	384.0	41000	70.0851	1.0	70.0851	0	118.671221	30.987271	118.673517	30.989819	3	341802
68	202410191920	384.0	41000	70.0851	1.0	70.0851	0	118.671221	30.987271	118.673517	30.989819	3	341802
68	202410191930	384.0	41000	70.0851	1.0	70.0851	0	118.671221	30.987271	118.673517	30.989819	3	341802
68	202410191940	384.0	41000	70.0851	1.0	70.0851	0	118.671221	30.987271	118.673517	30.989819	3	341802
68	202410191950	384.0	41000	70.0851	1.0	70.0851	0	118.671221	30.987271	118.673517	30.989819	3	341802
68	202410192000	384.0	41000	70.0851	1.0	70.0851	0	118.671221	30.987271	118.673517	30.989819	3	341802
68	202410192010	384.0	41000	70.0851	1.0	70.0851	0	118.671221	30.987271	118.673517	30.989819	3	341802
68	202410192020	384.0	41000	70.0851	1.0	70.0851	0	118.671221	30.987271	118.673517	30.989819	3	341802
68	202410192030	384.0	41000	70.0851	1.0	70.0851	0	118.671221	30.987271	118.673517	30.989819	3	341802
68	202410192040	384.0	41000	70.0851	1.0	70.0851	0	118.671221	30.987271	118.673517	30.989819	3	341802
68	202410192050	384.0	41000	70.0851	1.0	70.0851	0	118.671221	30.987271	118.673517	30.989819	3	341802
68	202410192100	384.0	41000	70.0851	1.0	70.0851	0	118.671221	30.987271	118.673517	30.989819	3	341802
68	202410192110	384.0	41000	70.0851	1.0	70.0851	0	118.671221	30.987271	118.673517	30.989819	3	341802
68	202410192120	384.0	41000	70.0851	1.0	70.0851	0	118.671221	30.987271	118.673517	30.989819	3	341802
68	202410192130	384.0	41000	70.0851	1.0	70.0851	0	118.671221	30.987271	118.673517	30.989819	3	341802
68	202410192140	384.0	41000	70.0851	1.0	70.0851	0	118.671221	30.987271	118.673517	30.989819	3	341802
68	202410192150	384.0	41000	70.0851	1.0	70.0851	0	118.671221	30.987271	118.673517	30.989819	3	341802
68	202410192200	384.0	41000	70.0851	1.0	70.0851	0	118.671221	30.987271	118.673517	30.989819	3	341802
68	202410192210	384.0	41000	70.0851	1.0	70.0851	0	118.671221	30.987271	118.673517	30.989819	3	341802
68	202410192220	384.0	41000	70.0851	1.0	70.0851	0	118.671221	30.987271	118.673517	30.989819	3	341802
68	202410192230	384.0	41000	70.0851	1.0	70.0851	0	118.671221	30.987271	118.673517	30.989819	3	341802
68	202410192240	384.0	41000	70.0851	1.0	70.0851	0	118.671221	30.987271	118.673517	30.989819	3	341802
68	202410192250	384.0	41000	70.0851	1.0	70.0851	0	118.671221	30.987271	118.673517	30.989819	3	341802
68	202410192300	384.0	41000	70.0851	1.0	70.0851	0	118.671221	30.987271	118.673517	30.989819	3	341802
68	202410192310	384.0	41000	70.0851	1.0	70.0851	0	118.671221	30.987271	118.673517	30.989819	3	341802
68	202410192320	384.0	41000	70.0851	1.0	70.0851	0	118.671221	30.987271	118.673517	30.989819	3	341802
68	202410192330	384.0	41000	70.0851	1.0	70.0851	0	118.671221	30.987271	118.673517	30.989819	3	341802
68	202410192340	384.0	41000	70.0851	1.0	70.0851	0	118.671221	30.987271	118.673517	30.989819	3	341802
68	202410192350	384.0	41000	70.0851	1.0	70.0851	0	118.671221	30.987271	118.673517	30.989819	3	341802
69	202410110000	53.0	41000	92.3857	1.084	100.1694	0	118.666458	30.989095	118.66701	30.98917	0	341802
69	202410110010	53.0	41000	78.8979	1.269	100.1694	0	118.666458	30.989095	118.66701	30.98917	0	341802
69	202410110020	53.0	41000	83.8597	1.194	100.1694	0	118.666458	30.989095	118.66701	30.98917	0	341802
69	202410110030	53.0	41000	78.3401	1.278	100.1694	0	118.666458	30.989095	118.66701	30.98917	0	341802
69	202410110040	53.0	41000	82.2188	1.218	100.1694	0	118.666458	30.989095	118.66701	30.98917	0	341802
69	202410110050	53.0	41000	76.3673	1.311	100.1694	0	118.666458	30.989095	118.66701	30.98917	0	341802
69	202410110100	53.0	41000	73.5064	1.362	100.1694	0	118.666458	30.989095	118.66701	30.98917	0	341802
69	202410110110	53.0	41000	71.7958	1.395	100.1694	0	118.666458	30.989095	118.66701	30.98917	0	341802
69	202410110120	53.0	41000	86.6937	1.155	100.1694	0	118.666458	30.989095	118.66701	30.98917	0	341802
69	202410110130	53.0	41000	94.9508	1.054	100.1694	0	118.666458	30.989095	118.66701	30.98917	0	341802
69	202410110140	53.0	41000	80.2096	1.248	100.1694	0	118.666458	30.989095	118.66701	30.98917	0	341802
69	202410110150	53.0	41000	85.1822	1.175	100.1694	0	118.666458	30.989095	118.66701	30.98917	0	341802
69	202410110200	53.0	41000	80.876	1.238	100.1694	0	118.666458	30.989095	118.66701	30.98917	0	341802
69	202410110210	53.0	41000	79.6586	1.257	100.1694	0	118.666458	30.989095	118.66701	30.98917	0	341802
69	202410110220	53.0	41000	83.6588	1.197	100.1694	0	118.666458	30.989095	118.66701	30.98917	0	341802
69	202410110230	53.0	41000	75.6691	1.323	100.1694	0	118.666458	30.989095	118.66701	30.98917	0	341802
69	202410110240	53.0	41000	99.3946	1.007	100.1694	0	118.666458	30.989095	118.66701	30.98917	0	341802
69	202410110250	53.0	41000	88.1634	1.136	100.1694	0	118.666458	30.989095	118.66701	30.98917	0	341802
69	202410110300	53.0	41000	83.3384	1.201	100.1694	0	118.666458	30.989095	118.66701	30.98917	0	341802
69	202410110310	53.0	41000	81.3774	1.23	100.1694	0	118.666458	30.989095	118.66701	30.98917	0	341802
69	202410110320	53.0	41000	82.1359	1.219	100.1694	0	118.666458	30.989095	118.66701	30.98917	0	341802
69	202410110330	53.0	41000	96.456	1.038	100.1694	0	118.666458	30.989095	118.66701	30.98917	0	341802
69	202410110340	53.0	41000	81.5584	1.228	100.1694	0	118.666458	30.989095	118.66701	30.98917	0	341802
69	202410110350	53.0	41000	78.6969	1.272	100.1694	0	118.666458	30.989095	118.66701	30.98917	0	341802
69	202410110400	53.0	41000	79.4959	1.26	100.1694	0	118.666458	30.989095	118.66701	30.98917	0	341802
69	202410110410	53.0	41000	73.9795	1.354	100.1694	0	118.666458	30.989095	118.66701	30.98917	0	341802
69	202410110420	53.0	41000	76.5198	1.309	100.1694	0	118.666458	30.989095	118.66701	30.98917	0	341802
69	202410110430	53.0	41000	77.5559	1.291	100.1694	0	118.666458	30.989095	118.66701	30.98917	0	341802
69	202410110440	53.0	41000	69.2934	1.445	100.1694	0	118.666458	30.989095	118.66701	30.98917	0	341802
69	202410110450	53.0	41000	76.5549	1.308	100.1694	0	118.666458	30.989095	118.66701	30.98917	0	341802
69	202410110500	53.0	41000	75.15	1.332	100.1694	0	118.666458	30.989095	118.66701	30.98917	0	341802
69	202410110510	53.0	41000	72.4163	1.383	100.1694	0	118.666458	30.989095	118.66701	30.98917	0	341802
69	202410110520	53.0	41000	73.1391	1.369	100.1694	0	118.666458	30.989095	118.66701	30.98917	0	341802
69	202410110530	53.0	41000	73.6339	1.36	100.1694	0	118.666458	30.989095	118.66701	30.98917	0	341802
69	202410110540	53.0	41000	75.6964	1.323	100.1694	0	118.666458	30.989095	118.66701	30.98917	0	341802
69	202410110550	53.0	41000	71.2699	1.405	100.1694	0	118.666458	30.989095	118.66701	30.98917	0	341802
69	202410110600	53.0	41000	77.3755	1.294	100.1694	0	118.666458	30.989095	118.66701	30.98917	0	341802
69	202410110610	53.0	41000	99.6309	1.005	100.1694	0	118.666458	30.989095	118.66701	30.98917	0	341802
69	202410110620	53.0	41000	91.529	1.094	100.1694	0	118.666458	30.989095	118.66701	30.98917	0	341802
69	202410110630	53.0	41000	94.0145	1.065	100.1694	0	118.666458	30.989095	118.66701	30.98917	0	341802
69	202410110640	53.0	41000	86.9406	1.152	100.1694	0	118.666458	30.989095	118.66701	30.98917	0	341802
69	202410110650	53.0	41000	81.1886	1.233	100.1694	0	118.666458	30.989095	118.66701	30.98917	0	341802
69	202410110700	53.0	41000	88.6547	1.129	100.1694	0	118.666458	30.989095	118.66701	30.98917	0	341802
69	202410110710	53.0	41000	83.4061	1.2	100.1694	0	118.666458	30.989095	118.66701	30.98917	0	341802
69	202410110720	53.0	41000	84.7022	1.182	100.1694	0	118.666458	30.989095	118.66701	30.98917	0	341802
69	202410110730	53.0	41000	81.8088	1.224	100.1694	0	118.666458	30.989095	118.66701	30.98917	0	341802
69	202410110740	53.0	41000	78.5566	1.275	100.1694	0	118.666458	30.989095	118.66701	30.98917	0	341802
69	202410110750	53.0	41000	83.1577	1.204	100.1694	0	118.666458	30.989095	118.66701	30.98917	0	341802
69	202410110800	53.0	41000	93.6304	1.069	100.1694	0	118.666458	30.989095	118.66701	30.98917	0	341802
69	202410110810	53.0	41000	89.6139	1.117	100.1694	0	118.666458	30.989095	118.66701	30.98917	0	341802
69	202410110820	53.0	41000	98.0569	1.021	100.1694	0	118.666458	30.989095	118.66701	30.98917	0	341802
69	202410110830	53.0	41000	89.7247	1.116	100.1694	0	118.666458	30.989095	118.66701	30.98917	0	341802
69	202410110840	53.0	41000	93.8968	1.066	100.1694	0	118.666458	30.989095	118.66701	30.98917	0	341802
69	202410110850	53.0	41000	98.3127	1.018	100.1694	0	118.666458	30.989095	118.66701	30.98917	0	341802
69	202410110900	53.0	41000	98.0088	1.022	100.1694	0	118.666458	30.989095	118.66701	30.98917	0	341802
69	202410110910	53.0	41000	85.4528	1.172	100.1694	0	118.666458	30.989095	118.66701	30.98917	0	341802
69	202410110920	53.0	41000	100.166	1.0	100.1694	0	118.666458	30.989095	118.66701	30.98917	0	341802
69	202410110930	53.0	41000	104.675	0.956	100.1694	0	118.666458	30.989095	118.66701	30.98917	0	341802
69	202410110940	53.0	41000	101.9258	0.982	100.1694	0	118.666458	30.989095	118.66701	30.98917	0	341802
69	202410110950	53.0	41000	94.2654	1.062	100.1694	0	118.666458	30.989095	118.66701	30.98917	0	341802
69	202410111000	53.0	41000	103.8467	0.964	100.1694	0	118.666458	30.989095	118.66701	30.98917	0	341802
69	202410111010	53.0	41000	91.0754	1.099	100.1694	0	118.666458	30.989095	118.66701	30.98917	0	341802
69	202410111020	53.0	41000	94.0643	1.064	100.1694	0	118.666458	30.989095	118.66701	30.98917	0	341802
69	202410111030	53.0	41000	98.0925	1.021	100.1694	0	118.666458	30.989095	118.66701	30.98917	0	341802
69	202410111040	53.0	41000	91.2508	1.097	100.1694	0	118.666458	30.989095	118.66701	30.98917	0	341802
69	202410111050	53.0	41000	92.1993	1.086	100.1694	0	118.666458	30.989095	118.66701	30.98917	0	341802
69	202410111100	53.0	41000	98.359	1.018	100.1694	0	118.666458	30.989095	118.66701	30.98917	0	341802
69	202410111110	53.0	41000	101.2974	0.988	100.1694	0	118.666458	30.989095	118.66701	30.98917	0	341802
69	202410111120	53.0	41000	85.3366	1.173	100.1694	0	118.666458	30.989095	118.66701	30.98917	0	341802
69	202410111130	53.0	41000	99.6456	1.005	100.1694	0	118.666458	30.989095	118.66701	30.98917	0	341802
69	202410111140	53.0	41000	102.676	0.975	100.1694	0	118.666458	30.989095	118.66701	30.98917	0	341802
69	202410111150	53.0	41000	95.5842	1.047	100.1694	0	118.666458	30.989095	118.66701	30.98917	0	341802
69	202410111200	53.0	41000	95.7782	1.045	100.1694	0	118.666458	30.989095	118.66701	30.98917	0	341802
69	202410111210	53.0	41000	103.1076	0.971	100.1694	0	118.666458	30.989095	118.66701	30.98917	0	341802
69	202410111220	53.0	41000	97.013	1.032	100.1694	0	118.666458	30.989095	118.66701	30.98917	0	341802
69	202410111230	53.0	41000	100.0011	1.001	100.1694	0	118.666458	30.989095	118.66701	30.98917	0	341802
69	202410111240	53.0	41000	87.169	1.149	100.1694	0	118.666458	30.989095	118.66701	30.98917	0	341802
69	202410111250	53.0	41000	100.6551	0.995	100.1694	0	118.666458	30.989095	118.66701	30.98917	0	341802
69	202410111300	53.0	41000	95.0274	1.054	100.1694	0	118.666458	30.989095	118.66701	30.98917	0	341802
69	202410111310	53.0	41000	107.0538	0.935	100.1694	0	118.666458	30.989095	118.66701	30.98917	0	341802
69	202410111320	53.0	41000	102.2479	0.979	100.1694	0	118.666458	30.989095	118.66701	30.98917	0	341802
69	202410111330	53.0	41000	101.9425	0.982	100.1694	0	118.666458	30.989095	118.66701	30.98917	0	341802
69	202410111340	53.0	41000	101.0443	0.991	100.1694	0	118.666458	30.989095	118.66701	30.98917	0	341802
69	202410111350	53.0	41000	98.3669	1.018	100.1694	0	118.666458	30.989095	118.66701	30.98917	0	341802
69	202410111400	53.0	41000	105.3901	0.95	100.1694	0	118.666458	30.989095	118.66701	30.98917	0	341802
69	202410111410	53.0	41000	100.8293	0.993	100.1694	0	118.666458	30.989095	118.66701	30.98917	0	341802
69	202410111420	53.0	41000	93.9939	1.065	100.1694	0	118.666458	30.989095	118.66701	30.98917	0	341802
69	202410111430	53.0	41000	104.06	0.962	100.1694	0	118.666458	30.989095	118.66701	30.98917	0	341802
69	202410111440	53.0	41000	103.0	0.972	100.1694	0	118.666458	30.989095	118.66701	30.98917	0	341802
69	202410111450	53.0	41000	105.9622	0.945	100.1694	0	118.666458	30.989095	118.66701	30.98917	0	341802
69	202410111500	53.0	41000	104.7169	0.956	100.1694	0	118.666458	30.989095	118.66701	30.98917	0	341802
69	202410111510	53.0	41000	103.5666	0.967	100.1694	0	118.666458	30.989095	118.66701	30.98917	0	341802
69	202410111520	53.0	41000	106.5971	0.939	100.1694	0	118.666458	30.989095	118.66701	30.98917	0	341802
69	202410111530	53.0	41000	105.5812	0.948	100.1694	0	118.666458	30.989095	118.66701	30.98917	0	341802
69	202410111540	53.0	41000	92.9631	1.077	100.1694	0	118.666458	30.989095	118.66701	30.98917	0	341802
69	202410111550	53.0	41000	101.3309	0.988	100.1694	0	118.666458	30.989095	118.66701	30.98917	0	341802
69	202410111600	53.0	41000	95.7066	1.046	100.1694	0	118.666458	30.989095	118.66701	30.98917	0	341802
69	202410111610	53.0	41000	98.3471	1.018	100.1694	0	118.666458	30.989095	118.66701	30.98917	0	341802
69	202410111620	53.0	41000	100.6662	0.995	100.1694	0	118.666458	30.989095	118.66701	30.98917	0	341802
69	202410111630	53.0	41000	93.7927	1.067	100.1694	0	118.666458	30.989095	118.66701	30.98917	0	341802
69	202410111640	53.0	41000	97.1833	1.03	100.1694	0	118.666458	30.989095	118.66701	30.98917	0	341802
69	202410111650	53.0	41000	79.5762	1.258	100.1694	0	118.666458	30.989095	118.66701	30.98917	0	341802
69	202410111700	53.0	41000	103.8631	0.964	100.1694	0	118.666458	30.989095	118.66701	30.98917	0	341802
69	202410111710	53.0	41000	90.6523	1.104	100.1694	0	118.666458	30.989095	118.66701	30.98917	0	341802
69	202410111720	53.0	41000	93.4736	1.071	100.1694	0	118.666458	30.989095	118.66701	30.98917	0	341802
69	202410111730	53.0	41000	101.4872	0.987	100.1694	0	118.666458	30.989095	118.66701	30.98917	0	341802
69	202410111740	53.0	41000	102.9762	0.972	100.1694	0	118.666458	30.989095	118.66701	30.98917	0	341802
69	202410111750	53.0	41000	94.8429	1.056	100.1694	0	118.666458	30.989095	118.66701	30.98917	0	341802
69	202410111800	53.0	41000	97.1661	1.03	100.1694	0	118.666458	30.989095	118.66701	30.98917	0	341802
69	202410111810	53.0	41000	84.2139	1.189	100.1694	0	118.666458	30.989095	118.66701	30.98917	0	341802
69	202410111820	53.0	41000	88.6079	1.13	100.1694	0	118.666458	30.989095	118.66701	30.98917	0	341802
69	202410111830	53.0	41000	91.1565	1.098	100.1694	0	118.666458	30.989095	118.66701	30.98917	0	341802
69	202410111840	53.0	41000	82.2431	1.217	100.1694	0	118.666458	30.989095	118.66701	30.98917	0	341802
69	202410111850	53.0	41000	82.6445	1.212	100.1694	0	118.666458	30.989095	118.66701	30.98917	0	341802
69	202410111900	53.0	41000	84.1272	1.19	100.1694	0	118.666458	30.989095	118.66701	30.98917	0	341802
69	202410111910	53.0	41000	92.1955	1.086	100.1694	0	118.666458	30.989095	118.66701	30.98917	0	341802
69	202410111920	53.0	41000	87.7058	1.142	100.1694	0	118.666458	30.989095	118.66701	30.98917	0	341802
69	202410111930	53.0	41000	76.5185	1.309	100.1694	0	118.666458	30.989095	118.66701	30.98917	0	341802
69	202410111940	53.0	41000	82.9952	1.206	100.1694	0	118.666458	30.989095	118.66701	30.98917	0	341802
69	202410111950	53.0	41000	83.3336	1.202	100.1694	0	118.666458	30.989095	118.66701	30.98917	0	341802
69	202410112000	53.0	41000	91.6667	1.092	100.1694	0	118.666458	30.989095	118.66701	30.98917	0	341802
69	202410112010	53.0	41000	79.4447	1.26	100.1694	0	118.666458	30.989095	118.66701	30.98917	0	341802
69	202410112020	53.0	41000	98.5235	1.016	100.1694	0	118.666458	30.989095	118.66701	30.98917	0	341802
69	202410112030	53.0	41000	93.3595	1.072	100.1694	0	118.666458	30.989095	118.66701	30.98917	0	341802
69	202410112040	53.0	41000	78.6848	1.273	100.1694	0	118.666458	30.989095	118.66701	30.98917	0	341802
69	202410112050	53.0	41000	77.9839	1.284	100.1694	0	118.666458	30.989095	118.66701	30.98917	0	341802
69	202410112100	53.0	41000	72.7269	1.377	100.1694	0	118.666458	30.989095	118.66701	30.98917	0	341802
69	202410112110	53.0	41000	81.2438	1.232	100.1694	0	118.666458	30.989095	118.66701	30.98917	0	341802
69	202410112120	53.0	41000	88.6176	1.13	100.1694	0	118.666458	30.989095	118.66701	30.98917	0	341802
69	202410112130	53.0	41000	85.6403	1.169	100.1694	0	118.666458	30.989095	118.66701	30.98917	0	341802
69	202410112140	53.0	41000	87.8429	1.14	100.1694	0	118.666458	30.989095	118.66701	30.98917	0	341802
69	202410112150	53.0	41000	80.9037	1.238	100.1694	0	118.666458	30.989095	118.66701	30.98917	0	341802
69	202410112200	53.0	41000	89.5259	1.118	100.1694	0	118.666458	30.989095	118.66701	30.98917	0	341802
69	202410112210	53.0	41000	69.9638	1.431	100.1694	0	118.666458	30.989095	118.66701	30.98917	0	341802
69	202410112220	53.0	41000	82.5825	1.212	100.1694	0	118.666458	30.989095	118.66701	30.98917	0	341802
69	202410112230	53.0	41000	83.7919	1.195	100.1694	0	118.666458	30.989095	118.66701	30.98917	0	341802
69	202410112240	53.0	41000	84.2967	1.188	100.1694	0	118.666458	30.989095	118.66701	30.98917	0	341802
69	202410112250	53.0	41000	79.4733	1.26	100.1694	0	118.666458	30.989095	118.66701	30.98917	0	341802
69	202410112300	53.0	41000	74.2821	1.348	100.1694	0	118.666458	30.989095	118.66701	30.98917	0	341802
69	202410112310	53.0	41000	78.2324	1.28	100.1694	0	118.666458	30.989095	118.66701	30.98917	0	341802
69	202410112320	53.0	41000	72.2574	1.386	100.1694	0	118.666458	30.989095	118.66701	30.98917	0	341802
69	202410112330	53.0	41000	85.2561	1.174	100.1694	0	118.666458	30.989095	118.66701	30.98917	0	341802
69	202410112340	53.0	41000	76.0822	1.316	100.1694	0	118.666458	30.989095	118.66701	30.98917	0	341802
69	202410112350	53.0	41000	77.11	1.299	100.1694	0	118.666458	30.989095	118.66701	30.98917	0	341802
70	202410280000	2078.0	41000	95.9833	1.0	95.9833	0	118.681907	30.968222	118.6715	30.98468	3	341802
70	202410280010	2078.0	41000	95.9833	1.0	95.9833	0	118.681907	30.968222	118.6715	30.98468	3	341802
70	202410280020	2078.0	41000	95.9833	1.0	95.9833	0	118.681907	30.968222	118.6715	30.98468	3	341802
70	202410280030	2078.0	41000	95.9833	1.0	95.9833	0	118.681907	30.968222	118.6715	30.98468	3	341802
70	202410280040	2078.0	41000	95.9833	1.0	95.9833	0	118.681907	30.968222	118.6715	30.98468	3	341802
70	202410280050	2078.0	41000	95.9833	1.0	95.9833	0	118.681907	30.968222	118.6715	30.98468	3	341802
70	202410280100	2078.0	41000	95.9833	1.0	95.9833	0	118.681907	30.968222	118.6715	30.98468	3	341802
70	202410280110	2078.0	41000	95.9833	1.0	95.9833	0	118.681907	30.968222	118.6715	30.98468	3	341802
70	202410280120	2078.0	41000	95.9833	1.0	95.9833	0	118.681907	30.968222	118.6715	30.98468	3	341802
70	202410280130	2078.0	41000	95.9833	1.0	95.9833	0	118.681907	30.968222	118.6715	30.98468	3	341802
70	202410280140	2078.0	41000	95.9833	1.0	95.9833	0	118.681907	30.968222	118.6715	30.98468	3	341802
70	202410280150	2078.0	41000	95.9833	1.0	95.9833	0	118.681907	30.968222	118.6715	30.98468	3	341802
70	202410280200	2078.0	41000	95.9833	1.0	95.9833	0	118.681907	30.968222	118.6715	30.98468	3	341802
70	202410280210	2078.0	41000	95.9833	1.0	95.9833	0	118.681907	30.968222	118.6715	30.98468	3	341802
70	202410280220	2078.0	41000	95.9833	1.0	95.9833	0	118.681907	30.968222	118.6715	30.98468	3	341802
70	202410280230	2078.0	41000	95.9833	1.0	95.9833	0	118.681907	30.968222	118.6715	30.98468	3	341802
70	202410280240	2078.0	41000	95.9833	1.0	95.9833	0	118.681907	30.968222	118.6715	30.98468	3	341802
70	202410280250	2078.0	41000	95.9833	1.0	95.9833	0	118.681907	30.968222	118.6715	30.98468	3	341802
70	202410280300	2078.0	41000	95.9833	1.0	95.9833	0	118.681907	30.968222	118.6715	30.98468	3	341802
70	202410280310	2078.0	41000	95.9833	1.0	95.9833	0	118.681907	30.968222	118.6715	30.98468	3	341802
70	202410280320	2078.0	41000	95.9833	1.0	95.9833	0	118.681907	30.968222	118.6715	30.98468	3	341802
70	202410280330	2078.0	41000	95.9833	1.0	95.9833	0	118.681907	30.968222	118.6715	30.98468	3	341802
70	202410280340	2078.0	41000	95.9833	1.0	95.9833	0	118.681907	30.968222	118.6715	30.98468	3	341802
70	202410280350	2078.0	41000	95.9833	1.0	95.9833	0	118.681907	30.968222	118.6715	30.98468	3	341802
70	202410280400	2078.0	41000	95.9833	1.0	95.9833	0	118.681907	30.968222	118.6715	30.98468	3	341802
70	202410280410	2078.0	41000	95.9833	1.0	95.9833	0	118.681907	30.968222	118.6715	30.98468	3	341802
70	202410280420	2078.0	41000	95.9833	1.0	95.9833	0	118.681907	30.968222	118.6715	30.98468	3	341802
70	202410280430	2078.0	41000	95.9833	1.0	95.9833	0	118.681907	30.968222	118.6715	30.98468	3	341802
70	202410280440	2078.0	41000	95.9833	1.0	95.9833	0	118.681907	30.968222	118.6715	30.98468	3	341802
70	202410280450	2078.0	41000	95.9833	1.0	95.9833	0	118.681907	30.968222	118.6715	30.98468	3	341802
70	202410280500	2078.0	41000	95.9833	1.0	95.9833	0	118.681907	30.968222	118.6715	30.98468	3	341802
70	202410280510	2078.0	41000	95.9833	1.0	95.9833	0	118.681907	30.968222	118.6715	30.98468	3	341802
70	202410280520	2078.0	41000	95.9833	1.0	95.9833	0	118.681907	30.968222	118.6715	30.98468	3	341802
70	202410280530	2078.0	41000	95.9833	1.0	95.9833	0	118.681907	30.968222	118.6715	30.98468	3	341802
70	202410280540	2078.0	41000	95.9833	1.0	95.9833	0	118.681907	30.968222	118.6715	30.98468	3	341802
70	202410280550	2078.0	41000	95.9833	1.0	95.9833	0	118.681907	30.968222	118.6715	30.98468	3	341802
70	202410280600	2078.0	41000	95.9833	1.0	95.9833	0	118.681907	30.968222	118.6715	30.98468	3	341802
70	202410280610	2078.0	41000	95.9833	1.0	95.9833	0	118.681907	30.968222	118.6715	30.98468	3	341802
70	202410280620	2078.0	41000	95.9833	1.0	95.9833	0	118.681907	30.968222	118.6715	30.98468	3	341802
70	202410280630	2078.0	41000	92.324	1.039	95.9833	0	118.681907	30.968222	118.6715	30.98468	3	341802
70	202410280640	2078.0	41000	95.9637	1.0	95.9833	0	118.681907	30.968222	118.6715	30.98468	3	341802
70	202410280650	2078.0	41000	95.9833	1.0	95.9833	0	118.681907	30.968222	118.6715	30.98468	3	341802
70	202410280700	2078.0	41000	98.7382	0.972	95.9833	0	118.681907	30.968222	118.6715	30.98468	3	341802
70	202410280710	2078.0	41000	95.9549	1.0	95.9833	0	118.681907	30.968222	118.6715	30.98468	3	341802
70	202410280720	2078.0	41000	97.8323	0.981	95.9833	0	118.681907	30.968222	118.6715	30.98468	3	341802
70	202410280730	2078.0	41000	93.2847	1.028	95.9833	0	118.681907	30.968222	118.6715	30.98468	3	341802
70	202410280740	2078.0	41000	95.3714	1.006	95.9833	0	118.681907	30.968222	118.6715	30.98468	3	341802
70	202410280750	2078.0	41000	94.574	1.014	95.9833	0	118.681907	30.968222	118.6715	30.98468	3	341802
70	202410280800	2078.0	41000	106.1016	0.904	95.9833	0	118.681907	30.968222	118.6715	30.98468	3	341802
70	202410280810	2078.0	41000	97.0297	0.989	95.9833	0	118.681907	30.968222	118.6715	30.98468	3	341802
70	202410280820	2078.0	41000	97.8431	0.98	95.9833	0	118.681907	30.968222	118.6715	30.98468	3	341802
70	202410280830	2078.0	41000	91.6031	1.047	95.9833	0	118.681907	30.968222	118.6715	30.98468	3	341802
70	202410280840	2078.0	41000	94.5578	1.015	95.9833	0	118.681907	30.968222	118.6715	30.98468	3	341802
70	202410280850	2078.0	41000	91.2607	1.051	95.9833	0	118.681907	30.968222	118.6715	30.98468	3	341802
70	202410280900	2078.0	41000	94.9435	1.01	95.9833	0	118.681907	30.968222	118.6715	30.98468	3	341802
70	202410280910	2078.0	41000	95.9858	0.999	95.9833	0	118.681907	30.968222	118.6715	30.98468	3	341802
70	202410280920	2078.0	41000	92.7332	1.035	95.9833	0	118.681907	30.968222	118.6715	30.98468	3	341802
70	202410280930	2078.0	41000	90.055	1.065	95.9833	0	118.681907	30.968222	118.6715	30.98468	3	341802
70	202410280940	2078.0	41000	91.7752	1.045	95.9833	0	118.681907	30.968222	118.6715	30.98468	3	341802
70	202410280950	2078.0	41000	86.0062	1.116	95.9833	0	118.681907	30.968222	118.6715	30.98468	3	341802
70	202410281000	2078.0	41000	90.1213	1.065	95.9833	0	118.681907	30.968222	118.6715	30.98468	3	341802
70	202410281010	2078.0	41000	93.1828	1.03	95.9833	0	118.681907	30.968222	118.6715	30.98468	3	341802
70	202410281020	2078.0	41000	89.5008	1.072	95.9833	0	118.681907	30.968222	118.6715	30.98468	3	341802
70	202410281030	2078.0	41000	97.1521	0.987	95.9833	0	118.681907	30.968222	118.6715	30.98468	3	341802
70	202410281040	2078.0	41000	95.9833	1.0	95.9833	0	118.681907	30.968222	118.6715	30.98468	3	341802
70	202410281050	2078.0	41000	95.9833	1.0	95.9833	0	118.681907	30.968222	118.6715	30.98468	3	341802
70	202410281100	2078.0	41000	95.9833	1.0	95.9833	0	118.681907	30.968222	118.6715	30.98468	3	341802
70	202410281110	2078.0	41000	95.9833	1.0	95.9833	0	118.681907	30.968222	118.6715	30.98468	3	341802
70	202410281120	2078.0	41000	95.1593	1.008	95.9833	0	118.681907	30.968222	118.6715	30.98468	3	341802
70	202410281130	2078.0	41000	95.9833	1.0	95.9833	0	118.681907	30.968222	118.6715	30.98468	3	341802
70	202410281140	2078.0	41000	93.0982	1.03	95.9833	0	118.681907	30.968222	118.6715	30.98468	3	341802
70	202410281150	2078.0	41000	97.8323	0.981	95.9833	0	118.681907	30.968222	118.6715	30.98468	3	341802
70	202410281200	2078.0	41000	95.9833	1.0	95.9833	0	118.681907	30.968222	118.6715	30.98468	3	341802
70	202410281210	2078.0	41000	92.171	1.041	95.9833	0	118.681907	30.968222	118.6715	30.98468	3	341802
70	202410281220	2078.0	41000	95.9833	1.0	95.9833	0	118.681907	30.968222	118.6715	30.98468	3	341802
70	202410281230	2078.0	41000	101.4132	0.946	95.9833	0	118.681907	30.968222	118.6715	30.98468	3	341802
70	202410281240	2078.0	41000	94.5477	1.015	95.9833	0	118.681907	30.968222	118.6715	30.98468	3	341802
70	202410281250	2078.0	41000	98.97	0.969	95.9833	0	118.681907	30.968222	118.6715	30.98468	3	341802
70	202410281300	2078.0	41000	93.2209	1.029	95.9833	0	118.681907	30.968222	118.6715	30.98468	3	341802
70	202410281310	2078.0	41000	95.5329	1.004	95.9833	0	118.681907	30.968222	118.6715	30.98468	3	341802
70	202410281320	2078.0	41000	91.778	1.045	95.9833	0	118.681907	30.968222	118.6715	30.98468	3	341802
70	202410281330	2078.0	41000	90.5509	1.059	95.9833	0	118.681907	30.968222	118.6715	30.98468	3	341802
70	202410281340	2078.0	41000	100.9784	0.95	95.9833	0	118.681907	30.968222	118.6715	30.98468	3	341802
70	202410281350	2078.0	41000	95.1494	1.008	95.9833	0	118.681907	30.968222	118.6715	30.98468	3	341802
70	202410281400	2078.0	41000	95.9858	0.999	95.9833	0	118.681907	30.968222	118.6715	30.98468	3	341802
70	202410281410	2078.0	41000	89.8489	1.068	95.9833	0	118.681907	30.968222	118.6715	30.98468	3	341802
70	202410281420	2078.0	41000	90.2468	1.063	95.9833	0	118.681907	30.968222	118.6715	30.98468	3	341802
70	202410281430	2078.0	41000	88.0086	1.09	95.9833	0	118.681907	30.968222	118.6715	30.98468	3	341802
70	202410281440	2078.0	41000	91.2188	1.052	95.9833	0	118.681907	30.968222	118.6715	30.98468	3	341802
70	202410281450	2078.0	41000	95.3388	1.006	95.9833	0	118.681907	30.968222	118.6715	30.98468	3	341802
70	202410281500	2078.0	41000	95.9833	1.0	95.9833	0	118.681907	30.968222	118.6715	30.98468	3	341802
70	202410281510	2078.0	41000	90.5915	1.059	95.9833	0	118.681907	30.968222	118.6715	30.98468	3	341802
70	202410281520	2078.0	41000	94.1093	1.019	95.9833	0	118.681907	30.968222	118.6715	30.98468	3	341802
70	202410281530	2078.0	41000	91.5626	1.048	95.9833	0	118.681907	30.968222	118.6715	30.98468	3	341802
70	202410281540	2078.0	41000	89.9597	1.066	95.9833	0	118.681907	30.968222	118.6715	30.98468	3	341802
70	202410281550	2078.0	41000	90.0522	1.065	95.9833	0	118.681907	30.968222	118.6715	30.98468	3	341802
70	202410281600	2078.0	41000	85.3588	1.124	95.9833	0	118.681907	30.968222	118.6715	30.98468	3	341802
70	202410281610	2078.0	41000	94.5488	1.015	95.9833	0	118.681907	30.968222	118.6715	30.98468	3	341802
70	202410281620	2078.0	41000	87.5453	1.096	95.9833	0	118.681907	30.968222	118.6715	30.98468	3	341802
70	202410281630	2078.0	41000	92.0119	1.043	95.9833	0	118.681907	30.968222	118.6715	30.98468	3	341802
70	202410281640	2078.0	41000	98.5656	0.973	95.9833	0	118.681907	30.968222	118.6715	30.98468	3	341802
70	202410281650	2078.0	41000	97.0266	0.989	95.9833	0	118.681907	30.968222	118.6715	30.98468	3	341802
70	202410281700	2078.0	41000	92.5968	1.036	95.9833	0	118.681907	30.968222	118.6715	30.98468	3	341802
70	202410281710	2078.0	41000	102.0919	0.94	95.9833	0	118.681907	30.968222	118.6715	30.98468	3	341802
70	202410281720	2078.0	41000	95.9833	1.0	95.9833	0	118.681907	30.968222	118.6715	30.98468	3	341802
70	202410281730	2078.0	41000	95.9833	1.0	95.9833	0	118.681907	30.968222	118.6715	30.98468	3	341802
70	202410281740	2078.0	41000	96.3082	0.996	95.9833	0	118.681907	30.968222	118.6715	30.98468	3	341802
70	202410281750	2078.0	41000	89.8015	1.068	95.9833	0	118.681907	30.968222	118.6715	30.98468	3	341802
70	202410281800	2078.0	41000	94.7271	1.013	95.9833	0	118.681907	30.968222	118.6715	30.98468	3	341802
70	202410281810	2078.0	41000	92.4871	1.037	95.9833	0	118.681907	30.968222	118.6715	30.98468	3	341802
70	202410281820	2078.0	41000	95.9833	1.0	95.9833	0	118.681907	30.968222	118.6715	30.98468	3	341802
70	202410281830	2078.0	41000	94.0412	1.02	95.9833	0	118.681907	30.968222	118.6715	30.98468	3	341802
70	202410281840	2078.0	41000	91.8101	1.045	95.9833	0	118.681907	30.968222	118.6715	30.98468	3	341802
70	202410281850	2078.0	41000	95.9833	1.0	95.9833	0	118.681907	30.968222	118.6715	30.98468	3	341802
70	202410281900	2078.0	41000	95.9833	1.0	95.9833	0	118.681907	30.968222	118.6715	30.98468	3	341802
70	202410281910	2078.0	41000	83.1548	1.154	95.9833	0	118.681907	30.968222	118.6715	30.98468	3	341802
70	202410281920	2078.0	41000	95.9833	1.0	95.9833	0	118.681907	30.968222	118.6715	30.98468	3	341802
70	202410281930	2078.0	41000	96.9464	0.99	95.9833	0	118.681907	30.968222	118.6715	30.98468	3	341802
70	202410281940	2078.0	41000	95.9833	1.0	95.9833	0	118.681907	30.968222	118.6715	30.98468	3	341802
70	202410281950	2078.0	41000	95.9833	1.0	95.9833	0	118.681907	30.968222	118.6715	30.98468	3	341802
70	202410282000	2078.0	41000	95.9833	1.0	95.9833	0	118.681907	30.968222	118.6715	30.98468	3	341802
70	202410282010	2078.0	41000	95.9833	1.0	95.9833	0	118.681907	30.968222	118.6715	30.98468	3	341802
70	202410282020	2078.0	41000	95.9833	1.0	95.9833	0	118.681907	30.968222	118.6715	30.98468	3	341802
70	202410282030	2078.0	41000	95.9833	1.0	95.9833	0	118.681907	30.968222	118.6715	30.98468	3	341802
70	202410282040	2078.0	41000	89.0748	1.077	95.9833	0	118.681907	30.968222	118.6715	30.98468	3	341802
70	202410282050	2078.0	41000	95.9833	1.0	95.9833	0	118.681907	30.968222	118.6715	30.98468	3	341802
70	202410282100	2078.0	41000	95.9833	1.0	95.9833	0	118.681907	30.968222	118.6715	30.98468	3	341802
70	202410282110	2078.0	41000	95.9833	1.0	95.9833	0	118.681907	30.968222	118.6715	30.98468	3	341802
70	202410282120	2078.0	41000	95.9833	1.0	95.9833	0	118.681907	30.968222	118.6715	30.98468	3	341802
70	202410282130	2078.0	41000	98.3319	0.976	95.9833	0	118.681907	30.968222	118.6715	30.98468	3	341802
70	202410282140	2078.0	41000	95.9833	1.0	95.9833	0	118.681907	30.968222	118.6715	30.98468	3	341802
70	202410282150	2078.0	41000	95.9833	1.0	95.9833	0	118.681907	30.968222	118.6715	30.98468	3	341802
70	202410282200	2078.0	41000	95.9833	1.0	95.9833	0	118.681907	30.968222	118.6715	30.98468	3	341802
70	202410282210	2078.0	41000	95.9833	1.0	95.9833	0	118.681907	30.968222	118.6715	30.98468	3	341802
70	202410282220	2078.0	41000	95.9833	1.0	95.9833	0	118.681907	30.968222	118.6715	30.98468	3	341802
70	202410282230	2078.0	41000	95.9833	1.0	95.9833	0	118.681907	30.968222	118.6715	30.98468	3	341802
70	202410282240	2078.0	41000	95.9833	1.0	95.9833	0	118.681907	30.968222	118.6715	30.98468	3	341802
70	202410282250	2078.0	41000	95.9833	1.0	95.9833	0	118.681907	30.968222	118.6715	30.98468	3	341802
70	202410282300	2078.0	41000	95.9833	1.0	95.9833	0	118.681907	30.968222	118.6715	30.98468	3	341802
70	202410282310	2078.0	41000	95.9833	1.0	95.9833	0	118.681907	30.968222	118.6715	30.98468	3	341802
70	202410282320	2078.0	41000	95.9833	1.0	95.9833	0	118.681907	30.968222	118.6715	30.98468	3	341802
70	202410282330	2078.0	41000	95.9833	1.0	95.9833	0	118.681907	30.968222	118.6715	30.98468	3	341802
70	202410282340	2078.0	41000	95.9833	1.0	95.9833	0	118.681907	30.968222	118.6715	30.98468	3	341802
70	202410282350	2078.0	41000	95.9833	1.0	95.9833	0	118.681907	30.968222	118.6715	30.98468	3	341802
68	202410180000	384.0	41000	70.0851	1.0	70.0851	0	118.671221	30.987271	118.673517	30.989819	3	341802
68	202410180010	384.0	41000	70.0851	1.0	70.0851	0	118.671221	30.987271	118.673517	30.989819	3	341802
68	202410180020	384.0	41000	70.0851	1.0	70.0851	0	118.671221	30.987271	118.673517	30.989819	3	341802
68	202410180030	384.0	41000	70.0851	1.0	70.0851	0	118.671221	30.987271	118.673517	30.989819	3	341802
68	202410180040	384.0	41000	70.0851	1.0	70.0851	0	118.671221	30.987271	118.673517	30.989819	3	341802
68	202410180050	384.0	41000	70.0851	1.0	70.0851	0	118.671221	30.987271	118.673517	30.989819	3	341802
68	202410180100	384.0	41000	70.0851	1.0	70.0851	0	118.671221	30.987271	118.673517	30.989819	3	341802
68	202410180110	384.0	41000	70.0851	1.0	70.0851	0	118.671221	30.987271	118.673517	30.989819	3	341802
68	202410180120	384.0	41000	70.0851	1.0	70.0851	0	118.671221	30.987271	118.673517	30.989819	3	341802
68	202410180130	384.0	41000	70.0851	1.0	70.0851	0	118.671221	30.987271	118.673517	30.989819	3	341802
68	202410180140	384.0	41000	70.0851	1.0	70.0851	0	118.671221	30.987271	118.673517	30.989819	3	341802
68	202410180150	384.0	41000	70.0851	1.0	70.0851	0	118.671221	30.987271	118.673517	30.989819	3	341802
68	202410180200	384.0	41000	70.0851	1.0	70.0851	0	118.671221	30.987271	118.673517	30.989819	3	341802
68	202410180210	384.0	41000	70.0851	1.0	70.0851	0	118.671221	30.987271	118.673517	30.989819	3	341802
68	202410180220	384.0	41000	70.0851	1.0	70.0851	0	118.671221	30.987271	118.673517	30.989819	3	341802
68	202410180230	384.0	41000	70.0851	1.0	70.0851	0	118.671221	30.987271	118.673517	30.989819	3	341802
68	202410180240	384.0	41000	70.0851	1.0	70.0851	0	118.671221	30.987271	118.673517	30.989819	3	341802
68	202410180250	384.0	41000	70.0851	1.0	70.0851	0	118.671221	30.987271	118.673517	30.989819	3	341802
68	202410180300	384.0	41000	70.0851	1.0	70.0851	0	118.671221	30.987271	118.673517	30.989819	3	341802
68	202410180310	384.0	41000	70.0851	1.0	70.0851	0	118.671221	30.987271	118.673517	30.989819	3	341802
68	202410180320	384.0	41000	70.0851	1.0	70.0851	0	118.671221	30.987271	118.673517	30.989819	3	341802
68	202410180330	384.0	41000	70.0851	1.0	70.0851	0	118.671221	30.987271	118.673517	30.989819	3	341802
68	202410180340	384.0	41000	70.0851	1.0	70.0851	0	118.671221	30.987271	118.673517	30.989819	3	341802
68	202410180350	384.0	41000	70.0851	1.0	70.0851	0	118.671221	30.987271	118.673517	30.989819	3	341802
68	202410180400	384.0	41000	70.0851	1.0	70.0851	0	118.671221	30.987271	118.673517	30.989819	3	341802
68	202410180410	384.0	41000	70.0851	1.0	70.0851	0	118.671221	30.987271	118.673517	30.989819	3	341802
68	202410180420	384.0	41000	70.0851	1.0	70.0851	0	118.671221	30.987271	118.673517	30.989819	3	341802
68	202410180430	384.0	41000	70.0851	1.0	70.0851	0	118.671221	30.987271	118.673517	30.989819	3	341802
68	202410180440	384.0	41000	70.0851	1.0	70.0851	0	118.671221	30.987271	118.673517	30.989819	3	341802
68	202410180450	384.0	41000	70.0851	1.0	70.0851	0	118.671221	30.987271	118.673517	30.989819	3	341802
68	202410180500	384.0	41000	70.0851	1.0	70.0851	0	118.671221	30.987271	118.673517	30.989819	3	341802
68	202410180510	384.0	41000	70.0851	1.0	70.0851	0	118.671221	30.987271	118.673517	30.989819	3	341802
68	202410180520	384.0	41000	70.0851	1.0	70.0851	0	118.671221	30.987271	118.673517	30.989819	3	341802
68	202410180530	384.0	41000	70.0851	1.0	70.0851	0	118.671221	30.987271	118.673517	30.989819	3	341802
68	202410180540	384.0	41000	70.0851	1.0	70.0851	0	118.671221	30.987271	118.673517	30.989819	3	341802
68	202410180550	384.0	41000	70.0851	1.0	70.0851	0	118.671221	30.987271	118.673517	30.989819	3	341802
68	202410180600	384.0	41000	70.0851	1.0	70.0851	0	118.671221	30.987271	118.673517	30.989819	3	341802
68	202410180610	384.0	41000	70.0851	1.0	70.0851	0	118.671221	30.987271	118.673517	30.989819	3	341802
68	202410180620	384.0	41000	70.0851	1.0	70.0851	0	118.671221	30.987271	118.673517	30.989819	3	341802
68	202410180630	384.0	41000	70.0851	1.0	70.0851	0	118.671221	30.987271	118.673517	30.989819	3	341802
68	202410180640	384.0	41000	70.0851	1.0	70.0851	0	118.671221	30.987271	118.673517	30.989819	3	341802
68	202410180650	384.0	41000	70.0851	1.0	70.0851	0	118.671221	30.987271	118.673517	30.989819	3	341802
68	202410180700	384.0	41000	70.0851	1.0	70.0851	0	118.671221	30.987271	118.673517	30.989819	3	341802
68	202410180710	384.0	41000	70.0851	1.0	70.0851	0	118.671221	30.987271	118.673517	30.989819	3	341802
68	202410180720	384.0	41000	70.0851	1.0	70.0851	0	118.671221	30.987271	118.673517	30.989819	3	341802
68	202410180730	384.0	41000	70.0851	1.0	70.0851	0	118.671221	30.987271	118.673517	30.989819	3	341802
68	202410180740	384.0	41000	70.0851	1.0	70.0851	0	118.671221	30.987271	118.673517	30.989819	3	341802
68	202410180750	384.0	41000	70.0851	1.0	70.0851	0	118.671221	30.987271	118.673517	30.989819	3	341802
68	202410180800	384.0	41000	70.0851	1.0	70.0851	0	118.671221	30.987271	118.673517	30.989819	3	341802
68	202410180810	384.0	41000	70.0851	1.0	70.0851	0	118.671221	30.987271	118.673517	30.989819	3	341802
68	202410180820	384.0	41000	70.0851	1.0	70.0851	0	118.671221	30.987271	118.673517	30.989819	3	341802
68	202410180830	384.0	41000	70.0851	1.0	70.0851	0	118.671221	30.987271	118.673517	30.989819	3	341802
68	202410180840	384.0	41000	70.0851	1.0	70.0851	0	118.671221	30.987271	118.673517	30.989819	3	341802
68	202410180850	384.0	41000	70.051	1.0	70.0851	0	118.671221	30.987271	118.673517	30.989819	3	341802
68	202410180900	384.0	41000	67.1261	1.044	70.0851	0	118.671221	30.987271	118.673517	30.989819	3	341802
68	202410180910	384.0	41000	70.0851	1.0	70.0851	0	118.671221	30.987271	118.673517	30.989819	3	341802
68	202410180920	384.0	41000	70.0851	1.0	70.0851	0	118.671221	30.987271	118.673517	30.989819	3	341802
68	202410180930	384.0	41000	70.0851	1.0	70.0851	0	118.671221	30.987271	118.673517	30.989819	3	341802
68	202410180940	384.0	41000	70.0851	1.0	70.0851	0	118.671221	30.987271	118.673517	30.989819	3	341802
68	202410180950	384.0	41000	70.0851	1.0	70.0851	0	118.671221	30.987271	118.673517	30.989819	3	341802
68	202410181000	384.0	41000	70.4599	0.994	70.0851	0	118.671221	30.987271	118.673517	30.989819	3	341802
68	202410181010	384.0	41000	67.5469	1.037	70.0851	0	118.671221	30.987271	118.673517	30.989819	3	341802
68	202410181020	384.0	41000	70.0851	1.0	70.0851	0	118.671221	30.987271	118.673517	30.989819	3	341802
68	202410181030	384.0	41000	71.4907	0.98	70.0851	0	118.671221	30.987271	118.673517	30.989819	3	341802
68	202410181040	384.0	41000	70.2491	0.997	70.0851	0	118.671221	30.987271	118.673517	30.989819	3	341802
68	202410181050	384.0	41000	70.0851	1.0	70.0851	0	118.671221	30.987271	118.673517	30.989819	3	341802
68	202410181100	384.0	41000	70.0851	1.0	70.0851	0	118.671221	30.987271	118.673517	30.989819	3	341802
68	202410181110	384.0	41000	70.0851	1.0	70.0851	0	118.671221	30.987271	118.673517	30.989819	3	341802
68	202410181120	384.0	41000	70.0851	1.0	70.0851	0	118.671221	30.987271	118.673517	30.989819	3	341802
68	202410181130	384.0	41000	70.0851	1.0	70.0851	0	118.671221	30.987271	118.673517	30.989819	3	341802
68	202410181140	384.0	41000	70.0851	1.0	70.0851	0	118.671221	30.987271	118.673517	30.989819	3	341802
68	202410181150	384.0	41000	70.0851	1.0	70.0851	0	118.671221	30.987271	118.673517	30.989819	3	341802
68	202410181200	384.0	41000	70.0851	1.0	70.0851	0	118.671221	30.987271	118.673517	30.989819	3	341802
68	202410181210	384.0	41000	70.0851	1.0	70.0851	0	118.671221	30.987271	118.673517	30.989819	3	341802
68	202410181220	384.0	41000	70.0851	1.0	70.0851	0	118.671221	30.987271	118.673517	30.989819	3	341802
68	202410181230	384.0	41000	70.0851	1.0	70.0851	0	118.671221	30.987271	118.673517	30.989819	3	341802
68	202410181240	384.0	41000	70.0851	1.0	70.0851	0	118.671221	30.987271	118.673517	30.989819	3	341802
68	202410181250	384.0	41000	70.0851	1.0	70.0851	0	118.671221	30.987271	118.673517	30.989819	3	341802
68	202410181300	384.0	41000	68.1745	1.028	70.0851	0	118.671221	30.987271	118.673517	30.989819	3	341802
68	202410181310	384.0	41000	68.6041	1.021	70.0851	0	118.671221	30.987271	118.673517	30.989819	3	341802
68	202410181320	384.0	41000	70.0851	1.0	70.0851	0	118.671221	30.987271	118.673517	30.989819	3	341802
68	202410181330	384.0	41000	69.0054	1.015	70.0851	0	118.671221	30.987271	118.673517	30.989819	3	341802
68	202410181340	384.0	41000	70.0851	1.0	70.0851	0	118.671221	30.987271	118.673517	30.989819	3	341802
68	202410181350	384.0	41000	64.9784	1.078	70.0851	0	118.671221	30.987271	118.673517	30.989819	3	341802
68	202410181400	384.0	41000	70.0851	1.0	70.0851	0	118.671221	30.987271	118.673517	30.989819	3	341802
68	202410181410	384.0	41000	70.0851	1.0	70.0851	0	118.671221	30.987271	118.673517	30.989819	3	341802
68	202410181420	384.0	41000	70.0851	1.0	70.0851	0	118.671221	30.987271	118.673517	30.989819	3	341802
68	202410181430	384.0	41000	70.0851	1.0	70.0851	0	118.671221	30.987271	118.673517	30.989819	3	341802
68	202410181440	384.0	41000	70.8387	0.989	70.0851	0	118.671221	30.987271	118.673517	30.989819	3	341802
68	202410181450	384.0	41000	69.6579	1.006	70.0851	0	118.671221	30.987271	118.673517	30.989819	3	341802
68	202410181500	384.0	41000	70.0851	1.0	70.0851	0	118.671221	30.987271	118.673517	30.989819	3	341802
68	202410181510	384.0	41000	70.0851	1.0	70.0851	0	118.671221	30.987271	118.673517	30.989819	3	341802
68	202410181520	384.0	41000	70.0851	1.0	70.0851	0	118.671221	30.987271	118.673517	30.989819	3	341802
68	202410181530	384.0	41000	70.0851	1.0	70.0851	0	118.671221	30.987271	118.673517	30.989819	3	341802
68	202410181540	384.0	41000	70.0851	1.0	70.0851	0	118.671221	30.987271	118.673517	30.989819	3	341802
68	202410181550	384.0	41000	70.0851	1.0	70.0851	0	118.671221	30.987271	118.673517	30.989819	3	341802
68	202410181600	384.0	41000	70.0851	1.0	70.0851	0	118.671221	30.987271	118.673517	30.989819	3	341802
68	202410181610	384.0	41000	70.0851	1.0	70.0851	0	118.671221	30.987271	118.673517	30.989819	3	341802
68	202410181620	384.0	41000	70.0851	1.0	70.0851	0	118.671221	30.987271	118.673517	30.989819	3	341802
68	202410181630	384.0	41000	70.0851	1.0	70.0851	0	118.671221	30.987271	118.673517	30.989819	3	341802
68	202410181640	384.0	41000	70.0851	1.0	70.0851	0	118.671221	30.987271	118.673517	30.989819	3	341802
68	202410181650	384.0	41000	70.0851	1.0	70.0851	0	118.671221	30.987271	118.673517	30.989819	3	341802
68	202410181700	384.0	41000	70.0851	1.0	70.0851	0	118.671221	30.987271	118.673517	30.989819	3	341802
68	202410181710	384.0	41000	70.0851	1.0	70.0851	0	118.671221	30.987271	118.673517	30.989819	3	341802
68	202410181720	384.0	41000	70.0851	1.0	70.0851	0	118.671221	30.987271	118.673517	30.989819	3	341802
68	202410181730	384.0	41000	70.0851	1.0	70.0851	0	118.671221	30.987271	118.673517	30.989819	3	341802
68	202410181740	384.0	41000	70.0851	1.0	70.0851	0	118.671221	30.987271	118.673517	30.989819	3	341802
68	202410181750	384.0	41000	70.0851	1.0	70.0851	0	118.671221	30.987271	118.673517	30.989819	3	341802
68	202410181800	384.0	41000	66.5808	1.052	70.0851	0	118.671221	30.987271	118.673517	30.989819	3	341802
68	202410181810	384.0	41000	70.0851	1.0	70.0851	0	118.671221	30.987271	118.673517	30.989819	3	341802
68	202410181820	384.0	41000	70.0851	1.0	70.0851	0	118.671221	30.987271	118.673517	30.989819	3	341802
68	202410181830	384.0	41000	70.0851	1.0	70.0851	0	118.671221	30.987271	118.673517	30.989819	3	341802
68	202410181840	384.0	41000	70.0851	1.0	70.0851	0	118.671221	30.987271	118.673517	30.989819	3	341802
68	202410181850	384.0	41000	70.0851	1.0	70.0851	0	118.671221	30.987271	118.673517	30.989819	3	341802
68	202410181900	384.0	41000	70.0851	1.0	70.0851	0	118.671221	30.987271	118.673517	30.989819	3	341802
68	202410181910	384.0	41000	70.0851	1.0	70.0851	0	118.671221	30.987271	118.673517	30.989819	3	341802
68	202410181920	384.0	41000	70.0851	1.0	70.0851	0	118.671221	30.987271	118.673517	30.989819	3	341802
68	202410181930	384.0	41000	70.0851	1.0	70.0851	0	118.671221	30.987271	118.673517	30.989819	3	341802
68	202410181940	384.0	41000	70.0851	1.0	70.0851	0	118.671221	30.987271	118.673517	30.989819	3	341802
68	202410181950	384.0	41000	70.0851	1.0	70.0851	0	118.671221	30.987271	118.673517	30.989819	3	341802
68	202410182000	384.0	41000	70.0851	1.0	70.0851	0	118.671221	30.987271	118.673517	30.989819	3	341802
68	202410182010	384.0	41000	70.0851	1.0	70.0851	0	118.671221	30.987271	118.673517	30.989819	3	341802
68	202410182020	384.0	41000	70.0851	1.0	70.0851	0	118.671221	30.987271	118.673517	30.989819	3	341802
68	202410182030	384.0	41000	70.0851	1.0	70.0851	0	118.671221	30.987271	118.673517	30.989819	3	341802
68	202410182040	384.0	41000	70.0851	1.0	70.0851	0	118.671221	30.987271	118.673517	30.989819	3	341802
68	202410182050	384.0	41000	70.0851	1.0	70.0851	0	118.671221	30.987271	118.673517	30.989819	3	341802
68	202410182100	384.0	41000	70.0851	1.0	70.0851	0	118.671221	30.987271	118.673517	30.989819	3	341802
68	202410182110	384.0	41000	70.0851	1.0	70.0851	0	118.671221	30.987271	118.673517	30.989819	3	341802
68	202410182120	384.0	41000	70.0851	1.0	70.0851	0	118.671221	30.987271	118.673517	30.989819	3	341802
68	202410182130	384.0	41000	65.5272	1.069	70.0851	0	118.671221	30.987271	118.673517	30.989819	3	341802
68	202410182140	384.0	41000	65.205	1.074	70.0851	0	118.671221	30.987271	118.673517	30.989819	3	341802
68	202410182150	384.0	41000	70.0851	1.0	70.0851	0	118.671221	30.987271	118.673517	30.989819	3	341802
68	202410182200	384.0	41000	70.0851	1.0	70.0851	0	118.671221	30.987271	118.673517	30.989819	3	341802
68	202410182210	384.0	41000	70.0851	1.0	70.0851	0	118.671221	30.987271	118.673517	30.989819	3	341802
68	202410182220	384.0	41000	70.0851	1.0	70.0851	0	118.671221	30.987271	118.673517	30.989819	3	341802
68	202410182230	384.0	41000	70.0851	1.0	70.0851	0	118.671221	30.987271	118.673517	30.989819	3	341802
68	202410182240	384.0	41000	70.0851	1.0	70.0851	0	118.671221	30.987271	118.673517	30.989819	3	341802
68	202410182250	384.0	41000	70.0851	1.0	70.0851	0	118.671221	30.987271	118.673517	30.989819	3	341802
68	202410182300	384.0	41000	70.0851	1.0	70.0851	0	118.671221	30.987271	118.673517	30.989819	3	341802
68	202410182310	384.0	41000	70.0851	1.0	70.0851	0	118.671221	30.987271	118.673517	30.989819	3	341802
68	202410182320	384.0	41000	70.0851	1.0	70.0851	0	118.671221	30.987271	118.673517	30.989819	3	341802
68	202410182330	384.0	41000	70.0851	1.0	70.0851	0	118.671221	30.987271	118.673517	30.989819	3	341802
68	202410182340	384.0	41000	70.0851	1.0	70.0851	0	118.671221	30.987271	118.673517	30.989819	3	341802
68	202410182350	384.0	41000	70.0851	1.0	70.0851	0	118.671221	30.987271	118.673517	30.989819	3	341802
71	202410210000	2077.0	41000	85.9794	1.0	85.9794	0	118.67142	30.984616	118.681843	30.968174	1	341802
71	202410210010	2077.0	41000	85.9794	1.0	85.9794	0	118.67142	30.984616	118.681843	30.968174	1	341802
71	202410210020	2077.0	41000	85.9794	1.0	85.9794	0	118.67142	30.984616	118.681843	30.968174	1	341802
71	202410210030	2077.0	41000	85.9794	1.0	85.9794	0	118.67142	30.984616	118.681843	30.968174	1	341802
71	202410210040	2077.0	41000	85.9794	1.0	85.9794	0	118.67142	30.984616	118.681843	30.968174	1	341802
71	202410210050	2077.0	41000	85.9794	1.0	85.9794	0	118.67142	30.984616	118.681843	30.968174	1	341802
71	202410210100	2077.0	41000	85.9794	1.0	85.9794	0	118.67142	30.984616	118.681843	30.968174	1	341802
71	202410210110	2077.0	41000	85.9794	1.0	85.9794	0	118.67142	30.984616	118.681843	30.968174	1	341802
71	202410210120	2077.0	41000	85.9794	1.0	85.9794	0	118.67142	30.984616	118.681843	30.968174	1	341802
71	202410210130	2077.0	41000	85.9794	1.0	85.9794	0	118.67142	30.984616	118.681843	30.968174	1	341802
71	202410210140	2077.0	41000	85.9794	1.0	85.9794	0	118.67142	30.984616	118.681843	30.968174	1	341802
71	202410210150	2077.0	41000	85.9794	1.0	85.9794	0	118.67142	30.984616	118.681843	30.968174	1	341802
71	202410210200	2077.0	41000	85.9794	1.0	85.9794	0	118.67142	30.984616	118.681843	30.968174	1	341802
71	202410210210	2077.0	41000	85.9794	1.0	85.9794	0	118.67142	30.984616	118.681843	30.968174	1	341802
71	202410210220	2077.0	41000	85.9794	1.0	85.9794	0	118.67142	30.984616	118.681843	30.968174	1	341802
71	202410210230	2077.0	41000	85.9794	1.0	85.9794	0	118.67142	30.984616	118.681843	30.968174	1	341802
71	202410210240	2077.0	41000	85.9794	1.0	85.9794	0	118.67142	30.984616	118.681843	30.968174	1	341802
71	202410210250	2077.0	41000	85.9794	1.0	85.9794	0	118.67142	30.984616	118.681843	30.968174	1	341802
71	202410210300	2077.0	41000	85.9794	1.0	85.9794	0	118.67142	30.984616	118.681843	30.968174	1	341802
71	202410210310	2077.0	41000	85.9794	1.0	85.9794	0	118.67142	30.984616	118.681843	30.968174	1	341802
71	202410210320	2077.0	41000	85.9794	1.0	85.9794	0	118.67142	30.984616	118.681843	30.968174	1	341802
71	202410210330	2077.0	41000	85.9794	1.0	85.9794	0	118.67142	30.984616	118.681843	30.968174	1	341802
71	202410210340	2077.0	41000	85.9794	1.0	85.9794	0	118.67142	30.984616	118.681843	30.968174	1	341802
71	202410210350	2077.0	41000	85.9794	1.0	85.9794	0	118.67142	30.984616	118.681843	30.968174	1	341802
71	202410210400	2077.0	41000	85.9794	1.0	85.9794	0	118.67142	30.984616	118.681843	30.968174	1	341802
71	202410210410	2077.0	41000	85.9794	1.0	85.9794	0	118.67142	30.984616	118.681843	30.968174	1	341802
71	202410210420	2077.0	41000	85.9794	1.0	85.9794	0	118.67142	30.984616	118.681843	30.968174	1	341802
71	202410210430	2077.0	41000	85.9794	1.0	85.9794	0	118.67142	30.984616	118.681843	30.968174	1	341802
71	202410210440	2077.0	41000	85.9794	1.0	85.9794	0	118.67142	30.984616	118.681843	30.968174	1	341802
71	202410210450	2077.0	41000	85.9794	1.0	85.9794	0	118.67142	30.984616	118.681843	30.968174	1	341802
71	202410210500	2077.0	41000	85.9794	1.0	85.9794	0	118.67142	30.984616	118.681843	30.968174	1	341802
71	202410210510	2077.0	41000	85.9794	1.0	85.9794	0	118.67142	30.984616	118.681843	30.968174	1	341802
71	202410210520	2077.0	41000	85.9794	1.0	85.9794	0	118.67142	30.984616	118.681843	30.968174	1	341802
71	202410210530	2077.0	41000	85.9794	1.0	85.9794	0	118.67142	30.984616	118.681843	30.968174	1	341802
71	202410210540	2077.0	41000	85.9794	1.0	85.9794	0	118.67142	30.984616	118.681843	30.968174	1	341802
71	202410210550	2077.0	41000	85.9794	1.0	85.9794	0	118.67142	30.984616	118.681843	30.968174	1	341802
71	202410210600	2077.0	41000	85.9794	1.0	85.9794	0	118.67142	30.984616	118.681843	30.968174	1	341802
71	202410210610	2077.0	41000	85.9794	1.0	85.9794	0	118.67142	30.984616	118.681843	30.968174	1	341802
71	202410210620	2077.0	41000	85.9794	1.0	85.9794	0	118.67142	30.984616	118.681843	30.968174	1	341802
71	202410210630	2077.0	41000	85.9794	1.0	85.9794	0	118.67142	30.984616	118.681843	30.968174	1	341802
71	202410210640	2077.0	41000	85.9794	1.0	85.9794	0	118.67142	30.984616	118.681843	30.968174	1	341802
71	202410210650	2077.0	41000	85.9794	1.0	85.9794	0	118.67142	30.984616	118.681843	30.968174	1	341802
71	202410210700	2077.0	41000	85.9794	1.0	85.9794	0	118.67142	30.984616	118.681843	30.968174	1	341802
71	202410210710	2077.0	41000	75.8087	1.134	85.9794	0	118.67142	30.984616	118.681843	30.968174	1	341802
71	202410210720	2077.0	41000	85.8448	1.001	85.9794	0	118.67142	30.984616	118.681843	30.968174	1	341802
71	202410210730	2077.0	41000	85.9794	1.0	85.9794	0	118.67142	30.984616	118.681843	30.968174	1	341802
71	202410210740	2077.0	41000	85.9794	1.0	85.9794	0	118.67142	30.984616	118.681843	30.968174	1	341802
71	202410210750	2077.0	41000	85.9794	1.0	85.9794	0	118.67142	30.984616	118.681843	30.968174	1	341802
71	202410210800	2077.0	41000	85.9794	1.0	85.9794	0	118.67142	30.984616	118.681843	30.968174	1	341802
71	202410210810	2077.0	41000	85.1853	1.009	85.9794	0	118.67142	30.984616	118.681843	30.968174	1	341802
71	202410210820	2077.0	41000	84.9351	1.012	85.9794	0	118.67142	30.984616	118.681843	30.968174	1	341802
71	202410210830	2077.0	41000	81.6714	1.052	85.9794	0	118.67142	30.984616	118.681843	30.968174	1	341802
71	202410210840	2077.0	41000	82.9157	1.036	85.9794	0	118.67142	30.984616	118.681843	30.968174	1	341802
71	202410210850	2077.0	41000	86.7565	0.991	85.9794	0	118.67142	30.984616	118.681843	30.968174	1	341802
71	202410210900	2077.0	41000	89.3675	0.962	85.9794	0	118.67142	30.984616	118.681843	30.968174	1	341802
71	202410210910	2077.0	41000	85.9794	1.0	85.9794	0	118.67142	30.984616	118.681843	30.968174	1	341802
71	202410210920	2077.0	41000	87.8126	0.979	85.9794	0	118.67142	30.984616	118.681843	30.968174	1	341802
71	202410210930	2077.0	41000	88.4599	0.971	85.9794	0	118.67142	30.984616	118.681843	30.968174	1	341802
71	202410210940	2077.0	41000	84.9351	1.012	85.9794	0	118.67142	30.984616	118.681843	30.968174	1	341802
71	202410210950	2077.0	41000	81.4513	1.055	85.9794	0	118.67142	30.984616	118.681843	30.968174	1	341802
71	202410211000	2077.0	41000	84.9351	1.012	85.9794	0	118.67142	30.984616	118.681843	30.968174	1	341802
71	202410211010	2077.0	41000	82.9047	1.037	85.9794	0	118.67142	30.984616	118.681843	30.968174	1	341802
71	202410211020	2077.0	41000	89.0821	0.965	85.9794	0	118.67142	30.984616	118.681843	30.968174	1	341802
71	202410211030	2077.0	41000	84.959	1.012	85.9794	0	118.67142	30.984616	118.681843	30.968174	1	341802
71	202410211040	2077.0	41000	85.8301	1.001	85.9794	0	118.67142	30.984616	118.681843	30.968174	1	341802
71	202410211050	2077.0	41000	86.9764	0.988	85.9794	0	118.67142	30.984616	118.681843	30.968174	1	341802
71	202410211100	2077.0	41000	89.4868	0.96	85.9794	0	118.67142	30.984616	118.681843	30.968174	1	341802
71	202410211110	2077.0	41000	91.5286	0.939	85.9794	0	118.67142	30.984616	118.681843	30.968174	1	341802
71	202410211120	2077.0	41000	88.9644	0.966	85.9794	0	118.67142	30.984616	118.681843	30.968174	1	341802
71	202410211130	2077.0	41000	90.0463	0.954	85.9794	0	118.67142	30.984616	118.681843	30.968174	1	341802
71	202410211140	2077.0	41000	87.2739	0.985	85.9794	0	118.67142	30.984616	118.681843	30.968174	1	341802
71	202410211150	2077.0	41000	82.5016	1.042	85.9794	0	118.67142	30.984616	118.681843	30.968174	1	341802
71	202410211200	2077.0	41000	81.6663	1.052	85.9794	0	118.67142	30.984616	118.681843	30.968174	1	341802
71	202410211210	2077.0	41000	92.0419	0.934	85.9794	0	118.67142	30.984616	118.681843	30.968174	1	341802
71	202410211220	2077.0	41000	87.1196	0.986	85.9794	0	118.67142	30.984616	118.681843	30.968174	1	341802
71	202410211230	2077.0	41000	82.5937	1.04	85.9794	0	118.67142	30.984616	118.681843	30.968174	1	341802
71	202410211240	2077.0	41000	85.3374	1.007	85.9794	0	118.67142	30.984616	118.681843	30.968174	1	341802
71	202410211250	2077.0	41000	87.7622	0.979	85.9794	0	118.67142	30.984616	118.681843	30.968174	1	341802
71	202410211300	2077.0	41000	87.5529	0.982	85.9794	0	118.67142	30.984616	118.681843	30.968174	1	341802
71	202410211310	2077.0	41000	86.3761	0.995	85.9794	0	118.67142	30.984616	118.681843	30.968174	1	341802
71	202410211320	2077.0	41000	85.9794	1.0	85.9794	0	118.67142	30.984616	118.681843	30.968174	1	341802
71	202410211330	2077.0	41000	82.1416	1.046	85.9794	0	118.67142	30.984616	118.681843	30.968174	1	341802
71	202410211340	2077.0	41000	79.3818	1.083	85.9794	0	118.67142	30.984616	118.681843	30.968174	1	341802
71	202410211350	2077.0	41000	84.7131	1.014	85.9794	0	118.67142	30.984616	118.681843	30.968174	1	341802
71	202410211400	2077.0	41000	86.0055	0.999	85.9794	0	118.67142	30.984616	118.681843	30.968174	1	341802
71	202410211410	2077.0	41000	84.2129	1.02	85.9794	0	118.67142	30.984616	118.681843	30.968174	1	341802
71	202410211420	2077.0	41000	86.1816	0.997	85.9794	0	118.67142	30.984616	118.681843	30.968174	1	341802
71	202410211430	2077.0	41000	81.361	1.056	85.9794	0	118.67142	30.984616	118.681843	30.968174	1	341802
71	202410211440	2077.0	41000	88.153	0.975	85.9794	0	118.67142	30.984616	118.681843	30.968174	1	341802
71	202410211450	2077.0	41000	83.0184	1.035	85.9794	0	118.67142	30.984616	118.681843	30.968174	1	341802
71	202410211500	2077.0	41000	88.1189	0.975	85.9794	0	118.67142	30.984616	118.681843	30.968174	1	341802
71	202410211510	2077.0	41000	89.8989	0.956	85.9794	0	118.67142	30.984616	118.681843	30.968174	1	341802
71	202410211520	2077.0	41000	89.4313	0.961	85.9794	0	118.67142	30.984616	118.681843	30.968174	1	341802
71	202410211530	2077.0	41000	86.1228	0.998	85.9794	0	118.67142	30.984616	118.681843	30.968174	1	341802
71	202410211540	2077.0	41000	85.1934	1.009	85.9794	0	118.67142	30.984616	118.681843	30.968174	1	341802
71	202410211550	2077.0	41000	84.0751	1.022	85.9794	0	118.67142	30.984616	118.681843	30.968174	1	341802
71	202410211600	2077.0	41000	80.3672	1.069	85.9794	0	118.67142	30.984616	118.681843	30.968174	1	341802
71	202410211610	2077.0	41000	89.0741	0.965	85.9794	0	118.67142	30.984616	118.681843	30.968174	1	341802
71	202410211620	2077.0	41000	89.8443	0.956	85.9794	0	118.67142	30.984616	118.681843	30.968174	1	341802
71	202410211630	2077.0	41000	89.3578	0.962	85.9794	0	118.67142	30.984616	118.681843	30.968174	1	341802
71	202410211640	2077.0	41000	90.1171	0.954	85.9794	0	118.67142	30.984616	118.681843	30.968174	1	341802
71	202410211650	2077.0	41000	90.5196	0.949	85.9794	0	118.67142	30.984616	118.681843	30.968174	1	341802
71	202410211700	2077.0	41000	82.4804	1.042	85.9794	0	118.67142	30.984616	118.681843	30.968174	1	341802
71	202410211710	2077.0	41000	86.5137	0.993	85.9794	0	118.67142	30.984616	118.681843	30.968174	1	341802
71	202410211720	2077.0	41000	92.1895	0.932	85.9794	0	118.67142	30.984616	118.681843	30.968174	1	341802
71	202410211730	2077.0	41000	85.0846	1.01	85.9794	0	118.67142	30.984616	118.681843	30.968174	1	341802
71	202410211740	2077.0	41000	80.4905	1.068	85.9794	0	118.67142	30.984616	118.681843	30.968174	1	341802
71	202410211750	2077.0	41000	73.4038	1.171	85.9794	0	118.67142	30.984616	118.681843	30.968174	1	341802
71	202410211800	2077.0	41000	81.8307	1.05	85.9794	0	118.67142	30.984616	118.681843	30.968174	1	341802
71	202410211810	2077.0	41000	89.1202	0.964	85.9794	0	118.67142	30.984616	118.681843	30.968174	1	341802
71	202410211820	2077.0	41000	85.7575	1.002	85.9794	0	118.67142	30.984616	118.681843	30.968174	1	341802
71	202410211830	2077.0	41000	82.394	1.043	85.9794	0	118.67142	30.984616	118.681843	30.968174	1	341802
71	202410211840	2077.0	41000	84.1285	1.022	85.9794	0	118.67142	30.984616	118.681843	30.968174	1	341802
71	202410211850	2077.0	41000	77.4587	1.11	85.9794	0	118.67142	30.984616	118.681843	30.968174	1	341802
71	202410211900	2077.0	41000	84.6017	1.016	85.9794	0	118.67142	30.984616	118.681843	30.968174	1	341802
71	202410211910	2077.0	41000	79.6625	1.079	85.9794	0	118.67142	30.984616	118.681843	30.968174	1	341802
71	202410211920	2077.0	41000	85.1529	1.009	85.9794	0	118.67142	30.984616	118.681843	30.968174	1	341802
71	202410211930	2077.0	41000	81.241	1.058	85.9794	0	118.67142	30.984616	118.681843	30.968174	1	341802
71	202410211940	2077.0	41000	85.9794	1.0	85.9794	0	118.67142	30.984616	118.681843	30.968174	1	341802
71	202410211950	2077.0	41000	84.4866	1.017	85.9794	0	118.67142	30.984616	118.681843	30.968174	1	341802
71	202410212000	2077.0	41000	82.0646	1.047	85.9794	0	118.67142	30.984616	118.681843	30.968174	1	341802
71	202410212010	2077.0	41000	84.575	1.016	85.9794	0	118.67142	30.984616	118.681843	30.968174	1	341802
71	202410212020	2077.0	41000	85.9794	1.0	85.9794	0	118.67142	30.984616	118.681843	30.968174	1	341802
71	202410212030	2077.0	41000	82.5994	1.04	85.9794	0	118.67142	30.984616	118.681843	30.968174	1	341802
71	202410212040	2077.0	41000	85.9794	1.0	85.9794	0	118.67142	30.984616	118.681843	30.968174	1	341802
71	202410212050	2077.0	41000	81.9463	1.049	85.9794	0	118.67142	30.984616	118.681843	30.968174	1	341802
71	202410212100	2077.0	41000	85.9794	1.0	85.9794	0	118.67142	30.984616	118.681843	30.968174	1	341802
[truncated: 100,213 more rows]
