# Supplementary material for: Traffic condition prediction for highway within work zones under dynamic traffic organization changes
Source: PLoS One. 2026 Jun 18;21(6):e0351729. doi: 10.1371/journal.pone.0351729 (PMC13278407; doi:10.1371/journal.pone.0351729)
Supplement: S6 File — Speed data for each road segment. The file is uploaded in separate parts. (CSV) [file pone.0351729.s006.csv]

nds_id	time	link_len	road_class	real_speed	idx	free_speed	link_type	x_s	y_s	x_e	y_e	dir	adcode
91	202410131640	51.0	41000	69.6309	1.0	69.6309	0	118.705162	30.927946	118.704776	30.928268	2	341802
91	202410131650	51.0	41000	69.6309	1.0	69.6309	0	118.705162	30.927946	118.704776	30.928268	2	341802
91	202410131700	51.0	41000	69.6309	1.0	69.6309	0	118.705162	30.927946	118.704776	30.928268	2	341802
91	202410131710	51.0	41000	69.6309	1.0	69.6309	0	118.705162	30.927946	118.704776	30.928268	2	341802
91	202410131720	51.0	41000	69.6309	1.0	69.6309	0	118.705162	30.927946	118.704776	30.928268	2	341802
91	202410131730	51.0	41000	69.6309	1.0	69.6309	0	118.705162	30.927946	118.704776	30.928268	2	341802
91	202410131740	51.0	41000	69.6309	1.0	69.6309	0	118.705162	30.927946	118.704776	30.928268	2	341802
91	202410131750	51.0	41000	69.6309	1.0	69.6309	0	118.705162	30.927946	118.704776	30.928268	2	341802
91	202410131800	51.0	41000	69.6309	1.0	69.6309	0	118.705162	30.927946	118.704776	30.928268	2	341802
91	202410131810	51.0	41000	69.6309	1.0	69.6309	0	118.705162	30.927946	118.704776	30.928268	2	341802
91	202410131820	51.0	41000	69.6309	1.0	69.6309	0	118.705162	30.927946	118.704776	30.928268	2	341802
91	202410131830	51.0	41000	69.6309	1.0	69.6309	0	118.705162	30.927946	118.704776	30.928268	2	341802
91	202410131840	51.0	41000	69.6309	1.0	69.6309	0	118.705162	30.927946	118.704776	30.928268	2	341802
91	202410131850	51.0	41000	69.6309	1.0	69.6309	0	118.705162	30.927946	118.704776	30.928268	2	341802
91	202410131900	51.0	41000	69.6309	1.0	69.6309	0	118.705162	30.927946	118.704776	30.928268	2	341802
91	202410131910	51.0	41000	69.6309	1.0	69.6309	0	118.705162	30.927946	118.704776	30.928268	2	341802
91	202410131920	51.0	41000	69.6309	1.0	69.6309	0	118.705162	30.927946	118.704776	30.928268	2	341802
91	202410131930	51.0	41000	69.6309	1.0	69.6309	0	118.705162	30.927946	118.704776	30.928268	2	341802
91	202410131940	51.0	41000	69.6309	1.0	69.6309	0	118.705162	30.927946	118.704776	30.928268	2	341802
91	202410131950	51.0	41000	69.6309	1.0	69.6309	0	118.705162	30.927946	118.704776	30.928268	2	341802
91	202410132000	51.0	41000	69.6309	1.0	69.6309	0	118.705162	30.927946	118.704776	30.928268	2	341802
91	202410132010	51.0	41000	69.6309	1.0	69.6309	0	118.705162	30.927946	118.704776	30.928268	2	341802
91	202410132020	51.0	41000	69.6309	1.0	69.6309	0	118.705162	30.927946	118.704776	30.928268	2	341802
91	202410132030	51.0	41000	69.6309	1.0	69.6309	0	118.705162	30.927946	118.704776	30.928268	2	341802
91	202410132040	51.0	41000	69.6309	1.0	69.6309	0	118.705162	30.927946	118.704776	30.928268	2	341802
91	202410132050	51.0	41000	69.6309	1.0	69.6309	0	118.705162	30.927946	118.704776	30.928268	2	341802
91	202410132100	51.0	41000	69.6309	1.0	69.6309	0	118.705162	30.927946	118.704776	30.928268	2	341802
91	202410132110	51.0	41000	69.6309	1.0	69.6309	0	118.705162	30.927946	118.704776	30.928268	2	341802
91	202410132120	51.0	41000	69.6309	1.0	69.6309	0	118.705162	30.927946	118.704776	30.928268	2	341802
91	202410132130	51.0	41000	69.6309	1.0	69.6309	0	118.705162	30.927946	118.704776	30.928268	2	341802
91	202410132140	51.0	41000	69.6309	1.0	69.6309	0	118.705162	30.927946	118.704776	30.928268	2	341802
91	202410132150	51.0	41000	69.6309	1.0	69.6309	0	118.705162	30.927946	118.704776	30.928268	2	341802
91	202410132200	51.0	41000	69.6309	1.0	69.6309	0	118.705162	30.927946	118.704776	30.928268	2	341802
92	202410132150	91.0	41000	71.8404	1.0	71.8404	0	118.703156	30.929947	118.70256	30.930596	3	341802
92	202410132200	91.0	41000	71.8404	1.0	71.8404	0	118.703156	30.929947	118.70256	30.930596	3	341802
93	202410132150	242.0	41000	62.3159	1.0	62.3159	0	118.704776	30.928268	118.703156	30.929947	3	341802
93	202410132200	242.0	41000	62.3159	1.0	62.3159	0	118.704776	30.928268	118.703156	30.929947	3	341802
91	202411040000	51.0	41000	69.3303	1.0	69.3303	0	118.705162	30.927946	118.704776	30.928268	2	341802
91	202411040010	51.0	41000	69.3303	1.0	69.3303	0	118.705162	30.927946	118.704776	30.928268	2	341802
91	202411040020	51.0	41000	69.3303	1.0	69.3303	0	118.705162	30.927946	118.704776	30.928268	2	341802
91	202411040030	51.0	41000	69.3303	1.0	69.3303	0	118.705162	30.927946	118.704776	30.928268	2	341802
91	202411040040	51.0	41000	69.3303	1.0	69.3303	0	118.705162	30.927946	118.704776	30.928268	2	341802
91	202411040050	51.0	41000	69.3303	1.0	69.3303	0	118.705162	30.927946	118.704776	30.928268	2	341802
91	202411040100	51.0	41000	69.3303	1.0	69.3303	0	118.705162	30.927946	118.704776	30.928268	2	341802
91	202411040110	51.0	41000	69.3303	1.0	69.3303	0	118.705162	30.927946	118.704776	30.928268	2	341802
91	202411040120	51.0	41000	69.3303	1.0	69.3303	0	118.705162	30.927946	118.704776	30.928268	2	341802
91	202411040130	51.0	41000	69.3303	1.0	69.3303	0	118.705162	30.927946	118.704776	30.928268	2	341802
91	202411040140	51.0	41000	69.3303	1.0	69.3303	0	118.705162	30.927946	118.704776	30.928268	2	341802
91	202411040150	51.0	41000	69.3303	1.0	69.3303	0	118.705162	30.927946	118.704776	30.928268	2	341802
91	202411040200	51.0	41000	69.3303	1.0	69.3303	0	118.705162	30.927946	118.704776	30.928268	2	341802
91	202411040210	51.0	41000	69.3303	1.0	69.3303	0	118.705162	30.927946	118.704776	30.928268	2	341802
91	202411040220	51.0	41000	69.3303	1.0	69.3303	0	118.705162	30.927946	118.704776	30.928268	2	341802
91	202411040230	51.0	41000	69.3303	1.0	69.3303	0	118.705162	30.927946	118.704776	30.928268	2	341802
91	202411040240	51.0	41000	69.3303	1.0	69.3303	0	118.705162	30.927946	118.704776	30.928268	2	341802
91	202411040250	51.0	41000	69.3303	1.0	69.3303	0	118.705162	30.927946	118.704776	30.928268	2	341802
91	202411040300	51.0	41000	69.3303	1.0	69.3303	0	118.705162	30.927946	118.704776	30.928268	2	341802
91	202411040310	51.0	41000	69.3303	1.0	69.3303	0	118.705162	30.927946	118.704776	30.928268	2	341802
91	202411040320	51.0	41000	69.3303	1.0	69.3303	0	118.705162	30.927946	118.704776	30.928268	2	341802
91	202411040330	51.0	41000	69.3303	1.0	69.3303	0	118.705162	30.927946	118.704776	30.928268	2	341802
91	202411040340	51.0	41000	69.3303	1.0	69.3303	0	118.705162	30.927946	118.704776	30.928268	2	341802
91	202411040350	51.0	41000	69.3303	1.0	69.3303	0	118.705162	30.927946	118.704776	30.928268	2	341802
91	202411040400	51.0	41000	69.3303	1.0	69.3303	0	118.705162	30.927946	118.704776	30.928268	2	341802
91	202411040410	51.0	41000	69.3303	1.0	69.3303	0	118.705162	30.927946	118.704776	30.928268	2	341802
91	202411040420	51.0	41000	69.3303	1.0	69.3303	0	118.705162	30.927946	118.704776	30.928268	2	341802
91	202411040430	51.0	41000	69.3303	1.0	69.3303	0	118.705162	30.927946	118.704776	30.928268	2	341802
91	202411040440	51.0	41000	69.3303	1.0	69.3303	0	118.705162	30.927946	118.704776	30.928268	2	341802
91	202411040450	51.0	41000	69.3303	1.0	69.3303	0	118.705162	30.927946	118.704776	30.928268	2	341802
91	202411040500	51.0	41000	69.3303	1.0	69.3303	0	118.705162	30.927946	118.704776	30.928268	2	341802
91	202411040510	51.0	41000	69.3303	1.0	69.3303	0	118.705162	30.927946	118.704776	30.928268	2	341802
91	202411040520	51.0	41000	69.3303	1.0	69.3303	0	118.705162	30.927946	118.704776	30.928268	2	341802
91	202411040530	51.0	41000	69.3303	1.0	69.3303	0	118.705162	30.927946	118.704776	30.928268	2	341802
91	202411040540	51.0	41000	69.3303	1.0	69.3303	0	118.705162	30.927946	118.704776	30.928268	2	341802
91	202411040550	51.0	41000	69.3303	1.0	69.3303	0	118.705162	30.927946	118.704776	30.928268	2	341802
91	202411040600	51.0	41000	69.3303	1.0	69.3303	0	118.705162	30.927946	118.704776	30.928268	2	341802
91	202411040610	51.0	41000	69.3303	1.0	69.3303	0	118.705162	30.927946	118.704776	30.928268	2	341802
91	202411040620	51.0	41000	69.3303	1.0	69.3303	0	118.705162	30.927946	118.704776	30.928268	2	341802
91	202411040630	51.0	41000	69.3303	1.0	69.3303	0	118.705162	30.927946	118.704776	30.928268	2	341802
91	202411040640	51.0	41000	69.3303	1.0	69.3303	0	118.705162	30.927946	118.704776	30.928268	2	341802
91	202411040650	51.0	41000	69.3303	1.0	69.3303	0	118.705162	30.927946	118.704776	30.928268	2	341802
91	202411040700	51.0	41000	69.3303	1.0	69.3303	0	118.705162	30.927946	118.704776	30.928268	2	341802
91	202411040710	51.0	41000	69.3303	1.0	69.3303	0	118.705162	30.927946	118.704776	30.928268	2	341802
91	202411040720	51.0	41000	69.3303	1.0	69.3303	0	118.705162	30.927946	118.704776	30.928268	2	341802
91	202411040730	51.0	41000	69.3303	1.0	69.3303	0	118.705162	30.927946	118.704776	30.928268	2	341802
91	202411040740	51.0	41000	69.3303	1.0	69.3303	0	118.705162	30.927946	118.704776	30.928268	2	341802
91	202411040750	51.0	41000	69.3303	1.0	69.3303	0	118.705162	30.927946	118.704776	30.928268	2	341802
91	202411040800	51.0	41000	69.3303	1.0	69.3303	0	118.705162	30.927946	118.704776	30.928268	2	341802
91	202411040810	51.0	41000	69.3303	1.0	69.3303	0	118.705162	30.927946	118.704776	30.928268	2	341802
91	202411040820	51.0	41000	69.3303	1.0	69.3303	0	118.705162	30.927946	118.704776	30.928268	2	341802
91	202411040830	51.0	41000	69.3303	1.0	69.3303	0	118.705162	30.927946	118.704776	30.928268	2	341802
91	202411040840	51.0	41000	69.3303	1.0	69.3303	0	118.705162	30.927946	118.704776	30.928268	2	341802
91	202411040850	51.0	41000	69.3303	1.0	69.3303	0	118.705162	30.927946	118.704776	30.928268	2	341802
91	202411040900	51.0	41000	69.3303	1.0	69.3303	0	118.705162	30.927946	118.704776	30.928268	2	341802
91	202411040910	51.0	41000	69.3303	1.0	69.3303	0	118.705162	30.927946	118.704776	30.928268	2	341802
91	202411040920	51.0	41000	69.3303	1.0	69.3303	0	118.705162	30.927946	118.704776	30.928268	2	341802
91	202411040930	51.0	41000	69.3303	1.0	69.3303	0	118.705162	30.927946	118.704776	30.928268	2	341802
91	202411040940	51.0	41000	69.3303	1.0	69.3303	0	118.705162	30.927946	118.704776	30.928268	2	341802
91	202411040950	51.0	41000	69.3303	1.0	69.3303	0	118.705162	30.927946	118.704776	30.928268	2	341802
91	202411041000	51.0	41000	69.3303	1.0	69.3303	0	118.705162	30.927946	118.704776	30.928268	2	341802
91	202411041010	51.0	41000	69.3303	1.0	69.3303	0	118.705162	30.927946	118.704776	30.928268	2	341802
91	202411041020	51.0	41000	69.3303	1.0	69.3303	0	118.705162	30.927946	118.704776	30.928268	2	341802
91	202411041030	51.0	41000	69.3303	1.0	69.3303	0	118.705162	30.927946	118.704776	30.928268	2	341802
91	202411041040	51.0	41000	69.3303	1.0	69.3303	0	118.705162	30.927946	118.704776	30.928268	2	341802
91	202411041050	51.0	41000	69.3303	1.0	69.3303	0	118.705162	30.927946	118.704776	30.928268	2	341802
91	202411041100	51.0	41000	69.3303	1.0	69.3303	0	118.705162	30.927946	118.704776	30.928268	2	341802
91	202411041110	51.0	41000	69.3303	1.0	69.3303	0	118.705162	30.927946	118.704776	30.928268	2	341802
91	202411041120	51.0	41000	69.3303	1.0	69.3303	0	118.705162	30.927946	118.704776	30.928268	2	341802
91	202411041130	51.0	41000	69.3303	1.0	69.3303	0	118.705162	30.927946	118.704776	30.928268	2	341802
91	202411041140	51.0	41000	69.3303	1.0	69.3303	0	118.705162	30.927946	118.704776	30.928268	2	341802
91	202411041150	51.0	41000	69.3303	1.0	69.3303	0	118.705162	30.927946	118.704776	30.928268	2	341802
91	202411041200	51.0	41000	69.3303	1.0	69.3303	0	118.705162	30.927946	118.704776	30.928268	2	341802
91	202411041210	51.0	41000	69.3303	1.0	69.3303	0	118.705162	30.927946	118.704776	30.928268	2	341802
91	202411041220	51.0	41000	69.3303	1.0	69.3303	0	118.705162	30.927946	118.704776	30.928268	2	341802
91	202411041230	51.0	41000	69.3303	1.0	69.3303	0	118.705162	30.927946	118.704776	30.928268	2	341802
91	202411041240	51.0	41000	69.3303	1.0	69.3303	0	118.705162	30.927946	118.704776	30.928268	2	341802
91	202411041250	51.0	41000	69.3303	1.0	69.3303	0	118.705162	30.927946	118.704776	30.928268	2	341802
91	202411041300	51.0	41000	69.3303	1.0	69.3303	0	118.705162	30.927946	118.704776	30.928268	2	341802
91	202411041310	51.0	41000	69.3303	1.0	69.3303	0	118.705162	30.927946	118.704776	30.928268	2	341802
91	202411041320	51.0	41000	69.3303	1.0	69.3303	0	118.705162	30.927946	118.704776	30.928268	2	341802
91	202411041330	51.0	41000	69.3303	1.0	69.3303	0	118.705162	30.927946	118.704776	30.928268	2	341802
91	202411041340	51.0	41000	69.3303	1.0	69.3303	0	118.705162	30.927946	118.704776	30.928268	2	341802
91	202411041350	51.0	41000	69.3303	1.0	69.3303	0	118.705162	30.927946	118.704776	30.928268	2	341802
91	202411041400	51.0	41000	69.3303	1.0	69.3303	0	118.705162	30.927946	118.704776	30.928268	2	341802
91	202411041410	51.0	41000	69.3303	1.0	69.3303	0	118.705162	30.927946	118.704776	30.928268	2	341802
91	202411041420	51.0	41000	69.3303	1.0	69.3303	0	118.705162	30.927946	118.704776	30.928268	2	341802
91	202411041430	51.0	41000	69.3303	1.0	69.3303	0	118.705162	30.927946	118.704776	30.928268	2	341802
91	202411041440	51.0	41000	69.3303	1.0	69.3303	0	118.705162	30.927946	118.704776	30.928268	2	341802
91	202411041450	51.0	41000	69.3303	1.0	69.3303	0	118.705162	30.927946	118.704776	30.928268	2	341802
91	202411041500	51.0	41000	69.3303	1.0	69.3303	0	118.705162	30.927946	118.704776	30.928268	2	341802
91	202411041510	51.0	41000	69.3303	1.0	69.3303	0	118.705162	30.927946	118.704776	30.928268	2	341802
91	202411041520	51.0	41000	69.3303	1.0	69.3303	0	118.705162	30.927946	118.704776	30.928268	2	341802
91	202411041530	51.0	41000	69.3303	1.0	69.3303	0	118.705162	30.927946	118.704776	30.928268	2	341802
91	202411041540	51.0	41000	69.3303	1.0	69.3303	0	118.705162	30.927946	118.704776	30.928268	2	341802
91	202411041550	51.0	41000	69.3303	1.0	69.3303	0	118.705162	30.927946	118.704776	30.928268	2	341802
91	202411041600	51.0	41000	69.3303	1.0	69.3303	0	118.705162	30.927946	118.704776	30.928268	2	341802
91	202411041610	51.0	41000	69.3303	1.0	69.3303	0	118.705162	30.927946	118.704776	30.928268	2	341802
91	202411041620	51.0	41000	69.3303	1.0	69.3303	0	118.705162	30.927946	118.704776	30.928268	2	341802
91	202411041630	51.0	41000	69.3303	1.0	69.3303	0	118.705162	30.927946	118.704776	30.928268	2	341802
91	202411041640	51.0	41000	69.3303	1.0	69.3303	0	118.705162	30.927946	118.704776	30.928268	2	341802
91	202411041650	51.0	41000	69.3303	1.0	69.3303	0	118.705162	30.927946	118.704776	30.928268	2	341802
91	202411041700	51.0	41000	69.3303	1.0	69.3303	0	118.705162	30.927946	118.704776	30.928268	2	341802
91	202411041710	51.0	41000	69.3303	1.0	69.3303	0	118.705162	30.927946	118.704776	30.928268	2	341802
91	202411041720	51.0	41000	69.3303	1.0	69.3303	0	118.705162	30.927946	118.704776	30.928268	2	341802
91	202411041730	51.0	41000	69.3303	1.0	69.3303	0	118.705162	30.927946	118.704776	30.928268	2	341802
91	202411041740	51.0	41000	69.3303	1.0	69.3303	0	118.705162	30.927946	118.704776	30.928268	2	341802
91	202411041750	51.0	41000	69.3303	1.0	69.3303	0	118.705162	30.927946	118.704776	30.928268	2	341802
91	202411041800	51.0	41000	69.3303	1.0	69.3303	0	118.705162	30.927946	118.704776	30.928268	2	341802
91	202411041810	51.0	41000	69.3303	1.0	69.3303	0	118.705162	30.927946	118.704776	30.928268	2	341802
91	202411041820	51.0	41000	69.3303	1.0	69.3303	0	118.705162	30.927946	118.704776	30.928268	2	341802
91	202411041830	51.0	41000	69.3303	1.0	69.3303	0	118.705162	30.927946	118.704776	30.928268	2	341802
91	202411041840	51.0	41000	69.3303	1.0	69.3303	0	118.705162	30.927946	118.704776	30.928268	2	341802
91	202411041850	51.0	41000	69.3303	1.0	69.3303	0	118.705162	30.927946	118.704776	30.928268	2	341802
91	202411041900	51.0	41000	69.3303	1.0	69.3303	0	118.705162	30.927946	118.704776	30.928268	2	341802
91	202411041910	51.0	41000	69.3303	1.0	69.3303	0	118.705162	30.927946	118.704776	30.928268	2	341802
91	202411041920	51.0	41000	69.3303	1.0	69.3303	0	118.705162	30.927946	118.704776	30.928268	2	341802
91	202411041930	51.0	41000	69.3303	1.0	69.3303	0	118.705162	30.927946	118.704776	30.928268	2	341802
91	202411041940	51.0	41000	69.3303	1.0	69.3303	0	118.705162	30.927946	118.704776	30.928268	2	341802
91	202411041950	51.0	41000	69.3303	1.0	69.3303	0	118.705162	30.927946	118.704776	30.928268	2	341802
91	202411042000	51.0	41000	69.3303	1.0	69.3303	0	118.705162	30.927946	118.704776	30.928268	2	341802
91	202411042010	51.0	41000	69.3303	1.0	69.3303	0	118.705162	30.927946	118.704776	30.928268	2	341802
91	202411042020	51.0	41000	69.3303	1.0	69.3303	0	118.705162	30.927946	118.704776	30.928268	2	341802
91	202411042030	51.0	41000	69.3303	1.0	69.3303	0	118.705162	30.927946	118.704776	30.928268	2	341802
91	202411042040	51.0	41000	69.3303	1.0	69.3303	0	118.705162	30.927946	118.704776	30.928268	2	341802
91	202411042050	51.0	41000	69.3303	1.0	69.3303	0	118.705162	30.927946	118.704776	30.928268	2	341802
91	202411042100	51.0	41000	69.3303	1.0	69.3303	0	118.705162	30.927946	118.704776	30.928268	2	341802
91	202411042110	51.0	41000	69.3303	1.0	69.3303	0	118.705162	30.927946	118.704776	30.928268	2	341802
91	202411042120	51.0	41000	69.3303	1.0	69.3303	0	118.705162	30.927946	118.704776	30.928268	2	341802
91	202411042130	51.0	41000	69.3303	1.0	69.3303	0	118.705162	30.927946	118.704776	30.928268	2	341802
91	202411042140	51.0	41000	69.3303	1.0	69.3303	0	118.705162	30.927946	118.704776	30.928268	2	341802
91	202411042150	51.0	41000	69.3303	1.0	69.3303	0	118.705162	30.927946	118.704776	30.928268	2	341802
91	202411042200	51.0	41000	69.3303	1.0	69.3303	0	118.705162	30.927946	118.704776	30.928268	2	341802
91	202411042210	51.0	41000	69.3303	1.0	69.3303	0	118.705162	30.927946	118.704776	30.928268	2	341802
91	202411042220	51.0	41000	69.3303	1.0	69.3303	0	118.705162	30.927946	118.704776	30.928268	2	341802
91	202411042230	51.0	41000	69.3303	1.0	69.3303	0	118.705162	30.927946	118.704776	30.928268	2	341802
91	202411042240	51.0	41000	69.3303	1.0	69.3303	0	118.705162	30.927946	118.704776	30.928268	2	341802
91	202411042250	51.0	41000	69.3303	1.0	69.3303	0	118.705162	30.927946	118.704776	30.928268	2	341802
91	202411042300	51.0	41000	69.3303	1.0	69.3303	0	118.705162	30.927946	118.704776	30.928268	2	341802
91	202411042310	51.0	41000	69.3303	1.0	69.3303	0	118.705162	30.927946	118.704776	30.928268	2	341802
91	202411042320	51.0	41000	69.3303	1.0	69.3303	0	118.705162	30.927946	118.704776	30.928268	2	341802
91	202411042330	51.0	41000	69.3303	1.0	69.3303	0	118.705162	30.927946	118.704776	30.928268	2	341802
91	202411042340	51.0	41000	69.3303	1.0	69.3303	0	118.705162	30.927946	118.704776	30.928268	2	341802
91	202411042350	51.0	41000	69.3303	1.0	69.3303	0	118.705162	30.927946	118.704776	30.928268	2	341802
94	202411080000	499.0	41000	66.3601	1.0	66.3601	0	118.670872	30.988344	118.667825	30.991187	3	341802
94	202411080010	499.0	41000	66.3601	1.0	66.3601	0	118.670872	30.988344	118.667825	30.991187	3	341802
94	202411080020	499.0	41000	66.3601	1.0	66.3601	0	118.670872	30.988344	118.667825	30.991187	3	341802
94	202411080030	499.0	41000	66.3601	1.0	66.3601	0	118.670872	30.988344	118.667825	30.991187	3	341802
94	202411080040	499.0	41000	66.3601	1.0	66.3601	0	118.670872	30.988344	118.667825	30.991187	3	341802
94	202411080050	499.0	41000	66.3601	1.0	66.3601	0	118.670872	30.988344	118.667825	30.991187	3	341802
94	202411080100	499.0	41000	66.3601	1.0	66.3601	0	118.670872	30.988344	118.667825	30.991187	3	341802
94	202411080110	499.0	41000	66.3601	1.0	66.3601	0	118.670872	30.988344	118.667825	30.991187	3	341802
94	202411080120	499.0	41000	66.3601	1.0	66.3601	0	118.670872	30.988344	118.667825	30.991187	3	341802
94	202411080130	499.0	41000	66.3601	1.0	66.3601	0	118.670872	30.988344	118.667825	30.991187	3	341802
94	202411080140	499.0	41000	66.3601	1.0	66.3601	0	118.670872	30.988344	118.667825	30.991187	3	341802
94	202411080150	499.0	41000	66.3601	1.0	66.3601	0	118.670872	30.988344	118.667825	30.991187	3	341802
94	202411080200	499.0	41000	66.3601	1.0	66.3601	0	118.670872	30.988344	118.667825	30.991187	3	341802
94	202411080210	499.0	41000	66.3601	1.0	66.3601	0	118.670872	30.988344	118.667825	30.991187	3	341802
94	202411080220	499.0	41000	66.3601	1.0	66.3601	0	118.670872	30.988344	118.667825	30.991187	3	341802
94	202411080230	499.0	41000	66.3601	1.0	66.3601	0	118.670872	30.988344	118.667825	30.991187	3	341802
94	202411080240	499.0	41000	66.3601	1.0	66.3601	0	118.670872	30.988344	118.667825	30.991187	3	341802
94	202411080250	499.0	41000	66.3601	1.0	66.3601	0	118.670872	30.988344	118.667825	30.991187	3	341802
94	202411080300	499.0	41000	66.3601	1.0	66.3601	0	118.670872	30.988344	118.667825	30.991187	3	341802
94	202411080310	499.0	41000	66.3601	1.0	66.3601	0	118.670872	30.988344	118.667825	30.991187	3	341802
94	202411080320	499.0	41000	66.3601	1.0	66.3601	0	118.670872	30.988344	118.667825	30.991187	3	341802
94	202411080330	499.0	41000	66.3601	1.0	66.3601	0	118.670872	30.988344	118.667825	30.991187	3	341802
94	202411080340	499.0	41000	66.3601	1.0	66.3601	0	118.670872	30.988344	118.667825	30.991187	3	341802
94	202411080350	499.0	41000	66.3601	1.0	66.3601	0	118.670872	30.988344	118.667825	30.991187	3	341802
94	202411080400	499.0	41000	66.3601	1.0	66.3601	0	118.670872	30.988344	118.667825	30.991187	3	341802
94	202411080410	499.0	41000	66.3601	1.0	66.3601	0	118.670872	30.988344	118.667825	30.991187	3	341802
94	202411080420	499.0	41000	66.3601	1.0	66.3601	0	118.670872	30.988344	118.667825	30.991187	3	341802
94	202411080430	499.0	41000	66.3601	1.0	66.3601	0	118.670872	30.988344	118.667825	30.991187	3	341802
94	202411080440	499.0	41000	66.3601	1.0	66.3601	0	118.670872	30.988344	118.667825	30.991187	3	341802
94	202411080450	499.0	41000	66.3601	1.0	66.3601	0	118.670872	30.988344	118.667825	30.991187	3	341802
94	202411080500	499.0	41000	66.3601	1.0	66.3601	0	118.670872	30.988344	118.667825	30.991187	3	341802
94	202411080510	499.0	41000	66.3601	1.0	66.3601	0	118.670872	30.988344	118.667825	30.991187	3	341802
94	202411080520	499.0	41000	66.3601	1.0	66.3601	0	118.670872	30.988344	118.667825	30.991187	3	341802
94	202411080530	499.0	41000	66.3601	1.0	66.3601	0	118.670872	30.988344	118.667825	30.991187	3	341802
94	202411080540	499.0	41000	66.3601	1.0	66.3601	0	118.670872	30.988344	118.667825	30.991187	3	341802
94	202411080550	499.0	41000	66.3601	1.0	66.3601	0	118.670872	30.988344	118.667825	30.991187	3	341802
94	202411080600	499.0	41000	66.3601	1.0	66.3601	0	118.670872	30.988344	118.667825	30.991187	3	341802
94	202411080610	499.0	41000	66.3601	1.0	66.3601	0	118.670872	30.988344	118.667825	30.991187	3	341802
94	202411080620	499.0	41000	66.3601	1.0	66.3601	0	118.670872	30.988344	118.667825	30.991187	3	341802
94	202411080630	499.0	41000	66.3601	1.0	66.3601	0	118.670872	30.988344	118.667825	30.991187	3	341802
94	202411080640	499.0	41000	66.3601	1.0	66.3601	0	118.670872	30.988344	118.667825	30.991187	3	341802
94	202411080650	499.0	41000	66.3601	1.0	66.3601	0	118.670872	30.988344	118.667825	30.991187	3	341802
94	202411080700	499.0	41000	66.3601	1.0	66.3601	0	118.670872	30.988344	118.667825	30.991187	3	341802
94	202411080710	499.0	41000	66.3601	1.0	66.3601	0	118.670872	30.988344	118.667825	30.991187	3	341802
94	202411080720	499.0	41000	66.3601	1.0	66.3601	0	118.670872	30.988344	118.667825	30.991187	3	341802
94	202411080730	499.0	41000	66.3601	1.0	66.3601	0	118.670872	30.988344	118.667825	30.991187	3	341802
94	202411080740	499.0	41000	66.3601	1.0	66.3601	0	118.670872	30.988344	118.667825	30.991187	3	341802
94	202411080750	499.0	41000	66.3601	1.0	66.3601	0	118.670872	30.988344	118.667825	30.991187	3	341802
94	202411080800	499.0	41000	66.3601	1.0	66.3601	0	118.670872	30.988344	118.667825	30.991187	3	341802
94	202411080810	499.0	41000	66.3601	1.0	66.3601	0	118.670872	30.988344	118.667825	30.991187	3	341802
94	202411080820	499.0	41000	66.3601	1.0	66.3601	0	118.670872	30.988344	118.667825	30.991187	3	341802
94	202411080830	499.0	41000	66.3601	1.0	66.3601	0	118.670872	30.988344	118.667825	30.991187	3	341802
94	202411080840	499.0	41000	66.3601	1.0	66.3601	0	118.670872	30.988344	118.667825	30.991187	3	341802
94	202411080850	499.0	41000	66.3601	1.0	66.3601	0	118.670872	30.988344	118.667825	30.991187	3	341802
94	202411080900	499.0	41000	66.3601	1.0	66.3601	0	118.670872	30.988344	118.667825	30.991187	3	341802
94	202411080910	499.0	41000	66.3601	1.0	66.3601	0	118.670872	30.988344	118.667825	30.991187	3	341802
94	202411080920	499.0	41000	66.3601	1.0	66.3601	0	118.670872	30.988344	118.667825	30.991187	3	341802
94	202411080930	499.0	41000	66.3601	1.0	66.3601	0	118.670872	30.988344	118.667825	30.991187	3	341802
94	202411080940	499.0	41000	66.3601	1.0	66.3601	0	118.670872	30.988344	118.667825	30.991187	3	341802
94	202411080950	499.0	41000	66.3601	1.0	66.3601	0	118.670872	30.988344	118.667825	30.991187	3	341802
94	202411081000	499.0	41000	66.3601	1.0	66.3601	0	118.670872	30.988344	118.667825	30.991187	3	341802
94	202411081010	499.0	41000	66.3601	1.0	66.3601	0	118.670872	30.988344	118.667825	30.991187	3	341802
94	202411081020	499.0	41000	66.3601	1.0	66.3601	0	118.670872	30.988344	118.667825	30.991187	3	341802
94	202411081030	499.0	41000	66.3601	1.0	66.3601	0	118.670872	30.988344	118.667825	30.991187	3	341802
94	202411081040	499.0	41000	66.3601	1.0	66.3601	0	118.670872	30.988344	118.667825	30.991187	3	341802
94	202411081050	499.0	41000	66.3601	1.0	66.3601	0	118.670872	30.988344	118.667825	30.991187	3	341802
94	202411081100	499.0	41000	66.3601	1.0	66.3601	0	118.670872	30.988344	118.667825	30.991187	3	341802
94	202411081110	499.0	41000	66.3601	1.0	66.3601	0	118.670872	30.988344	118.667825	30.991187	3	341802
94	202411081120	499.0	41000	66.3601	1.0	66.3601	0	118.670872	30.988344	118.667825	30.991187	3	341802
94	202411081130	499.0	41000	66.3601	1.0	66.3601	0	118.670872	30.988344	118.667825	30.991187	3	341802
94	202411081140	499.0	41000	66.3601	1.0	66.3601	0	118.670872	30.988344	118.667825	30.991187	3	341802
94	202411081150	499.0	41000	66.3601	1.0	66.3601	0	118.670872	30.988344	118.667825	30.991187	3	341802
94	202411081200	499.0	41000	66.3601	1.0	66.3601	0	118.670872	30.988344	118.667825	30.991187	3	341802
94	202411081210	499.0	41000	66.3601	1.0	66.3601	0	118.670872	30.988344	118.667825	30.991187	3	341802
94	202411081220	499.0	41000	66.3601	1.0	66.3601	0	118.670872	30.988344	118.667825	30.991187	3	341802
94	202411081230	499.0	41000	66.3601	1.0	66.3601	0	118.670872	30.988344	118.667825	30.991187	3	341802
94	202411081240	499.0	41000	66.3601	1.0	66.3601	0	118.670872	30.988344	118.667825	30.991187	3	341802
94	202411081250	499.0	41000	66.3601	1.0	66.3601	0	118.670872	30.988344	118.667825	30.991187	3	341802
94	202411081300	499.0	41000	66.3601	1.0	66.3601	0	118.670872	30.988344	118.667825	30.991187	3	341802
94	202411081310	499.0	41000	66.3601	1.0	66.3601	0	118.670872	30.988344	118.667825	30.991187	3	341802
94	202411081320	499.0	41000	66.3601	1.0	66.3601	0	118.670872	30.988344	118.667825	30.991187	3	341802
94	202411081330	499.0	41000	66.3601	1.0	66.3601	0	118.670872	30.988344	118.667825	30.991187	3	341802
94	202411081340	499.0	41000	66.3601	1.0	66.3601	0	118.670872	30.988344	118.667825	30.991187	3	341802
94	202411081350	499.0	41000	66.3601	1.0	66.3601	0	118.670872	30.988344	118.667825	30.991187	3	341802
94	202411081400	499.0	41000	66.3601	1.0	66.3601	0	118.670872	30.988344	118.667825	30.991187	3	341802
94	202411081410	499.0	41000	66.3601	1.0	66.3601	0	118.670872	30.988344	118.667825	30.991187	3	341802
94	202411081420	499.0	41000	66.3601	1.0	66.3601	0	118.670872	30.988344	118.667825	30.991187	3	341802
94	202411081430	499.0	41000	66.3601	1.0	66.3601	0	118.670872	30.988344	118.667825	30.991187	3	341802
94	202411081440	499.0	41000	66.3601	1.0	66.3601	0	118.670872	30.988344	118.667825	30.991187	3	341802
94	202411081450	499.0	41000	71.0569	0.933	66.3601	0	118.670872	30.988344	118.667825	30.991187	3	341802
94	202411081500	499.0	41000	66.3601	1.0	66.3601	0	118.670872	30.988344	118.667825	30.991187	3	341802
94	202411081510	499.0	41000	66.3601	1.0	66.3601	0	118.670872	30.988344	118.667825	30.991187	3	341802
94	202411081520	499.0	41000	66.3601	1.0	66.3601	0	118.670872	30.988344	118.667825	30.991187	3	341802
94	202411081530	499.0	41000	66.3601	1.0	66.3601	0	118.670872	30.988344	118.667825	30.991187	3	341802
94	202411081540	499.0	41000	66.3601	1.0	66.3601	0	118.670872	30.988344	118.667825	30.991187	3	341802
94	202411081550	499.0	41000	62.6276	1.059	66.3601	0	118.670872	30.988344	118.667825	30.991187	3	341802
94	202411081600	499.0	41000	66.3601	1.0	66.3601	0	118.670872	30.988344	118.667825	30.991187	3	341802
94	202411081610	499.0	41000	66.3601	1.0	66.3601	0	118.670872	30.988344	118.667825	30.991187	3	341802
94	202411081620	499.0	41000	66.3601	1.0	66.3601	0	118.670872	30.988344	118.667825	30.991187	3	341802
94	202411081630	499.0	41000	66.3601	1.0	66.3601	0	118.670872	30.988344	118.667825	30.991187	3	341802
94	202411081640	499.0	41000	66.3601	1.0	66.3601	0	118.670872	30.988344	118.667825	30.991187	3	341802
94	202411081650	499.0	41000	66.3601	1.0	66.3601	0	118.670872	30.988344	118.667825	30.991187	3	341802
94	202411081700	499.0	41000	66.3601	1.0	66.3601	0	118.670872	30.988344	118.667825	30.991187	3	341802
94	202411081710	499.0	41000	66.3601	1.0	66.3601	0	118.670872	30.988344	118.667825	30.991187	3	341802
94	202411081720	499.0	41000	66.3601	1.0	66.3601	0	118.670872	30.988344	118.667825	30.991187	3	341802
94	202411081730	499.0	41000	66.3601	1.0	66.3601	0	118.670872	30.988344	118.667825	30.991187	3	341802
94	202411081740	499.0	41000	66.3601	1.0	66.3601	0	118.670872	30.988344	118.667825	30.991187	3	341802
94	202411081750	499.0	41000	66.3601	1.0	66.3601	0	118.670872	30.988344	118.667825	30.991187	3	341802
94	202411081800	499.0	41000	66.3601	1.0	66.3601	0	118.670872	30.988344	118.667825	30.991187	3	341802
94	202411081810	499.0	41000	66.3601	1.0	66.3601	0	118.670872	30.988344	118.667825	30.991187	3	341802
94	202411081820	499.0	41000	66.3601	1.0	66.3601	0	118.670872	30.988344	118.667825	30.991187	3	341802
94	202411081830	499.0	41000	66.3601	1.0	66.3601	0	118.670872	30.988344	118.667825	30.991187	3	341802
94	202411081840	499.0	41000	66.3601	1.0	66.3601	0	118.670872	30.988344	118.667825	30.991187	3	341802
94	202411081850	499.0	41000	66.3601	1.0	66.3601	0	118.670872	30.988344	118.667825	30.991187	3	341802
94	202411081900	499.0	41000	66.3601	1.0	66.3601	0	118.670872	30.988344	118.667825	30.991187	3	341802
94	202411081910	499.0	41000	66.3601	1.0	66.3601	0	118.670872	30.988344	118.667825	30.991187	3	341802
94	202411081920	499.0	41000	66.3601	1.0	66.3601	0	118.670872	30.988344	118.667825	30.991187	3	341802
94	202411081930	499.0	41000	64.468	1.029	66.3601	0	118.670872	30.988344	118.667825	30.991187	3	341802
94	202411081940	499.0	41000	66.3601	1.0	66.3601	0	118.670872	30.988344	118.667825	30.991187	3	341802
94	202411081950	499.0	41000	66.3601	1.0	66.3601	0	118.670872	30.988344	118.667825	30.991187	3	341802
94	202411082000	499.0	41000	66.3601	1.0	66.3601	0	118.670872	30.988344	118.667825	30.991187	3	341802
94	202411082010	499.0	41000	65.214	1.017	66.3601	0	118.670872	30.988344	118.667825	30.991187	3	341802
94	202411082020	499.0	41000	66.3601	1.0	66.3601	0	118.670872	30.988344	118.667825	30.991187	3	341802
94	202411082030	499.0	41000	66.3601	1.0	66.3601	0	118.670872	30.988344	118.667825	30.991187	3	341802
94	202411082040	499.0	41000	66.3601	1.0	66.3601	0	118.670872	30.988344	118.667825	30.991187	3	341802
94	202411082050	499.0	41000	66.3601	1.0	66.3601	0	118.670872	30.988344	118.667825	30.991187	3	341802
94	202411082100	499.0	41000	66.3601	1.0	66.3601	0	118.670872	30.988344	118.667825	30.991187	3	341802
94	202411082110	499.0	41000	66.3601	1.0	66.3601	0	118.670872	30.988344	118.667825	30.991187	3	341802
94	202411082120	499.0	41000	66.3601	1.0	66.3601	0	118.670872	30.988344	118.667825	30.991187	3	341802
94	202411082130	499.0	41000	66.3601	1.0	66.3601	0	118.670872	30.988344	118.667825	30.991187	3	341802
94	202411082140	499.0	41000	66.3601	1.0	66.3601	0	118.670872	30.988344	118.667825	30.991187	3	341802
94	202411082150	499.0	41000	66.3601	1.0	66.3601	0	118.670872	30.988344	118.667825	30.991187	3	341802
94	202411082200	499.0	41000	66.3601	1.0	66.3601	0	118.670872	30.988344	118.667825	30.991187	3	341802
94	202411082210	499.0	41000	66.3601	1.0	66.3601	0	118.670872	30.988344	118.667825	30.991187	3	341802
94	202411082220	499.0	41000	66.3601	1.0	66.3601	0	118.670872	30.988344	118.667825	30.991187	3	341802
94	202411082230	499.0	41000	66.3601	1.0	66.3601	0	118.670872	30.988344	118.667825	30.991187	3	341802
94	202411082240	499.0	41000	66.3601	1.0	66.3601	0	118.670872	30.988344	118.667825	30.991187	3	341802
94	202411082250	499.0	41000	66.3601	1.0	66.3601	0	118.670872	30.988344	118.667825	30.991187	3	341802
94	202411082300	499.0	41000	66.3601	1.0	66.3601	0	118.670872	30.988344	118.667825	30.991187	3	341802
94	202411082310	499.0	41000	66.3601	1.0	66.3601	0	118.670872	30.988344	118.667825	30.991187	3	341802
94	202411082320	499.0	41000	66.3601	1.0	66.3601	0	118.670872	30.988344	118.667825	30.991187	3	341802
94	202411082330	499.0	41000	66.3601	1.0	66.3601	0	118.670872	30.988344	118.667825	30.991187	3	341802
94	202411082340	499.0	41000	66.3601	1.0	66.3601	0	118.670872	30.988344	118.667825	30.991187	3	341802
94	202411082350	499.0	41000	66.3601	1.0	66.3601	0	118.670872	30.988344	118.667825	30.991187	3	341802
91	202411030000	51.0	41000	69.6309	1.0	69.6309	0	118.705162	30.927946	118.704776	30.928268	2	341802
91	202411030010	51.0	41000	69.6309	1.0	69.6309	0	118.705162	30.927946	118.704776	30.928268	2	341802
91	202411030020	51.0	41000	69.6309	1.0	69.6309	0	118.705162	30.927946	118.704776	30.928268	2	341802
91	202411030030	51.0	41000	69.6309	1.0	69.6309	0	118.705162	30.927946	118.704776	30.928268	2	341802
91	202411030040	51.0	41000	69.6309	1.0	69.6309	0	118.705162	30.927946	118.704776	30.928268	2	341802
91	202411030050	51.0	41000	69.6309	1.0	69.6309	0	118.705162	30.927946	118.704776	30.928268	2	341802
91	202411030100	51.0	41000	69.6309	1.0	69.6309	0	118.705162	30.927946	118.704776	30.928268	2	341802
91	202411030110	51.0	41000	69.6309	1.0	69.6309	0	118.705162	30.927946	118.704776	30.928268	2	341802
91	202411030120	51.0	41000	69.6309	1.0	69.6309	0	118.705162	30.927946	118.704776	30.928268	2	341802
91	202411030130	51.0	41000	69.6309	1.0	69.6309	0	118.705162	30.927946	118.704776	30.928268	2	341802
91	202411030140	51.0	41000	69.6309	1.0	69.6309	0	118.705162	30.927946	118.704776	30.928268	2	341802
91	202411030150	51.0	41000	69.6309	1.0	69.6309	0	118.705162	30.927946	118.704776	30.928268	2	341802
91	202411030200	51.0	41000	69.6309	1.0	69.6309	0	118.705162	30.927946	118.704776	30.928268	2	341802
91	202411030210	51.0	41000	69.6309	1.0	69.6309	0	118.705162	30.927946	118.704776	30.928268	2	341802
91	202411030220	51.0	41000	69.6309	1.0	69.6309	0	118.705162	30.927946	118.704776	30.928268	2	341802
91	202411030230	51.0	41000	69.6309	1.0	69.6309	0	118.705162	30.927946	118.704776	30.928268	2	341802
91	202411030240	51.0	41000	69.6309	1.0	69.6309	0	118.705162	30.927946	118.704776	30.928268	2	341802
91	202411030250	51.0	41000	69.6309	1.0	69.6309	0	118.705162	30.927946	118.704776	30.928268	2	341802
91	202411030300	51.0	41000	69.6309	1.0	69.6309	0	118.705162	30.927946	118.704776	30.928268	2	341802
91	202411030310	51.0	41000	69.6309	1.0	69.6309	0	118.705162	30.927946	118.704776	30.928268	2	341802
91	202411030320	51.0	41000	69.6309	1.0	69.6309	0	118.705162	30.927946	118.704776	30.928268	2	341802
91	202411030330	51.0	41000	69.6309	1.0	69.6309	0	118.705162	30.927946	118.704776	30.928268	2	341802
91	202411030340	51.0	41000	69.6309	1.0	69.6309	0	118.705162	30.927946	118.704776	30.928268	2	341802
91	202411030350	51.0	41000	69.6309	1.0	69.6309	0	118.705162	30.927946	118.704776	30.928268	2	341802
91	202411030400	51.0	41000	69.6309	1.0	69.6309	0	118.705162	30.927946	118.704776	30.928268	2	341802
91	202411030410	51.0	41000	69.6309	1.0	69.6309	0	118.705162	30.927946	118.704776	30.928268	2	341802
91	202411030420	51.0	41000	69.6309	1.0	69.6309	0	118.705162	30.927946	118.704776	30.928268	2	341802
91	202411030430	51.0	41000	69.6309	1.0	69.6309	0	118.705162	30.927946	118.704776	30.928268	2	341802
91	202411030440	51.0	41000	69.6309	1.0	69.6309	0	118.705162	30.927946	118.704776	30.928268	2	341802
91	202411030450	51.0	41000	69.6309	1.0	69.6309	0	118.705162	30.927946	118.704776	30.928268	2	341802
91	202411030500	51.0	41000	69.6309	1.0	69.6309	0	118.705162	30.927946	118.704776	30.928268	2	341802
91	202411030510	51.0	41000	69.6309	1.0	69.6309	0	118.705162	30.927946	118.704776	30.928268	2	341802
91	202411030520	51.0	41000	69.6309	1.0	69.6309	0	118.705162	30.927946	118.704776	30.928268	2	341802
91	202411030530	51.0	41000	69.6309	1.0	69.6309	0	118.705162	30.927946	118.704776	30.928268	2	341802
91	202411030540	51.0	41000	69.6309	1.0	69.6309	0	118.705162	30.927946	118.704776	30.928268	2	341802
91	202411030550	51.0	41000	69.6309	1.0	69.6309	0	118.705162	30.927946	118.704776	30.928268	2	341802
91	202411030600	51.0	41000	69.6309	1.0	69.6309	0	118.705162	30.927946	118.704776	30.928268	2	341802
91	202411030610	51.0	41000	69.6309	1.0	69.6309	0	118.705162	30.927946	118.704776	30.928268	2	341802
91	202411030620	51.0	41000	69.6309	1.0	69.6309	0	118.705162	30.927946	118.704776	30.928268	2	341802
91	202411030630	51.0	41000	69.6309	1.0	69.6309	0	118.705162	30.927946	118.704776	30.928268	2	341802
91	202411030640	51.0	41000	69.6309	1.0	69.6309	0	118.705162	30.927946	118.704776	30.928268	2	341802
91	202411030650	51.0	41000	69.6309	1.0	69.6309	0	118.705162	30.927946	118.704776	30.928268	2	341802
91	202411030700	51.0	41000	69.6309	1.0	69.6309	0	118.705162	30.927946	118.704776	30.928268	2	341802
91	202411030710	51.0	41000	69.6309	1.0	69.6309	0	118.705162	30.927946	118.704776	30.928268	2	341802
91	202411030720	51.0	41000	69.6309	1.0	69.6309	0	118.705162	30.927946	118.704776	30.928268	2	341802
91	202411030730	51.0	41000	69.6309	1.0	69.6309	0	118.705162	30.927946	118.704776	30.928268	2	341802
91	202411030740	51.0	41000	69.6309	1.0	69.6309	0	118.705162	30.927946	118.704776	30.928268	2	341802
91	202411030750	51.0	41000	69.6309	1.0	69.6309	0	118.705162	30.927946	118.704776	30.928268	2	341802
91	202411030800	51.0	41000	69.6309	1.0	69.6309	0	118.705162	30.927946	118.704776	30.928268	2	341802
91	202411030810	51.0	41000	69.6309	1.0	69.6309	0	118.705162	30.927946	118.704776	30.928268	2	341802
91	202411030820	51.0	41000	69.6309	1.0	69.6309	0	118.705162	30.927946	118.704776	30.928268	2	341802
91	202411030830	51.0	41000	69.6309	1.0	69.6309	0	118.705162	30.927946	118.704776	30.928268	2	341802
91	202411030840	51.0	41000	69.6309	1.0	69.6309	0	118.705162	30.927946	118.704776	30.928268	2	341802
91	202411030850	51.0	41000	69.6309	1.0	69.6309	0	118.705162	30.927946	118.704776	30.928268	2	341802
91	202411030900	51.0	41000	69.6309	1.0	69.6309	0	118.705162	30.927946	118.704776	30.928268	2	341802
91	202411030910	51.0	41000	69.6309	1.0	69.6309	0	118.705162	30.927946	118.704776	30.928268	2	341802
91	202411030920	51.0	41000	69.6309	1.0	69.6309	0	118.705162	30.927946	118.704776	30.928268	2	341802
91	202411030930	51.0	41000	69.6309	1.0	69.6309	0	118.705162	30.927946	118.704776	30.928268	2	341802
91	202411030940	51.0	41000	69.6309	1.0	69.6309	0	118.705162	30.927946	118.704776	30.928268	2	341802
91	202411030950	51.0	41000	69.6309	1.0	69.6309	0	118.705162	30.927946	118.704776	30.928268	2	341802
91	202411031000	51.0	41000	69.6309	1.0	69.6309	0	118.705162	30.927946	118.704776	30.928268	2	341802
91	202411031010	51.0	41000	69.6309	1.0	69.6309	0	118.705162	30.927946	118.704776	30.928268	2	341802
91	202411031020	51.0	41000	69.6309	1.0	69.6309	0	118.705162	30.927946	118.704776	30.928268	2	341802
91	202411031030	51.0	41000	69.6309	1.0	69.6309	0	118.705162	30.927946	118.704776	30.928268	2	341802
91	202411031040	51.0	41000	69.6309	1.0	69.6309	0	118.705162	30.927946	118.704776	30.928268	2	341802
91	202411031050	51.0	41000	69.6309	1.0	69.6309	0	118.705162	30.927946	118.704776	30.928268	2	341802
91	202411031100	51.0	41000	69.6309	1.0	69.6309	0	118.705162	30.927946	118.704776	30.928268	2	341802
91	202411031110	51.0	41000	69.6309	1.0	69.6309	0	118.705162	30.927946	118.704776	30.928268	2	341802
91	202411031120	51.0	41000	69.6309	1.0	69.6309	0	118.705162	30.927946	118.704776	30.928268	2	341802
91	202411031130	51.0	41000	69.6309	1.0	69.6309	0	118.705162	30.927946	118.704776	30.928268	2	341802
91	202411031140	51.0	41000	69.6309	1.0	69.6309	0	118.705162	30.927946	118.704776	30.928268	2	341802
91	202411031150	51.0	41000	69.6309	1.0	69.6309	0	118.705162	30.927946	118.704776	30.928268	2	341802
91	202411031200	51.0	41000	69.6309	1.0	69.6309	0	118.705162	30.927946	118.704776	30.928268	2	341802
91	202411031210	51.0	41000	69.6309	1.0	69.6309	0	118.705162	30.927946	118.704776	30.928268	2	341802
91	202411031220	51.0	41000	69.6309	1.0	69.6309	0	118.705162	30.927946	118.704776	30.928268	2	341802
91	202411031230	51.0	41000	69.6309	1.0	69.6309	0	118.705162	30.927946	118.704776	30.928268	2	341802
91	202411031240	51.0	41000	69.6309	1.0	69.6309	0	118.705162	30.927946	118.704776	30.928268	2	341802
91	202411031250	51.0	41000	69.6309	1.0	69.6309	0	118.705162	30.927946	118.704776	30.928268	2	341802
91	202411031300	51.0	41000	69.6309	1.0	69.6309	0	118.705162	30.927946	118.704776	30.928268	2	341802
91	202411031310	51.0	41000	69.6309	1.0	69.6309	0	118.705162	30.927946	118.704776	30.928268	2	341802
91	202411031320	51.0	41000	69.6309	1.0	69.6309	0	118.705162	30.927946	118.704776	30.928268	2	341802
91	202411031330	51.0	41000	69.6309	1.0	69.6309	0	118.705162	30.927946	118.704776	30.928268	2	341802
91	202411031340	51.0	41000	69.6309	1.0	69.6309	0	118.705162	30.927946	118.704776	30.928268	2	341802
91	202411031350	51.0	41000	69.6309	1.0	69.6309	0	118.705162	30.927946	118.704776	30.928268	2	341802
91	202411031400	51.0	41000	69.6309	1.0	69.6309	0	118.705162	30.927946	118.704776	30.928268	2	341802
91	202411031410	51.0	41000	69.6309	1.0	69.6309	0	118.705162	30.927946	118.704776	30.928268	2	341802
91	202411031420	51.0	41000	69.6309	1.0	69.6309	0	118.705162	30.927946	118.704776	30.928268	2	341802
91	202411031430	51.0	41000	69.6309	1.0	69.6309	0	118.705162	30.927946	118.704776	30.928268	2	341802
91	202411031440	51.0	41000	69.6309	1.0	69.6309	0	118.705162	30.927946	118.704776	30.928268	2	341802
91	202411031450	51.0	41000	69.6309	1.0	69.6309	0	118.705162	30.927946	118.704776	30.928268	2	341802
91	202411031500	51.0	41000	69.6309	1.0	69.6309	0	118.705162	30.927946	118.704776	30.928268	2	341802
91	202411031510	51.0	41000	69.6309	1.0	69.6309	0	118.705162	30.927946	118.704776	30.928268	2	341802
91	202411031520	51.0	41000	69.6309	1.0	69.6309	0	118.705162	30.927946	118.704776	30.928268	2	341802
91	202411031530	51.0	41000	69.6309	1.0	69.6309	0	118.705162	30.927946	118.704776	30.928268	2	341802
91	202411031540	51.0	41000	69.6309	1.0	69.6309	0	118.705162	30.927946	118.704776	30.928268	2	341802
91	202411031550	51.0	41000	69.6309	1.0	69.6309	0	118.705162	30.927946	118.704776	30.928268	2	341802
91	202411031600	51.0	41000	69.6309	1.0	69.6309	0	118.705162	30.927946	118.704776	30.928268	2	341802
91	202411031610	51.0	41000	69.6309	1.0	69.6309	0	118.705162	30.927946	118.704776	30.928268	2	341802
91	202411031620	51.0	41000	69.6309	1.0	69.6309	0	118.705162	30.927946	118.704776	30.928268	2	341802
91	202411031630	51.0	41000	69.6309	1.0	69.6309	0	118.705162	30.927946	118.704776	30.928268	2	341802
91	202411031640	51.0	41000	69.6309	1.0	69.6309	0	118.705162	30.927946	118.704776	30.928268	2	341802
91	202411031650	51.0	41000	69.6309	1.0	69.6309	0	118.705162	30.927946	118.704776	30.928268	2	341802
91	202411031700	51.0	41000	69.6309	1.0	69.6309	0	118.705162	30.927946	118.704776	30.928268	2	341802
91	202411031710	51.0	41000	69.6309	1.0	69.6309	0	118.705162	30.927946	118.704776	30.928268	2	341802
91	202411031720	51.0	41000	69.6309	1.0	69.6309	0	118.705162	30.927946	118.704776	30.928268	2	341802
91	202411031730	51.0	41000	69.6309	1.0	69.6309	0	118.705162	30.927946	118.704776	30.928268	2	341802
91	202411031740	51.0	41000	69.6309	1.0	69.6309	0	118.705162	30.927946	118.704776	30.928268	2	341802
91	202411031750	51.0	41000	69.6309	1.0	69.6309	0	118.705162	30.927946	118.704776	30.928268	2	341802
91	202411031800	51.0	41000	69.6309	1.0	69.6309	0	118.705162	30.927946	118.704776	30.928268	2	341802
91	202411031810	51.0	41000	69.6309	1.0	69.6309	0	118.705162	30.927946	118.704776	30.928268	2	341802
91	202411031820	51.0	41000	69.6309	1.0	69.6309	0	118.705162	30.927946	118.704776	30.928268	2	341802
91	202411031830	51.0	41000	69.6309	1.0	69.6309	0	118.705162	30.927946	118.704776	30.928268	2	341802
91	202411031840	51.0	41000	69.6309	1.0	69.6309	0	118.705162	30.927946	118.704776	30.928268	2	341802
91	202411031850	51.0	41000	69.6309	1.0	69.6309	0	118.705162	30.927946	118.704776	30.928268	2	341802
91	202411031900	51.0	41000	69.6309	1.0	69.6309	0	118.705162	30.927946	118.704776	30.928268	2	341802
91	202411031910	51.0	41000	69.6309	1.0	69.6309	0	118.705162	30.927946	118.704776	30.928268	2	341802
91	202411031920	51.0	41000	69.6309	1.0	69.6309	0	118.705162	30.927946	118.704776	30.928268	2	341802
91	202411031930	51.0	41000	69.6309	1.0	69.6309	0	118.705162	30.927946	118.704776	30.928268	2	341802
91	202411031940	51.0	41000	69.6309	1.0	69.6309	0	118.705162	30.927946	118.704776	30.928268	2	341802
91	202411031950	51.0	41000	69.6309	1.0	69.6309	0	118.705162	30.927946	118.704776	30.928268	2	341802
91	202411032000	51.0	41000	69.6309	1.0	69.6309	0	118.705162	30.927946	118.704776	30.928268	2	341802
91	202411032010	51.0	41000	69.6309	1.0	69.6309	0	118.705162	30.927946	118.704776	30.928268	2	341802
91	202411032020	51.0	41000	69.6309	1.0	69.6309	0	118.705162	30.927946	118.704776	30.928268	2	341802
91	202411032030	51.0	41000	69.6309	1.0	69.6309	0	118.705162	30.927946	118.704776	30.928268	2	341802
91	202411032040	51.0	41000	69.6309	1.0	69.6309	0	118.705162	30.927946	118.704776	30.928268	2	341802
91	202411032050	51.0	41000	69.6309	1.0	69.6309	0	118.705162	30.927946	118.704776	30.928268	2	341802
91	202411032100	51.0	41000	69.6309	1.0	69.6309	0	118.705162	30.927946	118.704776	30.928268	2	341802
91	202411032110	51.0	41000	69.6309	1.0	69.6309	0	118.705162	30.927946	118.704776	30.928268	2	341802
91	202411032120	51.0	41000	69.6309	1.0	69.6309	0	118.705162	30.927946	118.704776	30.928268	2	341802
91	202411032130	51.0	41000	69.6309	1.0	69.6309	0	118.705162	30.927946	118.704776	30.928268	2	341802
91	202411032140	51.0	41000	69.6309	1.0	69.6309	0	118.705162	30.927946	118.704776	30.928268	2	341802
91	202411032150	51.0	41000	69.6309	1.0	69.6309	0	118.705162	30.927946	118.704776	30.928268	2	341802
91	202411032200	51.0	41000	69.6309	1.0	69.6309	0	118.705162	30.927946	118.704776	30.928268	2	341802
91	202411032210	51.0	41000	69.6309	1.0	69.6309	0	118.705162	30.927946	118.704776	30.928268	2	341802
91	202411032220	51.0	41000	69.6309	1.0	69.6309	0	118.705162	30.927946	118.704776	30.928268	2	341802
91	202411032230	51.0	41000	69.6309	1.0	69.6309	0	118.705162	30.927946	118.704776	30.928268	2	341802
91	202411032240	51.0	41000	69.6309	1.0	69.6309	0	118.705162	30.927946	118.704776	30.928268	2	341802
91	202411032250	51.0	41000	69.6309	1.0	69.6309	0	118.705162	30.927946	118.704776	30.928268	2	341802
91	202411032300	51.0	41000	69.6309	1.0	69.6309	0	118.705162	30.927946	118.704776	30.928268	2	341802
91	202411032310	51.0	41000	69.6309	1.0	69.6309	0	118.705162	30.927946	118.704776	30.928268	2	341802
91	202411032320	51.0	41000	69.6309	1.0	69.6309	0	118.705162	30.927946	118.704776	30.928268	2	341802
91	202411032330	51.0	41000	69.6309	1.0	69.6309	0	118.705162	30.927946	118.704776	30.928268	2	341802
91	202411032340	51.0	41000	69.6309	1.0	69.6309	0	118.705162	30.927946	118.704776	30.928268	2	341802
91	202411032350	51.0	41000	69.6309	1.0	69.6309	0	118.705162	30.927946	118.704776	30.928268	2	341802
94	202411060000	499.0	41000	66.3601	1.0	66.3601	0	118.670872	30.988344	118.667825	30.991187	3	341802
94	202411060010	499.0	41000	66.3601	1.0	66.3601	0	118.670872	30.988344	118.667825	30.991187	3	341802
94	202411060020	499.0	41000	66.3601	1.0	66.3601	0	118.670872	30.988344	118.667825	30.991187	3	341802
94	202411060030	499.0	41000	66.3601	1.0	66.3601	0	118.670872	30.988344	118.667825	30.991187	3	341802
94	202411060040	499.0	41000	66.3601	1.0	66.3601	0	118.670872	30.988344	118.667825	30.991187	3	341802
94	202411060050	499.0	41000	66.3601	1.0	66.3601	0	118.670872	30.988344	118.667825	30.991187	3	341802
94	202411060100	499.0	41000	66.3601	1.0	66.3601	0	118.670872	30.988344	118.667825	30.991187	3	341802
94	202411060110	499.0	41000	66.3601	1.0	66.3601	0	118.670872	30.988344	118.667825	30.991187	3	341802
94	202411060120	499.0	41000	66.3601	1.0	66.3601	0	118.670872	30.988344	118.667825	30.991187	3	341802
94	202411060130	499.0	41000	66.3601	1.0	66.3601	0	118.670872	30.988344	118.667825	30.991187	3	341802
94	202411060140	499.0	41000	66.3601	1.0	66.3601	0	118.670872	30.988344	118.667825	30.991187	3	341802
94	202411060150	499.0	41000	66.3601	1.0	66.3601	0	118.670872	30.988344	118.667825	30.991187	3	341802
94	202411060200	499.0	41000	66.3601	1.0	66.3601	0	118.670872	30.988344	118.667825	30.991187	3	341802
94	202411060210	499.0	41000	66.3601	1.0	66.3601	0	118.670872	30.988344	118.667825	30.991187	3	341802
94	202411060220	499.0	41000	66.3601	1.0	66.3601	0	118.670872	30.988344	118.667825	30.991187	3	341802
94	202411060230	499.0	41000	66.3601	1.0	66.3601	0	118.670872	30.988344	118.667825	30.991187	3	341802
94	202411060240	499.0	41000	66.3601	1.0	66.3601	0	118.670872	30.988344	118.667825	30.991187	3	341802
94	202411060250	499.0	41000	66.3601	1.0	66.3601	0	118.670872	30.988344	118.667825	30.991187	3	341802
94	202411060300	499.0	41000	66.3601	1.0	66.3601	0	118.670872	30.988344	118.667825	30.991187	3	341802
94	202411060310	499.0	41000	66.3601	1.0	66.3601	0	118.670872	30.988344	118.667825	30.991187	3	341802
94	202411060320	499.0	41000	66.3601	1.0	66.3601	0	118.670872	30.988344	118.667825	30.991187	3	341802
94	202411060330	499.0	41000	66.3601	1.0	66.3601	0	118.670872	30.988344	118.667825	30.991187	3	341802
94	202411060340	499.0	41000	66.3601	1.0	66.3601	0	118.670872	30.988344	118.667825	30.991187	3	341802
94	202411060350	499.0	41000	66.3601	1.0	66.3601	0	118.670872	30.988344	118.667825	30.991187	3	341802
94	202411060400	499.0	41000	66.3601	1.0	66.3601	0	118.670872	30.988344	118.667825	30.991187	3	341802
94	202411060410	499.0	41000	66.3601	1.0	66.3601	0	118.670872	30.988344	118.667825	30.991187	3	341802
94	202411060420	499.0	41000	66.3601	1.0	66.3601	0	118.670872	30.988344	118.667825	30.991187	3	341802
94	202411060430	499.0	41000	66.3601	1.0	66.3601	0	118.670872	30.988344	118.667825	30.991187	3	341802
94	202411060440	499.0	41000	66.3601	1.0	66.3601	0	118.670872	30.988344	118.667825	30.991187	3	341802
94	202411060450	499.0	41000	66.3601	1.0	66.3601	0	118.670872	30.988344	118.667825	30.991187	3	341802
94	202411060500	499.0	41000	66.3601	1.0	66.3601	0	118.670872	30.988344	118.667825	30.991187	3	341802
94	202411060510	499.0	41000	66.3601	1.0	66.3601	0	118.670872	30.988344	118.667825	30.991187	3	341802
94	202411060520	499.0	41000	66.3601	1.0	66.3601	0	118.670872	30.988344	118.667825	30.991187	3	341802
94	202411060530	499.0	41000	66.3601	1.0	66.3601	0	118.670872	30.988344	118.667825	30.991187	3	341802
94	202411060540	499.0	41000	66.3601	1.0	66.3601	0	118.670872	30.988344	118.667825	30.991187	3	341802
94	202411060550	499.0	41000	66.3601	1.0	66.3601	0	118.670872	30.988344	118.667825	30.991187	3	341802
94	202411060600	499.0	41000	66.3601	1.0	66.3601	0	118.670872	30.988344	118.667825	30.991187	3	341802
94	202411060610	499.0	41000	66.3601	1.0	66.3601	0	118.670872	30.988344	118.667825	30.991187	3	341802
94	202411060620	499.0	41000	66.3601	1.0	66.3601	0	118.670872	30.988344	118.667825	30.991187	3	341802
94	202411060630	499.0	41000	66.3601	1.0	66.3601	0	118.670872	30.988344	118.667825	30.991187	3	341802
94	202411060640	499.0	41000	66.3601	1.0	66.3601	0	118.670872	30.988344	118.667825	30.991187	3	341802
94	202411060650	499.0	41000	66.3601	1.0	66.3601	0	118.670872	30.988344	118.667825	30.991187	3	341802
94	202411060700	499.0	41000	66.3601	1.0	66.3601	0	118.670872	30.988344	118.667825	30.991187	3	341802
94	202411060710	499.0	41000	66.3601	1.0	66.3601	0	118.670872	30.988344	118.667825	30.991187	3	341802
94	202411060720	499.0	41000	66.3601	1.0	66.3601	0	118.670872	30.988344	118.667825	30.991187	3	341802
94	202411060730	499.0	41000	66.3601	1.0	66.3601	0	118.670872	30.988344	118.667825	30.991187	3	341802
94	202411060740	499.0	41000	66.3601	1.0	66.3601	0	118.670872	30.988344	118.667825	30.991187	3	341802
94	202411060750	499.0	41000	66.3601	1.0	66.3601	0	118.670872	30.988344	118.667825	30.991187	3	341802
94	202411060800	499.0	41000	66.3601	1.0	66.3601	0	118.670872	30.988344	118.667825	30.991187	3	341802
94	202411060810	499.0	41000	66.3601	1.0	66.3601	0	118.670872	30.988344	118.667825	30.991187	3	341802
94	202411060820	499.0	41000	66.3601	1.0	66.3601	0	118.670872	30.988344	118.667825	30.991187	3	341802
94	202411060830	499.0	41000	66.3601	1.0	66.3601	0	118.670872	30.988344	118.667825	30.991187	3	341802
94	202411060840	499.0	41000	66.3601	1.0	66.3601	0	118.670872	30.988344	118.667825	30.991187	3	341802
94	202411060850	499.0	41000	66.3601	1.0	66.3601	0	118.670872	30.988344	118.667825	30.991187	3	341802
94	202411060900	499.0	41000	66.3601	1.0	66.3601	0	118.670872	30.988344	118.667825	30.991187	3	341802
94	202411060910	499.0	41000	66.3601	1.0	66.3601	0	118.670872	30.988344	118.667825	30.991187	3	341802
94	202411060920	499.0	41000	66.3601	1.0	66.3601	0	118.670872	30.988344	118.667825	30.991187	3	341802
94	202411060930	499.0	41000	66.3601	1.0	66.3601	0	118.670872	30.988344	118.667825	30.991187	3	341802
94	202411060940	499.0	41000	66.3601	1.0	66.3601	0	118.670872	30.988344	118.667825	30.991187	3	341802
94	202411060950	499.0	41000	66.3601	1.0	66.3601	0	118.670872	30.988344	118.667825	30.991187	3	341802
94	202411061000	499.0	41000	66.3601	1.0	66.3601	0	118.670872	30.988344	118.667825	30.991187	3	341802
94	202411061010	499.0	41000	63.7275	1.041	66.3601	0	118.670872	30.988344	118.667825	30.991187	3	341802
94	202411061020	499.0	41000	66.3601	1.0	66.3601	0	118.670872	30.988344	118.667825	30.991187	3	341802
94	202411061030	499.0	41000	66.3601	1.0	66.3601	0	118.670872	30.988344	118.667825	30.991187	3	341802
94	202411061040	499.0	41000	66.3601	1.0	66.3601	0	118.670872	30.988344	118.667825	30.991187	3	341802
94	202411061050	499.0	41000	66.3601	1.0	66.3601	0	118.670872	30.988344	118.667825	30.991187	3	341802
94	202411061100	499.0	41000	66.3601	1.0	66.3601	0	118.670872	30.988344	118.667825	30.991187	3	341802
94	202411061110	499.0	41000	66.3601	1.0	66.3601	0	118.670872	30.988344	118.667825	30.991187	3	341802
94	202411061120	499.0	41000	66.3601	1.0	66.3601	0	118.670872	30.988344	118.667825	30.991187	3	341802
94	202411061130	499.0	41000	66.3601	1.0	66.3601	0	118.670872	30.988344	118.667825	30.991187	3	341802
94	202411061140	499.0	41000	66.3601	1.0	66.3601	0	118.670872	30.988344	118.667825	30.991187	3	341802
94	202411061150	499.0	41000	66.3601	1.0	66.3601	0	118.670872	30.988344	118.667825	30.991187	3	341802
94	202411061200	499.0	41000	66.3601	1.0	66.3601	0	118.670872	30.988344	118.667825	30.991187	3	341802
94	202411061210	499.0	41000	66.3601	1.0	66.3601	0	118.670872	30.988344	118.667825	30.991187	3	341802
94	202411061220	499.0	41000	66.3601	1.0	66.3601	0	118.670872	30.988344	118.667825	30.991187	3	341802
94	202411061230	499.0	41000	66.3601	1.0	66.3601	0	118.670872	30.988344	118.667825	30.991187	3	341802
94	202411061240	499.0	41000	66.3601	1.0	66.3601	0	118.670872	30.988344	118.667825	30.991187	3	341802
94	202411061250	499.0	41000	66.3601	1.0	66.3601	0	118.670872	30.988344	118.667825	30.991187	3	341802
94	202411061300	499.0	41000	66.3601	1.0	66.3601	0	118.670872	30.988344	118.667825	30.991187	3	341802
94	202411061310	499.0	41000	66.3601	1.0	66.3601	0	118.670872	30.988344	118.667825	30.991187	3	341802
94	202411061320	499.0	41000	66.3601	1.0	66.3601	0	118.670872	30.988344	118.667825	30.991187	3	341802
94	202411061330	499.0	41000	66.3601	1.0	66.3601	0	118.670872	30.988344	118.667825	30.991187	3	341802
94	202411061340	499.0	41000	66.3601	1.0	66.3601	0	118.670872	30.988344	118.667825	30.991187	3	341802
94	202411061350	499.0	41000	66.3601	1.0	66.3601	0	118.670872	30.988344	118.667825	30.991187	3	341802
94	202411061400	499.0	41000	66.3601	1.0	66.3601	0	118.670872	30.988344	118.667825	30.991187	3	341802
94	202411061410	499.0	41000	66.3601	1.0	66.3601	0	118.670872	30.988344	118.667825	30.991187	3	341802
94	202411061420	499.0	41000	66.3601	1.0	66.3601	0	118.670872	30.988344	118.667825	30.991187	3	341802
94	202411061430	499.0	41000	66.3601	1.0	66.3601	0	118.670872	30.988344	118.667825	30.991187	3	341802
94	202411061440	499.0	41000	66.3601	1.0	66.3601	0	118.670872	30.988344	118.667825	30.991187	3	341802
94	202411061450	499.0	41000	66.3601	1.0	66.3601	0	118.670872	30.988344	118.667825	30.991187	3	341802
94	202411061500	499.0	41000	66.7188	0.994	66.3601	0	118.670872	30.988344	118.667825	30.991187	3	341802
94	202411061510	499.0	41000	66.3601	1.0	66.3601	0	118.670872	30.988344	118.667825	30.991187	3	341802
94	202411061520	499.0	41000	66.3601	1.0	66.3601	0	118.670872	30.988344	118.667825	30.991187	3	341802
94	202411061530	499.0	41000	66.3601	1.0	66.3601	0	118.670872	30.988344	118.667825	30.991187	3	341802
94	202411061540	499.0	41000	66.3601	1.0	66.3601	0	118.670872	30.988344	118.667825	30.991187	3	341802
94	202411061550	499.0	41000	66.3601	1.0	66.3601	0	118.670872	30.988344	118.667825	30.991187	3	341802
94	202411061600	499.0	41000	66.3601	1.0	66.3601	0	118.670872	30.988344	118.667825	30.991187	3	341802
94	202411061610	499.0	41000	66.3601	1.0	66.3601	0	118.670872	30.988344	118.667825	30.991187	3	341802
94	202411061620	499.0	41000	66.3601	1.0	66.3601	0	118.670872	30.988344	118.667825	30.991187	3	341802
94	202411061630	499.0	41000	66.3601	1.0	66.3601	0	118.670872	30.988344	118.667825	30.991187	3	341802
94	202411061640	499.0	41000	66.3601	1.0	66.3601	0	118.670872	30.988344	118.667825	30.991187	3	341802
94	202411061650	499.0	41000	66.3601	1.0	66.3601	0	118.670872	30.988344	118.667825	30.991187	3	341802
94	202411061700	499.0	41000	66.3601	1.0	66.3601	0	118.670872	30.988344	118.667825	30.991187	3	341802
94	202411061710	499.0	41000	66.3601	1.0	66.3601	0	118.670872	30.988344	118.667825	30.991187	3	341802
94	202411061720	499.0	41000	66.3601	1.0	66.3601	0	118.670872	30.988344	118.667825	30.991187	3	341802
94	202411061730	499.0	41000	66.3601	1.0	66.3601	0	118.670872	30.988344	118.667825	30.991187	3	341802
94	202411061740	499.0	41000	66.3601	1.0	66.3601	0	118.670872	30.988344	118.667825	30.991187	3	341802
94	202411061750	499.0	41000	66.3601	1.0	66.3601	0	118.670872	30.988344	118.667825	30.991187	3	341802
94	202411061800	499.0	41000	67.4163	0.984	66.3601	0	118.670872	30.988344	118.667825	30.991187	3	341802
94	202411061810	499.0	41000	66.3601	1.0	66.3601	0	118.670872	30.988344	118.667825	30.991187	3	341802
94	202411061820	499.0	41000	66.3601	1.0	66.3601	0	118.670872	30.988344	118.667825	30.991187	3	341802
94	202411061830	499.0	41000	66.3601	1.0	66.3601	0	118.670872	30.988344	118.667825	30.991187	3	341802
94	202411061840	499.0	41000	66.3601	1.0	66.3601	0	118.670872	30.988344	118.667825	30.991187	3	341802
94	202411061850	499.0	41000	66.3601	1.0	66.3601	0	118.670872	30.988344	118.667825	30.991187	3	341802
94	202411061900	499.0	41000	66.3601	1.0	66.3601	0	118.670872	30.988344	118.667825	30.991187	3	341802
94	202411061910	499.0	41000	66.3601	1.0	66.3601	0	118.670872	30.988344	118.667825	30.991187	3	341802
94	202411061920	499.0	41000	66.3601	1.0	66.3601	0	118.670872	30.988344	118.667825	30.991187	3	341802
94	202411061930	499.0	41000	66.3601	1.0	66.3601	0	118.670872	30.988344	118.667825	30.991187	3	341802
94	202411061940	499.0	41000	66.3601	1.0	66.3601	0	118.670872	30.988344	118.667825	30.991187	3	341802
94	202411061950	499.0	41000	66.3601	1.0	66.3601	0	118.670872	30.988344	118.667825	30.991187	3	341802
94	202411062000	499.0	41000	66.3601	1.0	66.3601	0	118.670872	30.988344	118.667825	30.991187	3	341802
94	202411062010	499.0	41000	66.3601	1.0	66.3601	0	118.670872	30.988344	118.667825	30.991187	3	341802
94	202411062020	499.0	41000	66.3601	1.0	66.3601	0	118.670872	30.988344	118.667825	30.991187	3	341802
94	202411062030	499.0	41000	66.3601	1.0	66.3601	0	118.670872	30.988344	118.667825	30.991187	3	341802
94	202411062040	499.0	41000	66.3601	1.0	66.3601	0	118.670872	30.988344	118.667825	30.991187	3	341802
94	202411062050	499.0	41000	66.3601	1.0	66.3601	0	118.670872	30.988344	118.667825	30.991187	3	341802
94	202411062100	499.0	41000	66.3601	1.0	66.3601	0	118.670872	30.988344	118.667825	30.991187	3	341802
94	202411062110	499.0	41000	66.3601	1.0	66.3601	0	118.670872	30.988344	118.667825	30.991187	3	341802
94	202411062120	499.0	41000	66.3601	1.0	66.3601	0	118.670872	30.988344	118.667825	30.991187	3	341802
94	202411062130	499.0	41000	66.3601	1.0	66.3601	0	118.670872	30.988344	118.667825	30.991187	3	341802
94	202411062140	499.0	41000	66.3601	1.0	66.3601	0	118.670872	30.988344	118.667825	30.991187	3	341802
94	202411062150	499.0	41000	66.3601	1.0	66.3601	0	118.670872	30.988344	118.667825	30.991187	3	341802
94	202411062200	499.0	41000	66.3601	1.0	66.3601	0	118.670872	30.988344	118.667825	30.991187	3	341802
94	202411062210	499.0	41000	66.3601	1.0	66.3601	0	118.670872	30.988344	118.667825	30.991187	3	341802
94	202411062220	499.0	41000	66.3601	1.0	66.3601	0	118.670872	30.988344	118.667825	30.991187	3	341802
94	202411062230	499.0	41000	66.3601	1.0	66.3601	0	118.670872	30.988344	118.667825	30.991187	3	341802
94	202411062240	499.0	41000	66.3601	1.0	66.3601	0	118.670872	30.988344	118.667825	30.991187	3	341802
94	202411062250	499.0	41000	66.3601	1.0	66.3601	0	118.670872	30.988344	118.667825	30.991187	3	341802
94	202411062300	499.0	41000	66.3601	1.0	66.3601	0	118.670872	30.988344	118.667825	30.991187	3	341802
94	202411062310	499.0	41000	66.3601	1.0	66.3601	0	118.670872	30.988344	118.667825	30.991187	3	341802
94	202411062320	499.0	41000	66.3601	1.0	66.3601	0	118.670872	30.988344	118.667825	30.991187	3	341802
94	202411062330	499.0	41000	66.3601	1.0	66.3601	0	118.670872	30.988344	118.667825	30.991187	3	341802
94	202411062340	499.0	41000	66.3601	1.0	66.3601	0	118.670872	30.988344	118.667825	30.991187	3	341802
94	202411062350	499.0	41000	66.3601	1.0	66.3601	0	118.670872	30.988344	118.667825	30.991187	3	341802
94	202411090000	499.0	41000	66.3601	1.0	66.3601	0	118.670872	30.988344	118.667825	30.991187	3	341802
94	202411090010	499.0	41000	66.3601	1.0	66.3601	0	118.670872	30.988344	118.667825	30.991187	3	341802
94	202411090020	499.0	41000	66.3601	1.0	66.3601	0	118.670872	30.988344	118.667825	30.991187	3	341802
94	202411090030	499.0	41000	66.3601	1.0	66.3601	0	118.670872	30.988344	118.667825	30.991187	3	341802
94	202411090040	499.0	41000	66.3601	1.0	66.3601	0	118.670872	30.988344	118.667825	30.991187	3	341802
94	202411090050	499.0	41000	66.3601	1.0	66.3601	0	118.670872	30.988344	118.667825	30.991187	3	341802
94	202411090100	499.0	41000	66.3601	1.0	66.3601	0	118.670872	30.988344	118.667825	30.991187	3	341802
94	202411090110	499.0	41000	66.3601	1.0	66.3601	0	118.670872	30.988344	118.667825	30.991187	3	341802
94	202411090120	499.0	41000	66.3601	1.0	66.3601	0	118.670872	30.988344	118.667825	30.991187	3	341802
94	202411090130	499.0	41000	66.3601	1.0	66.3601	0	118.670872	30.988344	118.667825	30.991187	3	341802
94	202411090140	499.0	41000	66.3601	1.0	66.3601	0	118.670872	30.988344	118.667825	30.991187	3	341802
94	202411090150	499.0	41000	66.3601	1.0	66.3601	0	118.670872	30.988344	118.667825	30.991187	3	341802
94	202411090200	499.0	41000	66.3601	1.0	66.3601	0	118.670872	30.988344	118.667825	30.991187	3	341802
94	202411090210	499.0	41000	66.3601	1.0	66.3601	0	118.670872	30.988344	118.667825	30.991187	3	341802
94	202411090220	499.0	41000	66.3601	1.0	66.3601	0	118.670872	30.988344	118.667825	30.991187	3	341802
94	202411090230	499.0	41000	66.3601	1.0	66.3601	0	118.670872	30.988344	118.667825	30.991187	3	341802
94	202411090240	499.0	41000	66.3601	1.0	66.3601	0	118.670872	30.988344	118.667825	30.991187	3	341802
94	202411090250	499.0	41000	66.3601	1.0	66.3601	0	118.670872	30.988344	118.667825	30.991187	3	341802
94	202411090300	499.0	41000	66.3601	1.0	66.3601	0	118.670872	30.988344	118.667825	30.991187	3	341802
94	202411090310	499.0	41000	66.3601	1.0	66.3601	0	118.670872	30.988344	118.667825	30.991187	3	341802
94	202411090320	499.0	41000	66.3601	1.0	66.3601	0	118.670872	30.988344	118.667825	30.991187	3	341802
94	202411090330	499.0	41000	66.3601	1.0	66.3601	0	118.670872	30.988344	118.667825	30.991187	3	341802
94	202411090340	499.0	41000	66.3601	1.0	66.3601	0	118.670872	30.988344	118.667825	30.991187	3	341802
94	202411090350	499.0	41000	66.3601	1.0	66.3601	0	118.670872	30.988344	118.667825	30.991187	3	341802
94	202411090400	499.0	41000	66.3601	1.0	66.3601	0	118.670872	30.988344	118.667825	30.991187	3	341802
94	202411090410	499.0	41000	66.3601	1.0	66.3601	0	118.670872	30.988344	118.667825	30.991187	3	341802
94	202411090420	499.0	41000	66.3601	1.0	66.3601	0	118.670872	30.988344	118.667825	30.991187	3	341802
94	202411090430	499.0	41000	66.3601	1.0	66.3601	0	118.670872	30.988344	118.667825	30.991187	3	341802
94	202411090440	499.0	41000	66.3601	1.0	66.3601	0	118.670872	30.988344	118.667825	30.991187	3	341802
94	202411090450	499.0	41000	66.3601	1.0	66.3601	0	118.670872	30.988344	118.667825	30.991187	3	341802
94	202411090500	499.0	41000	66.3601	1.0	66.3601	0	118.670872	30.988344	118.667825	30.991187	3	341802
94	202411090510	499.0	41000	66.3601	1.0	66.3601	0	118.670872	30.988344	118.667825	30.991187	3	341802
94	202411090520	499.0	41000	66.3601	1.0	66.3601	0	118.670872	30.988344	118.667825	30.991187	3	341802
94	202411090530	499.0	41000	66.3601	1.0	66.3601	0	118.670872	30.988344	118.667825	30.991187	3	341802
94	202411090540	499.0	41000	66.3601	1.0	66.3601	0	118.670872	30.988344	118.667825	30.991187	3	341802
94	202411090550	499.0	41000	66.3601	1.0	66.3601	0	118.670872	30.988344	118.667825	30.991187	3	341802
94	202411090600	499.0	41000	66.3601	1.0	66.3601	0	118.670872	30.988344	118.667825	30.991187	3	341802
94	202411090610	499.0	41000	66.3601	1.0	66.3601	0	118.670872	30.988344	118.667825	30.991187	3	341802
94	202411090620	499.0	41000	66.3601	1.0	66.3601	0	118.670872	30.988344	118.667825	30.991187	3	341802
94	202411090630	499.0	41000	66.3601	1.0	66.3601	0	118.670872	30.988344	118.667825	30.991187	3	341802
94	202411090640	499.0	41000	66.3601	1.0	66.3601	0	118.670872	30.988344	118.667825	30.991187	3	341802
94	202411090650	499.0	41000	66.3601	1.0	66.3601	0	118.670872	30.988344	118.667825	30.991187	3	341802
94	202411090700	499.0	41000	66.3601	1.0	66.3601	0	118.670872	30.988344	118.667825	30.991187	3	341802
94	202411090710	499.0	41000	66.3601	1.0	66.3601	0	118.670872	30.988344	118.667825	30.991187	3	341802
94	202411090720	499.0	41000	66.3601	1.0	66.3601	0	118.670872	30.988344	118.667825	30.991187	3	341802
94	202411090730	499.0	41000	66.3601	1.0	66.3601	0	118.670872	30.988344	118.667825	30.991187	3	341802
94	202411090740	499.0	41000	66.3601	1.0	66.3601	0	118.670872	30.988344	118.667825	30.991187	3	341802
94	202411090750	499.0	41000	66.3601	1.0	66.3601	0	118.670872	30.988344	118.667825	30.991187	3	341802
94	202411090800	499.0	41000	66.3601	1.0	66.3601	0	118.670872	30.988344	118.667825	30.991187	3	341802
94	202411090810	499.0	41000	66.3601	1.0	66.3601	0	118.670872	30.988344	118.667825	30.991187	3	341802
94	202411090820	499.0	41000	66.3601	1.0	66.3601	0	118.670872	30.988344	118.667825	30.991187	3	341802
94	202411090830	499.0	41000	66.3601	1.0	66.3601	0	118.670872	30.988344	118.667825	30.991187	3	341802
94	202411090840	499.0	41000	66.3601	1.0	66.3601	0	118.670872	30.988344	118.667825	30.991187	3	341802
94	202411090850	499.0	41000	66.3601	1.0	66.3601	0	118.670872	30.988344	118.667825	30.991187	3	341802
94	202411090900	499.0	41000	66.3601	1.0	66.3601	0	118.670872	30.988344	118.667825	30.991187	3	341802
94	202411090910	499.0	41000	66.3601	1.0	66.3601	0	118.670872	30.988344	118.667825	30.991187	3	341802
94	202411090920	499.0	41000	66.3601	1.0	66.3601	0	118.670872	30.988344	118.667825	30.991187	3	341802
94	202411090930	499.0	41000	66.3601	1.0	66.3601	0	118.670872	30.988344	118.667825	30.991187	3	341802
94	202411090940	499.0	41000	66.3601	1.0	66.3601	0	118.670872	30.988344	118.667825	30.991187	3	341802
94	202411090950	499.0	41000	66.3601	1.0	66.3601	0	118.670872	30.988344	118.667825	30.991187	3	341802
94	202411091000	499.0	41000	66.3601	1.0	66.3601	0	118.670872	30.988344	118.667825	30.991187	3	341802
94	202411091010	499.0	41000	66.3601	1.0	66.3601	0	118.670872	30.988344	118.667825	30.991187	3	341802
94	202411091020	499.0	41000	66.3601	1.0	66.3601	0	118.670872	30.988344	118.667825	30.991187	3	341802
94	202411091030	499.0	41000	66.3601	1.0	66.3601	0	118.670872	30.988344	118.667825	30.991187	3	341802
94	202411091040	499.0	41000	66.3601	1.0	66.3601	0	118.670872	30.988344	118.667825	30.991187	3	341802
94	202411091050	499.0	41000	66.3601	1.0	66.3601	0	118.670872	30.988344	118.667825	30.991187	3	341802
94	202411091100	499.0	41000	66.3601	1.0	66.3601	0	118.670872	30.988344	118.667825	30.991187	3	341802
94	202411091110	499.0	41000	66.3601	1.0	66.3601	0	118.670872	30.988344	118.667825	30.991187	3	341802
94	202411091120	499.0	41000	66.3601	1.0	66.3601	0	118.670872	30.988344	118.667825	30.991187	3	341802
94	202411091130	499.0	41000	66.3601	1.0	66.3601	0	118.670872	30.988344	118.667825	30.991187	3	341802
94	202411091140	499.0	41000	66.3601	1.0	66.3601	0	118.670872	30.988344	118.667825	30.991187	3	341802
94	202411091150	499.0	41000	66.3601	1.0	66.3601	0	118.670872	30.988344	118.667825	30.991187	3	341802
94	202411091200	499.0	41000	66.3601	1.0	66.3601	0	118.670872	30.988344	118.667825	30.991187	3	341802
94	202411091210	499.0	41000	66.3601	1.0	66.3601	0	118.670872	30.988344	118.667825	30.991187	3	341802
94	202411091220	499.0	41000	66.3601	1.0	66.3601	0	118.670872	30.988344	118.667825	30.991187	3	341802
94	202411091230	499.0	41000	66.3601	1.0	66.3601	0	118.670872	30.988344	118.667825	30.991187	3	341802
94	202411091240	499.0	41000	66.3601	1.0	66.3601	0	118.670872	30.988344	118.667825	30.991187	3	341802
94	202411091250	499.0	41000	66.3601	1.0	66.3601	0	118.670872	30.988344	118.667825	30.991187	3	341802
94	202411091300	499.0	41000	66.3601	1.0	66.3601	0	118.670872	30.988344	118.667825	30.991187	3	341802
94	202411091310	499.0	41000	66.3601	1.0	66.3601	0	118.670872	30.988344	118.667825	30.991187	3	341802
94	202411091320	499.0	41000	66.3601	1.0	66.3601	0	118.670872	30.988344	118.667825	30.991187	3	341802
94	202411091330	499.0	41000	66.3601	1.0	66.3601	0	118.670872	30.988344	118.667825	30.991187	3	341802
94	202411091340	499.0	41000	66.3601	1.0	66.3601	0	118.670872	30.988344	118.667825	30.991187	3	341802
94	202411091350	499.0	41000	66.3601	1.0	66.3601	0	118.670872	30.988344	118.667825	30.991187	3	341802
94	202411091400	499.0	41000	64.9739	1.021	66.3601	0	118.670872	30.988344	118.667825	30.991187	3	341802
94	202411091410	499.0	41000	66.3601	1.0	66.3601	0	118.670872	30.988344	118.667825	30.991187	3	341802
94	202411091420	499.0	41000	66.3601	1.0	66.3601	0	118.670872	30.988344	118.667825	30.991187	3	341802
94	202411091430	499.0	41000	66.3601	1.0	66.3601	0	118.670872	30.988344	118.667825	30.991187	3	341802
94	202411091440	499.0	41000	66.3601	1.0	66.3601	0	118.670872	30.988344	118.667825	30.991187	3	341802
94	202411091450	499.0	41000	66.3601	1.0	66.3601	0	118.670872	30.988344	118.667825	30.991187	3	341802
94	202411091500	499.0	41000	66.3601	1.0	66.3601	0	118.670872	30.988344	118.667825	30.991187	3	341802
94	202411091510	499.0	41000	66.3601	1.0	66.3601	0	118.670872	30.988344	118.667825	30.991187	3	341802
94	202411091520	499.0	41000	66.3601	1.0	66.3601	0	118.670872	30.988344	118.667825	30.991187	3	341802
94	202411091530	499.0	41000	66.3601	1.0	66.3601	0	118.670872	30.988344	118.667825	30.991187	3	341802
94	202411091540	499.0	41000	66.3601	1.0	66.3601	0	118.670872	30.988344	118.667825	30.991187	3	341802
94	202411091550	499.0	41000	66.3601	1.0	66.3601	0	118.670872	30.988344	118.667825	30.991187	3	341802
94	202411091600	499.0	41000	59.8566	1.108	66.3601	0	118.670872	30.988344	118.667825	30.991187	3	341802
94	202411091610	499.0	41000	66.3601	1.0	66.3601	0	118.670872	30.988344	118.667825	30.991187	3	341802
94	202411091620	499.0	41000	62.5337	1.061	66.3601	0	118.670872	30.988344	118.667825	30.991187	3	341802
94	202411091630	499.0	41000	66.3601	1.0	66.3601	0	118.670872	30.988344	118.667825	30.991187	3	341802
94	202411091640	499.0	41000	66.3601	1.0	66.3601	0	118.670872	30.988344	118.667825	30.991187	3	341802
94	202411091650	499.0	41000	66.3601	1.0	66.3601	0	118.670872	30.988344	118.667825	30.991187	3	341802
94	202411091700	499.0	41000	66.3601	1.0	66.3601	0	118.670872	30.988344	118.667825	30.991187	3	341802
94	202411091710	499.0	41000	66.3601	1.0	66.3601	0	118.670872	30.988344	118.667825	30.991187	3	341802
94	202411091720	499.0	41000	66.3601	1.0	66.3601	0	118.670872	30.988344	118.667825	30.991187	3	341802
94	202411091730	499.0	41000	66.3601	1.0	66.3601	0	118.670872	30.988344	118.667825	30.991187	3	341802
94	202411091740	499.0	41000	66.3601	1.0	66.3601	0	118.670872	30.988344	118.667825	30.991187	3	341802
94	202411091750	499.0	41000	66.3601	1.0	66.3601	0	118.670872	30.988344	118.667825	30.991187	3	341802
94	202411091800	499.0	41000	66.3601	1.0	66.3601	0	118.670872	30.988344	118.667825	30.991187	3	341802
94	202411091810	499.0	41000	66.3601	1.0	66.3601	0	118.670872	30.988344	118.667825	30.991187	3	341802
94	202411091820	499.0	41000	65.803	1.008	66.3601	0	118.670872	30.988344	118.667825	30.991187	3	341802
94	202411091830	499.0	41000	65.8743	1.007	66.3601	0	118.670872	30.988344	118.667825	30.991187	3	341802
94	202411091840	499.0	41000	66.3601	1.0	66.3601	0	118.670872	30.988344	118.667825	30.991187	3	341802
94	202411091850	499.0	41000	66.3601	1.0	66.3601	0	118.670872	30.988344	118.667825	30.991187	3	341802
94	202411091900	499.0	41000	66.3601	1.0	66.3601	0	118.670872	30.988344	118.667825	30.991187	3	341802
94	202411091910	499.0	41000	66.3601	1.0	66.3601	0	118.670872	30.988344	118.667825	30.991187	3	341802
94	202411091920	499.0	41000	66.3601	1.0	66.3601	0	118.670872	30.988344	118.667825	30.991187	3	341802
94	202411091930	499.0	41000	65.214	1.017	66.3601	0	118.670872	30.988344	118.667825	30.991187	3	341802
94	202411091940	499.0	41000	66.3601	1.0	66.3601	0	118.670872	30.988344	118.667825	30.991187	3	341802
94	202411091950	499.0	41000	66.3601	1.0	66.3601	0	118.670872	30.988344	118.667825	30.991187	3	341802
94	202411092000	499.0	41000	66.3601	1.0	66.3601	0	118.670872	30.988344	118.667825	30.991187	3	341802
94	202411092010	499.0	41000	66.3601	1.0	66.3601	0	118.670872	30.988344	118.667825	30.991187	3	341802
94	202411092020	499.0	41000	66.3601	1.0	66.3601	0	118.670872	30.988344	118.667825	30.991187	3	341802
94	202411092030	499.0	41000	66.3601	1.0	66.3601	0	118.670872	30.988344	118.667825	30.991187	3	341802
94	202411092040	499.0	41000	66.3601	1.0	66.3601	0	118.670872	30.988344	118.667825	30.991187	3	341802
94	202411092050	499.0	41000	66.3601	1.0	66.3601	0	118.670872	30.988344	118.667825	30.991187	3	341802
94	202411092100	499.0	41000	66.3601	1.0	66.3601	0	118.670872	30.988344	118.667825	30.991187	3	341802
94	202411092110	499.0	41000	66.3601	1.0	66.3601	0	118.670872	30.988344	118.667825	30.991187	3	341802
94	202411092120	499.0	41000	66.3601	1.0	66.3601	0	118.670872	30.988344	118.667825	30.991187	3	341802
94	202411092130	499.0	41000	66.3601	1.0	66.3601	0	118.670872	30.988344	118.667825	30.991187	3	341802
94	202411092140	499.0	41000	66.3601	1.0	66.3601	0	118.670872	30.988344	118.667825	30.991187	3	341802
94	202411092150	499.0	41000	66.3601	1.0	66.3601	0	118.670872	30.988344	118.667825	30.991187	3	341802
94	202411092200	499.0	41000	66.3601	1.0	66.3601	0	118.670872	30.988344	118.667825	30.991187	3	341802
94	202411092210	499.0	41000	66.3601	1.0	66.3601	0	118.670872	30.988344	118.667825	30.991187	3	341802
94	202411092220	499.0	41000	66.3601	1.0	66.3601	0	118.670872	30.988344	118.667825	30.991187	3	341802
94	202411092230	499.0	41000	66.3601	1.0	66.3601	0	118.670872	30.988344	118.667825	30.991187	3	341802
94	202411092240	499.0	41000	66.3601	1.0	66.3601	0	118.670872	30.988344	118.667825	30.991187	3	341802
94	202411092250	499.0	41000	66.3601	1.0	66.3601	0	118.670872	30.988344	118.667825	30.991187	3	341802
94	202411092300	499.0	41000	66.3601	1.0	66.3601	0	118.670872	30.988344	118.667825	30.991187	3	341802
94	202411092310	499.0	41000	66.3601	1.0	66.3601	0	118.670872	30.988344	118.667825	30.991187	3	341802
94	202411092320	499.0	41000	66.3601	1.0	66.3601	0	118.670872	30.988344	118.667825	30.991187	3	341802
94	202411092330	499.0	41000	66.3601	1.0	66.3601	0	118.670872	30.988344	118.667825	30.991187	3	341802
94	202411092340	499.0	41000	66.3601	1.0	66.3601	0	118.670872	30.988344	118.667825	30.991187	3	341802
94	202411092350	499.0	41000	66.3601	1.0	66.3601	0	118.670872	30.988344	118.667825	30.991187	3	341802
95	202411040000	156.0	41000	59.9226	1.0	59.9226	0	118.667825	30.991187	118.666677	30.992201	3	341802
95	202411040010	156.0	41000	59.9226	1.0	59.9226	0	118.667825	30.991187	118.666677	30.992201	3	341802
95	202411040020	156.0	41000	59.9226	1.0	59.9226	0	118.667825	30.991187	118.666677	30.992201	3	341802
95	202411040030	156.0	41000	59.9226	1.0	59.9226	0	118.667825	30.991187	118.666677	30.992201	3	341802
95	202411040040	156.0	41000	59.9226	1.0	59.9226	0	118.667825	30.991187	118.666677	30.992201	3	341802
95	202411040050	156.0	41000	59.9226	1.0	59.9226	0	118.667825	30.991187	118.666677	30.992201	3	341802
95	202411040100	156.0	41000	59.9226	1.0	59.9226	0	118.667825	30.991187	118.666677	30.992201	3	341802
95	202411040110	156.0	41000	59.9226	1.0	59.9226	0	118.667825	30.991187	118.666677	30.992201	3	341802
95	202411040120	156.0	41000	59.9226	1.0	59.9226	0	118.667825	30.991187	118.666677	30.992201	3	341802
95	202411040130	156.0	41000	59.9226	1.0	59.9226	0	118.667825	30.991187	118.666677	30.992201	3	341802
95	202411040140	156.0	41000	59.9226	1.0	59.9226	0	118.667825	30.991187	118.666677	30.992201	3	341802
95	202411040150	156.0	41000	59.9226	1.0	59.9226	0	118.667825	30.991187	118.666677	30.992201	3	341802
95	202411040200	156.0	41000	59.9226	1.0	59.9226	0	118.667825	30.991187	118.666677	30.992201	3	341802
95	202411040210	156.0	41000	59.9226	1.0	59.9226	0	118.667825	30.991187	118.666677	30.992201	3	341802
95	202411040220	156.0	41000	59.9226	1.0	59.9226	0	118.667825	30.991187	118.666677	30.992201	3	341802
95	202411040230	156.0	41000	59.9226	1.0	59.9226	0	118.667825	30.991187	118.666677	30.992201	3	341802
95	202411040240	156.0	41000	59.9226	1.0	59.9226	0	118.667825	30.991187	118.666677	30.992201	3	341802
95	202411040250	156.0	41000	59.9226	1.0	59.9226	0	118.667825	30.991187	118.666677	30.992201	3	341802
95	202411040300	156.0	41000	59.9226	1.0	59.9226	0	118.667825	30.991187	118.666677	30.992201	3	341802
95	202411040310	156.0	41000	59.9226	1.0	59.9226	0	118.667825	30.991187	118.666677	30.992201	3	341802
95	202411040320	156.0	41000	59.9226	1.0	59.9226	0	118.667825	30.991187	118.666677	30.992201	3	341802
95	202411040330	156.0	41000	59.9226	1.0	59.9226	0	118.667825	30.991187	118.666677	30.992201	3	341802
95	202411040340	156.0	41000	59.9226	1.0	59.9226	0	118.667825	30.991187	118.666677	30.992201	3	341802
95	202411040350	156.0	41000	59.9226	1.0	59.9226	0	118.667825	30.991187	118.666677	30.992201	3	341802
95	202411040400	156.0	41000	59.9226	1.0	59.9226	0	118.667825	30.991187	118.666677	30.992201	3	341802
95	202411040410	156.0	41000	59.9226	1.0	59.9226	0	118.667825	30.991187	118.666677	30.992201	3	341802
95	202411040420	156.0	41000	59.9226	1.0	59.9226	0	118.667825	30.991187	118.666677	30.992201	3	341802
95	202411040430	156.0	41000	59.9226	1.0	59.9226	0	118.667825	30.991187	118.666677	30.992201	3	341802
95	202411040440	156.0	41000	59.9226	1.0	59.9226	0	118.667825	30.991187	118.666677	30.992201	3	341802
95	202411040450	156.0	41000	59.9226	1.0	59.9226	0	118.667825	30.991187	118.666677	30.992201	3	341802
95	202411040500	156.0	41000	59.9226	1.0	59.9226	0	118.667825	30.991187	118.666677	30.992201	3	341802
95	202411040510	156.0	41000	59.9226	1.0	59.9226	0	118.667825	30.991187	118.666677	30.992201	3	341802
95	202411040520	156.0	41000	59.9226	1.0	59.9226	0	118.667825	30.991187	118.666677	30.992201	3	341802
95	202411040530	156.0	41000	59.9226	1.0	59.9226	0	118.667825	30.991187	118.666677	30.992201	3	341802
95	202411040540	156.0	41000	59.9226	1.0	59.9226	0	118.667825	30.991187	118.666677	30.992201	3	341802
95	202411040550	156.0	41000	59.9226	1.0	59.9226	0	118.667825	30.991187	118.666677	30.992201	3	341802
95	202411040600	156.0	41000	59.9226	1.0	59.9226	0	118.667825	30.991187	118.666677	30.992201	3	341802
95	202411040610	156.0	41000	59.9226	1.0	59.9226	0	118.667825	30.991187	118.666677	30.992201	3	341802
95	202411040620	156.0	41000	59.9226	1.0	59.9226	0	118.667825	30.991187	118.666677	30.992201	3	341802
95	202411040630	156.0	41000	59.9226	1.0	59.9226	0	118.667825	30.991187	118.666677	30.992201	3	341802
95	202411040640	156.0	41000	59.9226	1.0	59.9226	0	118.667825	30.991187	118.666677	30.992201	3	341802
95	202411040650	156.0	41000	59.9226	1.0	59.9226	0	118.667825	30.991187	118.666677	30.992201	3	341802
95	202411040700	156.0	41000	59.9226	1.0	59.9226	0	118.667825	30.991187	118.666677	30.992201	3	341802
95	202411040710	156.0	41000	59.9226	1.0	59.9226	0	118.667825	30.991187	118.666677	30.992201	3	341802
95	202411040720	156.0	41000	59.9226	1.0	59.9226	0	118.667825	30.991187	118.666677	30.992201	3	341802
95	202411040730	156.0	41000	59.9226	1.0	59.9226	0	118.667825	30.991187	118.666677	30.992201	3	341802
95	202411040740	156.0	41000	59.9226	1.0	59.9226	0	118.667825	30.991187	118.666677	30.992201	3	341802
95	202411040750	156.0	41000	59.9226	1.0	59.9226	0	118.667825	30.991187	118.666677	30.992201	3	341802
95	202411040800	156.0	41000	59.9226	1.0	59.9226	0	118.667825	30.991187	118.666677	30.992201	3	341802
95	202411040810	156.0	41000	59.9226	1.0	59.9226	0	118.667825	30.991187	118.666677	30.992201	3	341802
95	202411040820	156.0	41000	59.9226	1.0	59.9226	0	118.667825	30.991187	118.666677	30.992201	3	341802
95	202411040830	156.0	41000	59.9226	1.0	59.9226	0	118.667825	30.991187	118.666677	30.992201	3	341802
95	202411040840	156.0	41000	59.9226	1.0	59.9226	0	118.667825	30.991187	118.666677	30.992201	3	341802
95	202411040850	156.0	41000	59.9226	1.0	59.9226	0	118.667825	30.991187	118.666677	30.992201	3	341802
95	202411040900	156.0	41000	59.9226	1.0	59.9226	0	118.667825	30.991187	118.666677	30.992201	3	341802
95	202411040910	156.0	41000	59.9226	1.0	59.9226	0	118.667825	30.991187	118.666677	30.992201	3	341802
95	202411040920	156.0	41000	59.9226	1.0	59.9226	0	118.667825	30.991187	118.666677	30.992201	3	341802
95	202411040930	156.0	41000	59.9226	1.0	59.9226	0	118.667825	30.991187	118.666677	30.992201	3	341802
95	202411040940	156.0	41000	59.9226	1.0	59.9226	0	118.667825	30.991187	118.666677	30.992201	3	341802
95	202411040950	156.0	41000	59.9226	1.0	59.9226	0	118.667825	30.991187	118.666677	30.992201	3	341802
95	202411041000	156.0	41000	59.9226	1.0	59.9226	0	118.667825	30.991187	118.666677	30.992201	3	341802
95	202411041010	156.0	41000	62.5698	0.957	59.9226	0	118.667825	30.991187	118.666677	30.992201	3	341802
95	202411041020	156.0	41000	59.9226	1.0	59.9226	0	118.667825	30.991187	118.666677	30.992201	3	341802
95	202411041030	156.0	41000	59.9226	1.0	59.9226	0	118.667825	30.991187	118.666677	30.992201	3	341802
95	202411041040	156.0	41000	59.9226	1.0	59.9226	0	118.667825	30.991187	118.666677	30.992201	3	341802
95	202411041050	156.0	41000	59.9226	1.0	59.9226	0	118.667825	30.991187	118.666677	30.992201	3	341802
95	202411041100	156.0	41000	59.9226	1.0	59.9226	0	118.667825	30.991187	118.666677	30.992201	3	341802
95	202411041110	156.0	41000	64.8828	0.923	59.9226	0	118.667825	30.991187	118.666677	30.992201	3	341802
95	202411041120	156.0	41000	59.9226	1.0	59.9226	0	118.667825	30.991187	118.666677	30.992201	3	341802
95	202411041130	156.0	41000	59.9226	1.0	59.9226	0	118.667825	30.991187	118.666677	30.992201	3	341802
95	202411041140	156.0	41000	59.9226	1.0	59.9226	0	118.667825	30.991187	118.666677	30.992201	3	341802
95	202411041150	156.0	41000	59.9226	1.0	59.9226	0	118.667825	30.991187	118.666677	30.992201	3	341802
95	202411041200	156.0	41000	59.9226	1.0	59.9226	0	118.667825	30.991187	118.666677	30.992201	3	341802
95	202411041210	156.0	41000	59.9226	1.0	59.9226	0	118.667825	30.991187	118.666677	30.992201	3	341802
95	202411041220	156.0	41000	59.9226	1.0	59.9226	0	118.667825	30.991187	118.666677	30.992201	3	341802
95	202411041230	156.0	41000	59.9226	1.0	59.9226	0	118.667825	30.991187	118.666677	30.992201	3	341802
95	202411041240	156.0	41000	59.9226	1.0	59.9226	0	118.667825	30.991187	118.666677	30.992201	3	341802
95	202411041250	156.0	41000	70.0721	0.855	59.9226	0	118.667825	30.991187	118.666677	30.992201	3	341802
95	202411041300	156.0	41000	59.9226	1.0	59.9226	0	118.667825	30.991187	118.666677	30.992201	3	341802
95	202411041310	156.0	41000	59.9226	1.0	59.9226	0	118.667825	30.991187	118.666677	30.992201	3	341802
95	202411041320	156.0	41000	59.9226	1.0	59.9226	0	118.667825	30.991187	118.666677	30.992201	3	341802
95	202411041330	156.0	41000	59.9226	1.0	59.9226	0	118.667825	30.991187	118.666677	30.992201	3	341802
95	202411041340	156.0	41000	59.9226	1.0	59.9226	0	118.667825	30.991187	118.666677	30.992201	3	341802
95	202411041350	156.0	41000	59.9226	1.0	59.9226	0	118.667825	30.991187	118.666677	30.992201	3	341802
95	202411041400	156.0	41000	59.9226	1.0	59.9226	0	118.667825	30.991187	118.666677	30.992201	3	341802
95	202411041410	156.0	41000	59.9226	1.0	59.9226	0	118.667825	30.991187	118.666677	30.992201	3	341802
95	202411041420	156.0	41000	59.9226	1.0	59.9226	0	118.667825	30.991187	118.666677	30.992201	3	341802
95	202411041430	156.0	41000	59.9226	1.0	59.9226	0	118.667825	30.991187	118.666677	30.992201	3	341802
95	202411041440	156.0	41000	59.9226	1.0	59.9226	0	118.667825	30.991187	118.666677	30.992201	3	341802
95	202411041450	156.0	41000	59.9226	1.0	59.9226	0	118.667825	30.991187	118.666677	30.992201	3	341802
95	202411041500	156.0	41000	59.9226	1.0	59.9226	0	118.667825	30.991187	118.666677	30.992201	3	341802
95	202411041510	156.0	41000	59.9226	1.0	59.9226	0	118.667825	30.991187	118.666677	30.992201	3	341802
95	202411041520	156.0	41000	59.9226	1.0	59.9226	0	118.667825	30.991187	118.666677	30.992201	3	341802
95	202411041530	156.0	41000	59.9226	1.0	59.9226	0	118.667825	30.991187	118.666677	30.992201	3	341802
95	202411041540	156.0	41000	59.9226	1.0	59.9226	0	118.667825	30.991187	118.666677	30.992201	3	341802
95	202411041550	156.0	41000	59.9226	1.0	59.9226	0	118.667825	30.991187	118.666677	30.992201	3	341802
95	202411041600	156.0	41000	74.2347	0.807	59.9226	0	118.667825	30.991187	118.666677	30.992201	3	341802
95	202411041610	156.0	41000	59.9226	1.0	59.9226	0	118.667825	30.991187	118.666677	30.992201	3	341802
95	202411041620	156.0	41000	59.9226	1.0	59.9226	0	118.667825	30.991187	118.666677	30.992201	3	341802
95	202411041630	156.0	41000	59.9226	1.0	59.9226	0	118.667825	30.991187	118.666677	30.992201	3	341802
95	202411041640	156.0	41000	59.9226	1.0	59.9226	0	118.667825	30.991187	118.666677	30.992201	3	341802
95	202411041650	156.0	41000	59.9226	1.0	59.9226	0	118.667825	30.991187	118.666677	30.992201	3	341802
95	202411041700	156.0	41000	59.9226	1.0	59.9226	0	118.667825	30.991187	118.666677	30.992201	3	341802
95	202411041710	156.0	41000	64.007	0.936	59.9226	0	118.667825	30.991187	118.666677	30.992201	3	341802
95	202411041720	156.0	41000	63.2123	0.947	59.9226	0	118.667825	30.991187	118.666677	30.992201	3	341802
95	202411041730	156.0	41000	64.1118	0.934	59.9226	0	118.667825	30.991187	118.666677	30.992201	3	341802
95	202411041740	156.0	41000	59.9226	1.0	59.9226	0	118.667825	30.991187	118.666677	30.992201	3	341802
95	202411041750	156.0	41000	59.9226	1.0	59.9226	0	118.667825	30.991187	118.666677	30.992201	3	341802
95	202411041800	156.0	41000	59.9226	1.0	59.9226	0	118.667825	30.991187	118.666677	30.992201	3	341802
95	202411041810	156.0	41000	59.9226	1.0	59.9226	0	118.667825	30.991187	118.666677	30.992201	3	341802
95	202411041820	156.0	41000	59.9226	1.0	59.9226	0	118.667825	30.991187	118.666677	30.992201	3	341802
95	202411041830	156.0	41000	59.9226	1.0	59.9226	0	118.667825	30.991187	118.666677	30.992201	3	341802
95	202411041840	156.0	41000	59.9226	1.0	59.9226	0	118.667825	30.991187	118.666677	30.992201	3	341802
95	202411041850	156.0	41000	59.9226	1.0	59.9226	0	118.667825	30.991187	118.666677	30.992201	3	341802
95	202411041900	156.0	41000	57.8192	1.036	59.9226	0	118.667825	30.991187	118.666677	30.992201	3	341802
95	202411041910	156.0	41000	59.9226	1.0	59.9226	0	118.667825	30.991187	118.666677	30.992201	3	341802
95	202411041920	156.0	41000	59.9226	1.0	59.9226	0	118.667825	30.991187	118.666677	30.992201	3	341802
95	202411041930	156.0	41000	59.9226	1.0	59.9226	0	118.667825	30.991187	118.666677	30.992201	3	341802
95	202411041940	156.0	41000	59.9226	1.0	59.9226	0	118.667825	30.991187	118.666677	30.992201	3	341802
95	202411041950	156.0	41000	59.9226	1.0	59.9226	0	118.667825	30.991187	118.666677	30.992201	3	341802
95	202411042000	156.0	41000	59.9226	1.0	59.9226	0	118.667825	30.991187	118.666677	30.992201	3	341802
95	202411042010	156.0	41000	59.9226	1.0	59.9226	0	118.667825	30.991187	118.666677	30.992201	3	341802
95	202411042020	156.0	41000	59.9226	1.0	59.9226	0	118.667825	30.991187	118.666677	30.992201	3	341802
95	202411042030	156.0	41000	59.9226	1.0	59.9226	0	118.667825	30.991187	118.666677	30.992201	3	341802
95	202411042040	156.0	41000	59.9226	1.0	59.9226	0	118.667825	30.991187	118.666677	30.992201	3	341802
95	202411042050	156.0	41000	59.9226	1.0	59.9226	0	118.667825	30.991187	118.666677	30.992201	3	341802
95	202411042100	156.0	41000	59.9226	1.0	59.9226	0	118.667825	30.991187	118.666677	30.992201	3	341802
95	202411042110	156.0	41000	59.9226	1.0	59.9226	0	118.667825	30.991187	118.666677	30.992201	3	341802
95	202411042120	156.0	41000	59.9226	1.0	59.9226	0	118.667825	30.991187	118.666677	30.992201	3	341802
95	202411042130	156.0	41000	59.9226	1.0	59.9226	0	118.667825	30.991187	118.666677	30.992201	3	341802
95	202411042140	156.0	41000	59.9226	1.0	59.9226	0	118.667825	30.991187	118.666677	30.992201	3	341802
95	202411042150	156.0	41000	59.9226	1.0	59.9226	0	118.667825	30.991187	118.666677	30.992201	3	341802
95	202411042200	156.0	41000	59.9226	1.0	59.9226	0	118.667825	30.991187	118.666677	30.992201	3	341802
95	202411042210	156.0	41000	59.9226	1.0	59.9226	0	118.667825	30.991187	118.666677	30.992201	3	341802
95	202411042220	156.0	41000	59.9226	1.0	59.9226	0	118.667825	30.991187	118.666677	30.992201	3	341802
95	202411042230	156.0	41000	59.9226	1.0	59.9226	0	118.667825	30.991187	118.666677	30.992201	3	341802
95	202411042240	156.0	41000	59.9226	1.0	59.9226	0	118.667825	30.991187	118.666677	30.992201	3	341802
95	202411042250	156.0	41000	59.9226	1.0	59.9226	0	118.667825	30.991187	118.666677	30.992201	3	341802
95	202411042300	156.0	41000	59.9226	1.0	59.9226	0	118.667825	30.991187	118.666677	30.992201	3	341802
95	202411042310	156.0	41000	59.9226	1.0	59.9226	0	118.667825	30.991187	118.666677	30.992201	3	341802
95	202411042320	156.0	41000	59.9226	1.0	59.9226	0	118.667825	30.991187	118.666677	30.992201	3	341802
95	202411042330	156.0	41000	59.9226	1.0	59.9226	0	118.667825	30.991187	118.666677	30.992201	3	341802
95	202411042340	156.0	41000	59.9226	1.0	59.9226	0	118.667825	30.991187	118.666677	30.992201	3	341802
95	202411042350	156.0	41000	59.9226	1.0	59.9226	0	118.667825	30.991187	118.666677	30.992201	3	341802
96	202411040000	467.0	41000	119.8978	1.0	119.8978	0	118.66701	30.98917	118.670872	30.988344	0	341802
96	202411040010	467.0	41000	119.8978	1.0	119.8978	0	118.66701	30.98917	118.670872	30.988344	0	341802
96	202411040020	467.0	41000	119.8978	1.0	119.8978	0	118.66701	30.98917	118.670872	30.988344	0	341802
96	202411040030	467.0	41000	119.8978	1.0	119.8978	0	118.66701	30.98917	118.670872	30.988344	0	341802
96	202411040040	467.0	41000	119.8978	1.0	119.8978	0	118.66701	30.98917	118.670872	30.988344	0	341802
96	202411040050	467.0	41000	119.8978	1.0	119.8978	0	118.66701	30.98917	118.670872	30.988344	0	341802
96	202411040100	467.0	41000	119.8978	1.0	119.8978	0	118.66701	30.98917	118.670872	30.988344	0	341802
96	202411040110	467.0	41000	119.8978	1.0	119.8978	0	118.66701	30.98917	118.670872	30.988344	0	341802
96	202411040120	467.0	41000	119.8978	1.0	119.8978	0	118.66701	30.98917	118.670872	30.988344	0	341802
96	202411040130	467.0	41000	119.8978	1.0	119.8978	0	118.66701	30.98917	118.670872	30.988344	0	341802
96	202411040140	467.0	41000	119.8978	1.0	119.8978	0	118.66701	30.98917	118.670872	30.988344	0	341802
96	202411040150	467.0	41000	119.8978	1.0	119.8978	0	118.66701	30.98917	118.670872	30.988344	0	341802
96	202411040200	467.0	41000	119.8978	1.0	119.8978	0	118.66701	30.98917	118.670872	30.988344	0	341802
96	202411040210	467.0	41000	119.8978	1.0	119.8978	0	118.66701	30.98917	118.670872	30.988344	0	341802
96	202411040220	467.0	41000	119.8978	1.0	119.8978	0	118.66701	30.98917	118.670872	30.988344	0	341802
96	202411040230	467.0	41000	119.8978	1.0	119.8978	0	118.66701	30.98917	118.670872	30.988344	0	341802
96	202411040240	467.0	41000	119.8978	1.0	119.8978	0	118.66701	30.98917	118.670872	30.988344	0	341802
96	202411040250	467.0	41000	119.8978	1.0	119.8978	0	118.66701	30.98917	118.670872	30.988344	0	341802
96	202411040300	467.0	41000	119.8978	1.0	119.8978	0	118.66701	30.98917	118.670872	30.988344	0	341802
96	202411040310	467.0	41000	119.8978	1.0	119.8978	0	118.66701	30.98917	118.670872	30.988344	0	341802
96	202411040320	467.0	41000	119.8978	1.0	119.8978	0	118.66701	30.98917	118.670872	30.988344	0	341802
96	202411040330	467.0	41000	119.8978	1.0	119.8978	0	118.66701	30.98917	118.670872	30.988344	0	341802
96	202411040340	467.0	41000	119.8978	1.0	119.8978	0	118.66701	30.98917	118.670872	30.988344	0	341802
96	202411040350	467.0	41000	119.8978	1.0	119.8978	0	118.66701	30.98917	118.670872	30.988344	0	341802
96	202411040400	467.0	41000	119.8978	1.0	119.8978	0	118.66701	30.98917	118.670872	30.988344	0	341802
96	202411040410	467.0	41000	119.8978	1.0	119.8978	0	118.66701	30.98917	118.670872	30.988344	0	341802
96	202411040420	467.0	41000	119.8978	1.0	119.8978	0	118.66701	30.98917	118.670872	30.988344	0	341802
96	202411040430	467.0	41000	119.8978	1.0	119.8978	0	118.66701	30.98917	118.670872	30.988344	0	341802
96	202411040440	467.0	41000	119.8978	1.0	119.8978	0	118.66701	30.98917	118.670872	30.988344	0	341802
96	202411040450	467.0	41000	119.8978	1.0	119.8978	0	118.66701	30.98917	118.670872	30.988344	0	341802
96	202411040500	467.0	41000	119.8978	1.0	119.8978	0	118.66701	30.98917	118.670872	30.988344	0	341802
96	202411040510	467.0	41000	119.8978	1.0	119.8978	0	118.66701	30.98917	118.670872	30.988344	0	341802
96	202411040520	467.0	41000	119.8978	1.0	119.8978	0	118.66701	30.98917	118.670872	30.988344	0	341802
96	202411040530	467.0	41000	119.8978	1.0	119.8978	0	118.66701	30.98917	118.670872	30.988344	0	341802
96	202411040540	467.0	41000	119.8978	1.0	119.8978	0	118.66701	30.98917	118.670872	30.988344	0	341802
96	202411040550	467.0	41000	119.8978	1.0	119.8978	0	118.66701	30.98917	118.670872	30.988344	0	341802
96	202411040600	467.0	41000	119.8978	1.0	119.8978	0	118.66701	30.98917	118.670872	30.988344	0	341802
96	202411040610	467.0	41000	119.8978	1.0	119.8978	0	118.66701	30.98917	118.670872	30.988344	0	341802
96	202411040620	467.0	41000	119.8978	1.0	119.8978	0	118.66701	30.98917	118.670872	30.988344	0	341802
96	202411040630	467.0	41000	119.8978	1.0	119.8978	0	118.66701	30.98917	118.670872	30.988344	0	341802
96	202411040640	467.0	41000	119.8978	1.0	119.8978	0	118.66701	30.98917	118.670872	30.988344	0	341802
96	202411040650	467.0	41000	119.8978	1.0	119.8978	0	118.66701	30.98917	118.670872	30.988344	0	341802
96	202411040700	467.0	41000	119.8978	1.0	119.8978	0	118.66701	30.98917	118.670872	30.988344	0	341802
96	202411040710	467.0	41000	119.8978	1.0	119.8978	0	118.66701	30.98917	118.670872	30.988344	0	341802
96	202411040720	467.0	41000	119.8978	1.0	119.8978	0	118.66701	30.98917	118.670872	30.988344	0	341802
96	202411040730	467.0	41000	119.8978	1.0	119.8978	0	118.66701	30.98917	118.670872	30.988344	0	341802
96	202411040740	467.0	41000	119.8978	1.0	119.8978	0	118.66701	30.98917	118.670872	30.988344	0	341802
96	202411040750	467.0	41000	119.8978	1.0	119.8978	0	118.66701	30.98917	118.670872	30.988344	0	341802
96	202411040800	467.0	41000	119.8978	1.0	119.8978	0	118.66701	30.98917	118.670872	30.988344	0	341802
96	202411040810	467.0	41000	119.8978	1.0	119.8978	0	118.66701	30.98917	118.670872	30.988344	0	341802
96	202411040820	467.0	41000	119.8978	1.0	119.8978	0	118.66701	30.98917	118.670872	30.988344	0	341802
96	202411040830	467.0	41000	119.8978	1.0	119.8978	0	118.66701	30.98917	118.670872	30.988344	0	341802
96	202411040840	467.0	41000	119.8978	1.0	119.8978	0	118.66701	30.98917	118.670872	30.988344	0	341802
96	202411040850	467.0	41000	119.8978	1.0	119.8978	0	118.66701	30.98917	118.670872	30.988344	0	341802
96	202411040900	467.0	41000	119.8978	1.0	119.8978	0	118.66701	30.98917	118.670872	30.988344	0	341802
96	202411040910	467.0	41000	119.8978	1.0	119.8978	0	118.66701	30.98917	118.670872	30.988344	0	341802
96	202411040920	467.0	41000	119.8978	1.0	119.8978	0	118.66701	30.98917	118.670872	30.988344	0	341802
96	202411040930	467.0	41000	119.8978	1.0	119.8978	0	118.66701	30.98917	118.670872	30.988344	0	341802
96	202411040940	467.0	41000	119.8978	1.0	119.8978	0	118.66701	30.98917	118.670872	30.988344	0	341802
96	202411040950	467.0	41000	119.8978	1.0	119.8978	0	118.66701	30.98917	118.670872	30.988344	0	341802
96	202411041000	467.0	41000	119.8978	1.0	119.8978	0	118.66701	30.98917	118.670872	30.988344	0	341802
96	202411041010	467.0	41000	119.8978	1.0	119.8978	0	118.66701	30.98917	118.670872	30.988344	0	341802
96	202411041020	467.0	41000	119.8978	1.0	119.8978	0	118.66701	30.98917	118.670872	30.988344	0	341802
96	202411041030	467.0	41000	119.8978	1.0	119.8978	0	118.66701	30.98917	118.670872	30.988344	0	341802
96	202411041040	467.0	41000	119.8978	1.0	119.8978	0	118.66701	30.98917	118.670872	30.988344	0	341802
96	202411041050	467.0	41000	119.8978	1.0	119.8978	0	118.66701	30.98917	118.670872	30.988344	0	341802
96	202411041100	467.0	41000	119.8978	1.0	119.8978	0	118.66701	30.98917	118.670872	30.988344	0	341802
96	202411041110	467.0	41000	119.8978	1.0	119.8978	0	118.66701	30.98917	118.670872	30.988344	0	341802
96	202411041120	467.0	41000	119.8978	1.0	119.8978	0	118.66701	30.98917	118.670872	30.988344	0	341802
96	202411041130	467.0	41000	119.8978	1.0	119.8978	0	118.66701	30.98917	118.670872	30.988344	0	341802
96	202411041140	467.0	41000	119.8978	1.0	119.8978	0	118.66701	30.98917	118.670872	30.988344	0	341802
96	202411041150	467.0	41000	119.8978	1.0	119.8978	0	118.66701	30.98917	118.670872	30.988344	0	341802
96	202411041200	467.0	41000	119.8978	1.0	119.8978	0	118.66701	30.98917	118.670872	30.988344	0	341802
96	202411041210	467.0	41000	119.8978	1.0	119.8978	0	118.66701	30.98917	118.670872	30.988344	0	341802
96	202411041220	467.0	41000	119.8978	1.0	119.8978	0	118.66701	30.98917	118.670872	30.988344	0	341802
96	202411041230	467.0	41000	119.8978	1.0	119.8978	0	118.66701	30.98917	118.670872	30.988344	0	341802
96	202411041240	467.0	41000	119.8978	1.0	119.8978	0	118.66701	30.98917	118.670872	30.988344	0	341802
96	202411041250	467.0	41000	80.1182	1.496	119.8978	0	118.66701	30.98917	118.670872	30.988344	0	341802
96	202411041300	467.0	41000	119.8978	1.0	119.8978	0	118.66701	30.98917	118.670872	30.988344	0	341802
96	202411041310	467.0	41000	119.8978	1.0	119.8978	0	118.66701	30.98917	118.670872	30.988344	0	341802
96	202411041320	467.0	41000	119.8978	1.0	119.8978	0	118.66701	30.98917	118.670872	30.988344	0	341802
96	202411041330	467.0	41000	119.8978	1.0	119.8978	0	118.66701	30.98917	118.670872	30.988344	0	341802
96	202411041340	467.0	41000	119.8978	1.0	119.8978	0	118.66701	30.98917	118.670872	30.988344	0	341802
96	202411041350	467.0	41000	119.8978	1.0	119.8978	0	118.66701	30.98917	118.670872	30.988344	0	341802
96	202411041400	467.0	41000	119.8978	1.0	119.8978	0	118.66701	30.98917	118.670872	30.988344	0	341802
96	202411041410	467.0	41000	119.8978	1.0	119.8978	0	118.66701	30.98917	118.670872	30.988344	0	341802
96	202411041420	467.0	41000	119.8978	1.0	119.8978	0	118.66701	30.98917	118.670872	30.988344	0	341802
96	202411041430	467.0	41000	119.8978	1.0	119.8978	0	118.66701	30.98917	118.670872	30.988344	0	341802
96	202411041440	467.0	41000	119.8978	1.0	119.8978	0	118.66701	30.98917	118.670872	30.988344	0	341802
96	202411041450	467.0	41000	119.8978	1.0	119.8978	0	118.66701	30.98917	118.670872	30.988344	0	341802
96	202411041500	467.0	41000	119.8978	1.0	119.8978	0	118.66701	30.98917	118.670872	30.988344	0	341802
96	202411041510	467.0	41000	119.8978	1.0	119.8978	0	118.66701	30.98917	118.670872	30.988344	0	341802
96	202411041520	467.0	41000	119.8978	1.0	119.8978	0	118.66701	30.98917	118.670872	30.988344	0	341802
96	202411041530	467.0	41000	119.8978	1.0	119.8978	0	118.66701	30.98917	118.670872	30.988344	0	341802
96	202411041540	467.0	41000	119.8978	1.0	119.8978	0	118.66701	30.98917	118.670872	30.988344	0	341802
96	202411041550	467.0	41000	119.8978	1.0	119.8978	0	118.66701	30.98917	118.670872	30.988344	0	341802
96	202411041600	467.0	41000	119.8978	1.0	119.8978	0	118.66701	30.98917	118.670872	30.988344	0	341802
96	202411041610	467.0	41000	119.8978	1.0	119.8978	0	118.66701	30.98917	118.670872	30.988344	0	341802
96	202411041620	467.0	41000	119.8978	1.0	119.8978	0	118.66701	30.98917	118.670872	30.988344	0	341802
96	202411041630	467.0	41000	119.8978	1.0	119.8978	0	118.66701	30.98917	118.670872	30.988344	0	341802
96	202411041640	467.0	41000	119.8978	1.0	119.8978	0	118.66701	30.98917	118.670872	30.988344	0	341802
96	202411041650	467.0	41000	119.8978	1.0	119.8978	0	118.66701	30.98917	118.670872	30.988344	0	341802
96	202411041700	467.0	41000	119.8978	1.0	119.8978	0	118.66701	30.98917	118.670872	30.988344	0	341802
96	202411041710	467.0	41000	119.8978	1.0	119.8978	0	118.66701	30.98917	118.670872	30.988344	0	341802
96	202411041720	467.0	41000	119.8978	1.0	119.8978	0	118.66701	30.98917	118.670872	30.988344	0	341802
96	202411041730	467.0	41000	119.8978	1.0	119.8978	0	118.66701	30.98917	118.670872	30.988344	0	341802
96	202411041740	467.0	41000	119.8978	1.0	119.8978	0	118.66701	30.98917	118.670872	30.988344	0	341802
96	202411041750	467.0	41000	119.8978	1.0	119.8978	0	118.66701	30.98917	118.670872	30.988344	0	341802
96	202411041800	467.0	41000	119.8978	1.0	119.8978	0	118.66701	30.98917	118.670872	30.988344	0	341802
96	202411041810	467.0	41000	119.8978	1.0	119.8978	0	118.66701	30.98917	118.670872	30.988344	0	341802
96	202411041820	467.0	41000	119.8978	1.0	119.8978	0	118.66701	30.98917	118.670872	30.988344	0	341802
96	202411041830	467.0	41000	119.8978	1.0	119.8978	0	118.66701	30.98917	118.670872	30.988344	0	341802
96	202411041840	467.0	41000	119.8978	1.0	119.8978	0	118.66701	30.98917	118.670872	30.988344	0	341802
96	202411041850	467.0	41000	119.8978	1.0	119.8978	0	118.66701	30.98917	118.670872	30.988344	0	341802
96	202411041900	467.0	41000	89.144	1.344	119.8978	0	118.66701	30.98917	118.670872	30.988344	0	341802
96	202411041910	467.0	41000	119.8978	1.0	119.8978	0	118.66701	30.98917	118.670872	30.988344	0	341802
96	202411041920	467.0	41000	119.8978	1.0	119.8978	0	118.66701	30.98917	118.670872	30.988344	0	341802
96	202411041930	467.0	41000	119.8978	1.0	119.8978	0	118.66701	30.98917	118.670872	30.988344	0	341802
96	202411041940	467.0	41000	119.8978	1.0	119.8978	0	118.66701	30.98917	118.670872	30.988344	0	341802
96	202411041950	467.0	41000	119.8978	1.0	119.8978	0	118.66701	30.98917	118.670872	30.988344	0	341802
96	202411042000	467.0	41000	119.8978	1.0	119.8978	0	118.66701	30.98917	118.670872	30.988344	0	341802
96	202411042010	467.0	41000	119.8978	1.0	119.8978	0	118.66701	30.98917	118.670872	30.988344	0	341802
96	202411042020	467.0	41000	119.8978	1.0	119.8978	0	118.66701	30.98917	118.670872	30.988344	0	341802
96	202411042030	467.0	41000	119.8978	1.0	119.8978	0	118.66701	30.98917	118.670872	30.988344	0	341802
96	202411042040	467.0	41000	119.8978	1.0	119.8978	0	118.66701	30.98917	118.670872	30.988344	0	341802
96	202411042050	467.0	41000	119.8978	1.0	119.8978	0	118.66701	30.98917	118.670872	30.988344	0	341802
96	202411042100	467.0	41000	119.8978	1.0	119.8978	0	118.66701	30.98917	118.670872	30.988344	0	341802
96	202411042110	467.0	41000	119.8978	1.0	119.8978	0	118.66701	30.98917	118.670872	30.988344	0	341802
96	202411042120	467.0	41000	119.8978	1.0	119.8978	0	118.66701	30.98917	118.670872	30.988344	0	341802
96	202411042130	467.0	41000	119.8978	1.0	119.8978	0	118.66701	30.98917	118.670872	30.988344	0	341802
96	202411042140	467.0	41000	119.8978	1.0	119.8978	0	118.66701	30.98917	118.670872	30.988344	0	341802
96	202411042150	467.0	41000	119.8978	1.0	119.8978	0	118.66701	30.98917	118.670872	30.988344	0	341802
96	202411042200	467.0	41000	119.8978	1.0	119.8978	0	118.66701	30.98917	118.670872	30.988344	0	341802
96	202411042210	467.0	41000	119.8978	1.0	119.8978	0	118.66701	30.98917	118.670872	30.988344	0	341802
96	202411042220	467.0	41000	119.8978	1.0	119.8978	0	118.66701	30.98917	118.670872	30.988344	0	341802
96	202411042230	467.0	41000	119.8978	1.0	119.8978	0	118.66701	30.98917	118.670872	30.988344	0	341802
96	202411042240	467.0	41000	119.8978	1.0	119.8978	0	118.66701	30.98917	118.670872	30.988344	0	341802
96	202411042250	467.0	41000	119.8978	1.0	119.8978	0	118.66701	30.98917	118.670872	30.988344	0	341802
96	202411042300	467.0	41000	119.8978	1.0	119.8978	0	118.66701	30.98917	118.670872	30.988344	0	341802
96	202411042310	467.0	41000	119.8978	1.0	119.8978	0	118.66701	30.98917	118.670872	30.988344	0	341802
96	202411042320	467.0	41000	119.8978	1.0	119.8978	0	118.66701	30.98917	118.670872	30.988344	0	341802
96	202411042330	467.0	41000	119.8978	1.0	119.8978	0	118.66701	30.98917	118.670872	30.988344	0	341802
96	202411042340	467.0	41000	119.8978	1.0	119.8978	0	118.66701	30.98917	118.670872	30.988344	0	341802
96	202411042350	467.0	41000	119.8978	1.0	119.8978	0	118.66701	30.98917	118.670872	30.988344	0	341802
96	202411100000	467.0	41000	119.8978	1.0	119.8978	0	118.66701	30.98917	118.670872	30.988344	0	341802
96	202411100010	467.0	41000	119.8978	1.0	119.8978	0	118.66701	30.98917	118.670872	30.988344	0	341802
96	202411100020	467.0	41000	119.8978	1.0	119.8978	0	118.66701	30.98917	118.670872	30.988344	0	341802
96	202411100030	467.0	41000	119.8978	1.0	119.8978	0	118.66701	30.98917	118.670872	30.988344	0	341802
96	202411100040	467.0	41000	119.8978	1.0	119.8978	0	118.66701	30.98917	118.670872	30.988344	0	341802
96	202411100050	467.0	41000	119.8978	1.0	119.8978	0	118.66701	30.98917	118.670872	30.988344	0	341802
96	202411100100	467.0	41000	119.8978	1.0	119.8978	0	118.66701	30.98917	118.670872	30.988344	0	341802
96	202411100110	467.0	41000	119.8978	1.0	119.8978	0	118.66701	30.98917	118.670872	30.988344	0	341802
96	202411100120	467.0	41000	119.8978	1.0	119.8978	0	118.66701	30.98917	118.670872	30.988344	0	341802
96	202411100130	467.0	41000	119.8978	1.0	119.8978	0	118.66701	30.98917	118.670872	30.988344	0	341802
96	202411100140	467.0	41000	119.8978	1.0	119.8978	0	118.66701	30.98917	118.670872	30.988344	0	341802
96	202411100150	467.0	41000	119.8978	1.0	119.8978	0	118.66701	30.98917	118.670872	30.988344	0	341802
96	202411100200	467.0	41000	119.8978	1.0	119.8978	0	118.66701	30.98917	118.670872	30.988344	0	341802
96	202411100210	467.0	41000	119.8978	1.0	119.8978	0	118.66701	30.98917	118.670872	30.988344	0	341802
96	202411100220	467.0	41000	119.8978	1.0	119.8978	0	118.66701	30.98917	118.670872	30.988344	0	341802
96	202411100230	467.0	41000	119.8978	1.0	119.8978	0	118.66701	30.98917	118.670872	30.988344	0	341802
96	202411100240	467.0	41000	119.8978	1.0	119.8978	0	118.66701	30.98917	118.670872	30.988344	0	341802
96	202411100250	467.0	41000	119.8978	1.0	119.8978	0	118.66701	30.98917	118.670872	30.988344	0	341802
96	202411100300	467.0	41000	119.8978	1.0	119.8978	0	118.66701	30.98917	118.670872	30.988344	0	341802
96	202411100310	467.0	41000	119.8978	1.0	119.8978	0	118.66701	30.98917	118.670872	30.988344	0	341802
96	202411100320	467.0	41000	119.8978	1.0	119.8978	0	118.66701	30.98917	118.670872	30.988344	0	341802
96	202411100330	467.0	41000	119.8978	1.0	119.8978	0	118.66701	30.98917	118.670872	30.988344	0	341802
96	202411100340	467.0	41000	119.8978	1.0	119.8978	0	118.66701	30.98917	118.670872	30.988344	0	341802
96	202411100350	467.0	41000	119.8978	1.0	119.8978	0	118.66701	30.98917	118.670872	30.988344	0	341802
96	202411100400	467.0	41000	119.8978	1.0	119.8978	0	118.66701	30.98917	118.670872	30.988344	0	341802
96	202411100410	467.0	41000	119.8978	1.0	119.8978	0	118.66701	30.98917	118.670872	30.988344	0	341802
96	202411100420	467.0	41000	119.8978	1.0	119.8978	0	118.66701	30.98917	118.670872	30.988344	0	341802
96	202411100430	467.0	41000	119.8978	1.0	119.8978	0	118.66701	30.98917	118.670872	30.988344	0	341802
96	202411100440	467.0	41000	119.8978	1.0	119.8978	0	118.66701	30.98917	118.670872	30.988344	0	341802
96	202411100450	467.0	41000	119.8978	1.0	119.8978	0	118.66701	30.98917	118.670872	30.988344	0	341802
96	202411100500	467.0	41000	119.8978	1.0	119.8978	0	118.66701	30.98917	118.670872	30.988344	0	341802
96	202411100510	467.0	41000	119.8978	1.0	119.8978	0	118.66701	30.98917	118.670872	30.988344	0	341802
96	202411100520	467.0	41000	119.8978	1.0	119.8978	0	118.66701	30.98917	118.670872	30.988344	0	341802
96	202411100530	467.0	41000	119.8978	1.0	119.8978	0	118.66701	30.98917	118.670872	30.988344	0	341802
96	202411100540	467.0	41000	119.8978	1.0	119.8978	0	118.66701	30.98917	118.670872	30.988344	0	341802
96	202411100550	467.0	41000	119.8978	1.0	119.8978	0	118.66701	30.98917	118.670872	30.988344	0	341802
96	202411100600	467.0	41000	119.8978	1.0	119.8978	0	118.66701	30.98917	118.670872	30.988344	0	341802
96	202411100610	467.0	41000	119.8978	1.0	119.8978	0	118.66701	30.98917	118.670872	30.988344	0	341802
96	202411100620	467.0	41000	119.8978	1.0	119.8978	0	118.66701	30.98917	118.670872	30.988344	0	341802
96	202411100630	467.0	41000	119.8978	1.0	119.8978	0	118.66701	30.98917	118.670872	30.988344	0	341802
96	202411100640	467.0	41000	119.8978	1.0	119.8978	0	118.66701	30.98917	118.670872	30.988344	0	341802
96	202411100650	467.0	41000	119.8978	1.0	119.8978	0	118.66701	30.98917	118.670872	30.988344	0	341802
96	202411100700	467.0	41000	119.8978	1.0	119.8978	0	118.66701	30.98917	118.670872	30.988344	0	341802
96	202411100710	467.0	41000	119.8978	1.0	119.8978	0	118.66701	30.98917	118.670872	30.988344	0	341802
96	202411100720	467.0	41000	119.8978	1.0	119.8978	0	118.66701	30.98917	118.670872	30.988344	0	341802
96	202411100730	467.0	41000	119.8978	1.0	119.8978	0	118.66701	30.98917	118.670872	30.988344	0	341802
96	202411100740	467.0	41000	119.8978	1.0	119.8978	0	118.66701	30.98917	118.670872	30.988344	0	341802
96	202411100750	467.0	41000	119.8978	1.0	119.8978	0	118.66701	30.98917	118.670872	30.988344	0	341802
96	202411100800	467.0	41000	119.8978	1.0	119.8978	0	118.66701	30.98917	118.670872	30.988344	0	341802
96	202411100810	467.0	41000	119.8978	1.0	119.8978	0	118.66701	30.98917	118.670872	30.988344	0	341802
96	202411100820	467.0	41000	119.8978	1.0	119.8978	0	118.66701	30.98917	118.670872	30.988344	0	341802
96	202411100830	467.0	41000	119.8978	1.0	119.8978	0	118.66701	30.98917	118.670872	30.988344	0	341802
96	202411100840	467.0	41000	119.8978	1.0	119.8978	0	118.66701	30.98917	118.670872	30.988344	0	341802
96	202411100850	467.0	41000	119.8978	1.0	119.8978	0	118.66701	30.98917	118.670872	30.988344	0	341802
96	202411100900	467.0	41000	119.8978	1.0	119.8978	0	118.66701	30.98917	118.670872	30.988344	0	341802
96	202411100910	467.0	41000	119.8978	1.0	119.8978	0	118.66701	30.98917	118.670872	30.988344	0	341802
96	202411100920	467.0	41000	119.8978	1.0	119.8978	0	118.66701	30.98917	118.670872	30.988344	0	341802
96	202411100930	467.0	41000	119.8978	1.0	119.8978	0	118.66701	30.98917	118.670872	30.988344	0	341802
96	202411100940	467.0	41000	119.8978	1.0	119.8978	0	118.66701	30.98917	118.670872	30.988344	0	341802
96	202411100950	467.0	41000	119.8978	1.0	119.8978	0	118.66701	30.98917	118.670872	30.988344	0	341802
96	202411101000	467.0	41000	119.8978	1.0	119.8978	0	118.66701	30.98917	118.670872	30.988344	0	341802
96	202411101010	467.0	41000	119.8978	1.0	119.8978	0	118.66701	30.98917	118.670872	30.988344	0	341802
96	202411101020	467.0	41000	119.8978	1.0	119.8978	0	118.66701	30.98917	118.670872	30.988344	0	341802
96	202411101030	467.0	41000	119.8978	1.0	119.8978	0	118.66701	30.98917	118.670872	30.988344	0	341802
96	202411101040	467.0	41000	119.8978	1.0	119.8978	0	118.66701	30.98917	118.670872	30.988344	0	341802
96	202411101050	467.0	41000	119.8978	1.0	119.8978	0	118.66701	30.98917	118.670872	30.988344	0	341802
96	202411101100	467.0	41000	119.8978	1.0	119.8978	0	118.66701	30.98917	118.670872	30.988344	0	341802
96	202411101110	467.0	41000	119.8978	1.0	119.8978	0	118.66701	30.98917	118.670872	30.988344	0	341802
96	202411101120	467.0	41000	119.8978	1.0	119.8978	0	118.66701	30.98917	118.670872	30.988344	0	341802
96	202411101130	467.0	41000	119.8978	1.0	119.8978	0	118.66701	30.98917	118.670872	30.988344	0	341802
96	202411101140	467.0	41000	119.8978	1.0	119.8978	0	118.66701	30.98917	118.670872	30.988344	0	341802
96	202411101150	467.0	41000	119.8978	1.0	119.8978	0	118.66701	30.98917	118.670872	30.988344	0	341802
96	202411101200	467.0	41000	119.8978	1.0	119.8978	0	118.66701	30.98917	118.670872	30.988344	0	341802
96	202411101210	467.0	41000	119.8978	1.0	119.8978	0	118.66701	30.98917	118.670872	30.988344	0	341802
96	202411101220	467.0	41000	119.8978	1.0	119.8978	0	118.66701	30.98917	118.670872	30.988344	0	341802
96	202411101230	467.0	41000	119.8978	1.0	119.8978	0	118.66701	30.98917	118.670872	30.988344	0	341802
96	202411101240	467.0	41000	119.8978	1.0	119.8978	0	118.66701	30.98917	118.670872	30.988344	0	341802
96	202411101250	467.0	41000	119.8978	1.0	119.8978	0	118.66701	30.98917	118.670872	30.988344	0	341802
96	202411101300	467.0	41000	119.8978	1.0	119.8978	0	118.66701	30.98917	118.670872	30.988344	0	341802
96	202411101310	467.0	41000	119.8978	1.0	119.8978	0	118.66701	30.98917	118.670872	30.988344	0	341802
96	202411101320	467.0	41000	119.8978	1.0	119.8978	0	118.66701	30.98917	118.670872	30.988344	0	341802
96	202411101330	467.0	41000	119.8978	1.0	119.8978	0	118.66701	30.98917	118.670872	30.988344	0	341802
96	202411101340	467.0	41000	119.8978	1.0	119.8978	0	118.66701	30.98917	118.670872	30.988344	0	341802
96	202411101350	467.0	41000	119.8978	1.0	119.8978	0	118.66701	30.98917	118.670872	30.988344	0	341802
96	202411101400	467.0	41000	119.8978	1.0	119.8978	0	118.66701	30.98917	118.670872	30.988344	0	341802
96	202411101410	467.0	41000	119.8978	1.0	119.8978	0	118.66701	30.98917	118.670872	30.988344	0	341802
96	202411101420	467.0	41000	119.8978	1.0	119.8978	0	118.66701	30.98917	118.670872	30.988344	0	341802
96	202411101430	467.0	41000	119.8978	1.0	119.8978	0	118.66701	30.98917	118.670872	30.988344	0	341802
96	202411101440	467.0	41000	119.8978	1.0	119.8978	0	118.66701	30.98917	118.670872	30.988344	0	341802
96	202411101450	467.0	41000	119.8978	1.0	119.8978	0	118.66701	30.98917	118.670872	30.988344	0	341802
96	202411101500	467.0	41000	119.8978	1.0	119.8978	0	118.66701	30.98917	118.670872	30.988344	0	341802
96	202411101510	467.0	41000	119.8978	1.0	119.8978	0	118.66701	30.98917	118.670872	30.988344	0	341802
96	202411101520	467.0	41000	119.8978	1.0	119.8978	0	118.66701	30.98917	118.670872	30.988344	0	341802
96	202411101530	467.0	41000	119.8978	1.0	119.8978	0	118.66701	30.98917	118.670872	30.988344	0	341802
96	202411101540	467.0	41000	119.8978	1.0	119.8978	0	118.66701	30.98917	118.670872	30.988344	0	341802
96	202411101550	467.0	41000	119.8978	1.0	119.8978	0	118.66701	30.98917	118.670872	30.988344	0	341802
96	202411101600	467.0	41000	66.6352	1.799	119.8978	0	118.66701	30.98917	118.670872	30.988344	0	341802
96	202411101610	467.0	41000	119.8978	1.0	119.8978	0	118.66701	30.98917	118.670872	30.988344	0	341802
96	202411101620	467.0	41000	119.8978	1.0	119.8978	0	118.66701	30.98917	118.670872	30.988344	0	341802
96	202411101630	467.0	41000	119.8978	1.0	119.8978	0	118.66701	30.98917	118.670872	30.988344	0	341802
96	202411101640	467.0	41000	119.8978	1.0	119.8978	0	118.66701	30.98917	118.670872	30.988344	0	341802
96	202411101650	467.0	41000	119.8978	1.0	119.8978	0	118.66701	30.98917	118.670872	30.988344	0	341802
96	202411101700	467.0	41000	101.0289	1.186	119.8978	0	118.66701	30.98917	118.670872	30.988344	0	341802
96	202411101710	467.0	41000	119.8978	1.0	119.8978	0	118.66701	30.98917	118.670872	30.988344	0	341802
96	202411101720	467.0	41000	119.8978	1.0	119.8978	0	118.66701	30.98917	118.670872	30.988344	0	341802
96	202411101730	467.0	41000	119.8978	1.0	119.8978	0	118.66701	30.98917	118.670872	30.988344	0	341802
96	202411101740	467.0	41000	119.8978	1.0	119.8978	0	118.66701	30.98917	118.670872	30.988344	0	341802
96	202411101750	467.0	41000	119.8978	1.0	119.8978	0	118.66701	30.98917	118.670872	30.988344	0	341802
96	202411101800	467.0	41000	119.8978	1.0	119.8978	0	118.66701	30.98917	118.670872	30.988344	0	341802
96	202411101810	467.0	41000	119.8978	1.0	119.8978	0	118.66701	30.98917	118.670872	30.988344	0	341802
96	202411101820	467.0	41000	119.8978	1.0	119.8978	0	118.66701	30.98917	118.670872	30.988344	0	341802
96	202411101830	467.0	41000	119.8978	1.0	119.8978	0	118.66701	30.98917	118.670872	30.988344	0	341802
96	202411101840	467.0	41000	88.8431	1.349	119.8978	0	118.66701	30.98917	118.670872	30.988344	0	341802
96	202411101850	467.0	41000	119.8978	1.0	119.8978	0	118.66701	30.98917	118.670872	30.988344	0	341802
96	202411101900	467.0	41000	119.8978	1.0	119.8978	0	118.66701	30.98917	118.670872	30.988344	0	341802
96	202411101910	467.0	41000	119.8978	1.0	119.8978	0	118.66701	30.98917	118.670872	30.988344	0	341802
96	202411101920	467.0	41000	119.8978	1.0	119.8978	0	118.66701	30.98917	118.670872	30.988344	0	341802
96	202411101930	467.0	41000	119.8978	1.0	119.8978	0	118.66701	30.98917	118.670872	30.988344	0	341802
96	202411101940	467.0	41000	119.8978	1.0	119.8978	0	118.66701	30.98917	118.670872	30.988344	0	341802
96	202411101950	467.0	41000	119.8978	1.0	119.8978	0	118.66701	30.98917	118.670872	30.988344	0	341802
96	202411102000	467.0	41000	101.0289	1.186	119.8978	0	118.66701	30.98917	118.670872	30.988344	0	341802
96	202411102010	467.0	41000	101.5542	1.18	119.8978	0	118.66701	30.98917	118.670872	30.988344	0	341802
96	202411102020	467.0	41000	119.8978	1.0	119.8978	0	118.66701	30.98917	118.670872	30.988344	0	341802
96	202411102030	467.0	41000	119.8978	1.0	119.8978	0	118.66701	30.98917	118.670872	30.988344	0	341802
96	202411102040	467.0	41000	119.8978	1.0	119.8978	0	118.66701	30.98917	118.670872	30.988344	0	341802
96	202411102050	467.0	41000	119.8978	1.0	119.8978	0	118.66701	30.98917	118.670872	30.988344	0	341802
96	202411102100	467.0	41000	119.8978	1.0	119.8978	0	118.66701	30.98917	118.670872	30.988344	0	341802
96	202411102110	467.0	41000	119.8978	1.0	119.8978	0	118.66701	30.98917	118.670872	30.988344	0	341802
96	202411102120	467.0	41000	119.8978	1.0	119.8978	0	118.66701	30.98917	118.670872	30.988344	0	341802
96	202411102130	467.0	41000	119.8978	1.0	119.8978	0	118.66701	30.98917	118.670872	30.988344	0	341802
96	202411102140	467.0	41000	119.8978	1.0	119.8978	0	118.66701	30.98917	118.670872	30.988344	0	341802
96	202411102150	467.0	41000	119.8978	1.0	119.8978	0	118.66701	30.98917	118.670872	30.988344	0	341802
96	202411102200	467.0	41000	119.8978	1.0	119.8978	0	118.66701	30.98917	118.670872	30.988344	0	341802
96	202411102210	467.0	41000	119.8978	1.0	119.8978	0	118.66701	30.98917	118.670872	30.988344	0	341802
96	202411102220	467.0	41000	119.8978	1.0	119.8978	0	118.66701	30.98917	118.670872	30.988344	0	341802
96	202411102230	467.0	41000	119.8978	1.0	119.8978	0	118.66701	30.98917	118.670872	30.988344	0	341802
96	202411102240	467.0	41000	119.8978	1.0	119.8978	0	118.66701	30.98917	118.670872	30.988344	0	341802
96	202411102250	467.0	41000	119.8978	1.0	119.8978	0	118.66701	30.98917	118.670872	30.988344	0	341802
96	202411102300	467.0	41000	119.8978	1.0	119.8978	0	118.66701	30.98917	118.670872	30.988344	0	341802
96	202411102310	467.0	41000	119.8978	1.0	119.8978	0	118.66701	30.98917	118.670872	30.988344	0	341802
96	202411102320	467.0	41000	119.8978	1.0	119.8978	0	118.66701	30.98917	118.670872	30.988344	0	341802
96	202411102330	467.0	41000	119.8978	1.0	119.8978	0	118.66701	30.98917	118.670872	30.988344	0	341802
96	202411102340	467.0	41000	119.8978	1.0	119.8978	0	118.66701	30.98917	118.670872	30.988344	0	341802
96	202411102350	467.0	41000	119.8978	1.0	119.8978	0	118.66701	30.98917	118.670872	30.988344	0	341802
95	202411100000	156.0	41000	59.9226	1.0	59.9226	0	118.667825	30.991187	118.666677	30.992201	3	341802
95	202411100010	156.0	41000	59.9226	1.0	59.9226	0	118.667825	30.991187	118.666677	30.992201	3	341802
95	202411100020	156.0	41000	59.9226	1.0	59.9226	0	118.667825	30.991187	118.666677	30.992201	3	341802
95	202411100030	156.0	41000	59.9226	1.0	59.9226	0	118.667825	30.991187	118.666677	30.992201	3	341802
95	202411100040	156.0	41000	59.9226	1.0	59.9226	0	118.667825	30.991187	118.666677	30.992201	3	341802
95	202411100050	156.0	41000	59.9226	1.0	59.9226	0	118.667825	30.991187	118.666677	30.992201	3	341802
95	202411100100	156.0	41000	59.9226	1.0	59.9226	0	118.667825	30.991187	118.666677	30.992201	3	341802
95	202411100110	156.0	41000	59.9226	1.0	59.9226	0	118.667825	30.991187	118.666677	30.992201	3	341802
95	202411100120	156.0	41000	59.9226	1.0	59.9226	0	118.667825	30.991187	118.666677	30.992201	3	341802
95	202411100130	156.0	41000	59.9226	1.0	59.9226	0	118.667825	30.991187	118.666677	30.992201	3	341802
95	202411100140	156.0	41000	59.9226	1.0	59.9226	0	118.667825	30.991187	118.666677	30.992201	3	341802
95	202411100150	156.0	41000	59.9226	1.0	59.9226	0	118.667825	30.991187	118.666677	30.992201	3	341802
95	202411100200	156.0	41000	59.9226	1.0	59.9226	0	118.667825	30.991187	118.666677	30.992201	3	341802
95	202411100210	156.0	41000	59.9226	1.0	59.9226	0	118.667825	30.991187	118.666677	30.992201	3	341802
95	202411100220	156.0	41000	59.9226	1.0	59.9226	0	118.667825	30.991187	118.666677	30.992201	3	341802
95	202411100230	156.0	41000	59.9226	1.0	59.9226	0	118.667825	30.991187	118.666677	30.992201	3	341802
95	202411100240	156.0	41000	59.9226	1.0	59.9226	0	118.667825	30.991187	118.666677	30.992201	3	341802
95	202411100250	156.0	41000	59.9226	1.0	59.9226	0	118.667825	30.991187	118.666677	30.992201	3	341802
95	202411100300	156.0	41000	59.9226	1.0	59.9226	0	118.667825	30.991187	118.666677	30.992201	3	341802
95	202411100310	156.0	41000	59.9226	1.0	59.9226	0	118.667825	30.991187	118.666677	30.992201	3	341802
95	202411100320	156.0	41000	59.9226	1.0	59.9226	0	118.667825	30.991187	118.666677	30.992201	3	341802
95	202411100330	156.0	41000	59.9226	1.0	59.9226	0	118.667825	30.991187	118.666677	30.992201	3	341802
95	202411100340	156.0	41000	59.9226	1.0	59.9226	0	118.667825	30.991187	118.666677	30.992201	3	341802
95	202411100350	156.0	41000	59.9226	1.0	59.9226	0	118.667825	30.991187	118.666677	30.992201	3	341802
95	202411100400	156.0	41000	59.9226	1.0	59.9226	0	118.667825	30.991187	118.666677	30.992201	3	341802
95	202411100410	156.0	41000	59.9226	1.0	59.9226	0	118.667825	30.991187	118.666677	30.992201	3	341802
95	202411100420	156.0	41000	59.9226	1.0	59.9226	0	118.667825	30.991187	118.666677	30.992201	3	341802
95	202411100430	156.0	41000	59.9226	1.0	59.9226	0	118.667825	30.991187	118.666677	30.992201	3	341802
95	202411100440	156.0	41000	59.9226	1.0	59.9226	0	118.667825	30.991187	118.666677	30.992201	3	341802
95	202411100450	156.0	41000	59.9226	1.0	59.9226	0	118.667825	30.991187	118.666677	30.992201	3	341802
95	202411100500	156.0	41000	59.9226	1.0	59.9226	0	118.667825	30.991187	118.666677	30.992201	3	341802
95	202411100510	156.0	41000	59.9226	1.0	59.9226	0	118.667825	30.991187	118.666677	30.992201	3	341802
95	202411100520	156.0	41000	59.9226	1.0	59.9226	0	118.667825	30.991187	118.666677	30.992201	3	341802
95	202411100530	156.0	41000	59.9226	1.0	59.9226	0	118.667825	30.991187	118.666677	30.992201	3	341802
95	202411100540	156.0	41000	59.9226	1.0	59.9226	0	118.667825	30.991187	118.666677	30.992201	3	341802
95	202411100550	156.0	41000	59.9226	1.0	59.9226	0	118.667825	30.991187	118.666677	30.992201	3	341802
95	202411100600	156.0	41000	59.9226	1.0	59.9226	0	118.667825	30.991187	118.666677	30.992201	3	341802
95	202411100610	156.0	41000	59.9226	1.0	59.9226	0	118.667825	30.991187	118.666677	30.992201	3	341802
95	202411100620	156.0	41000	59.9226	1.0	59.9226	0	118.667825	30.991187	118.666677	30.992201	3	341802
95	202411100630	156.0	41000	59.9226	1.0	59.9226	0	118.667825	30.991187	118.666677	30.992201	3	341802
95	202411100640	156.0	41000	59.9226	1.0	59.9226	0	118.667825	30.991187	118.666677	30.992201	3	341802
95	202411100650	156.0	41000	59.9226	1.0	59.9226	0	118.667825	30.991187	118.666677	30.992201	3	341802
95	202411100700	156.0	41000	59.9226	1.0	59.9226	0	118.667825	30.991187	118.666677	30.992201	3	341802
95	202411100710	156.0	41000	59.9226	1.0	59.9226	0	118.667825	30.991187	118.666677	30.992201	3	341802
95	202411100720	156.0	41000	59.9226	1.0	59.9226	0	118.667825	30.991187	118.666677	30.992201	3	341802
95	202411100730	156.0	41000	59.9226	1.0	59.9226	0	118.667825	30.991187	118.666677	30.992201	3	341802
95	202411100740	156.0	41000	59.9226	1.0	59.9226	0	118.667825	30.991187	118.666677	30.992201	3	341802
95	202411100750	156.0	41000	59.9226	1.0	59.9226	0	118.667825	30.991187	118.666677	30.992201	3	341802
95	202411100800	156.0	41000	59.9226	1.0	59.9226	0	118.667825	30.991187	118.666677	30.992201	3	341802
95	202411100810	156.0	41000	59.9226	1.0	59.9226	0	118.667825	30.991187	118.666677	30.992201	3	341802
95	202411100820	156.0	41000	59.9226	1.0	59.9226	0	118.667825	30.991187	118.666677	30.992201	3	341802
95	202411100830	156.0	41000	59.9226	1.0	59.9226	0	118.667825	30.991187	118.666677	30.992201	3	341802
95	202411100840	156.0	41000	59.9226	1.0	59.9226	0	118.667825	30.991187	118.666677	30.992201	3	341802
95	202411100850	156.0	41000	59.9226	1.0	59.9226	0	118.667825	30.991187	118.666677	30.992201	3	341802
95	202411100900	156.0	41000	70.8118	0.846	59.9226	0	118.667825	30.991187	118.666677	30.992201	3	341802
95	202411100910	156.0	41000	68.0074	0.881	59.9226	0	118.667825	30.991187	118.666677	30.992201	3	341802
95	202411100920	156.0	41000	59.9226	1.0	59.9226	0	118.667825	30.991187	118.666677	30.992201	3	341802
95	202411100930	156.0	41000	59.9226	1.0	59.9226	0	118.667825	30.991187	118.666677	30.992201	3	341802
95	202411100940	156.0	41000	59.9226	1.0	59.9226	0	118.667825	30.991187	118.666677	30.992201	3	341802
95	202411100950	156.0	41000	63.3329	0.946	59.9226	0	118.667825	30.991187	118.666677	30.992201	3	341802
95	202411101000	156.0	41000	59.9226	1.0	59.9226	0	118.667825	30.991187	118.666677	30.992201	3	341802
95	202411101010	156.0	41000	59.9226	1.0	59.9226	0	118.667825	30.991187	118.666677	30.992201	3	341802
95	202411101020	156.0	41000	59.9226	1.0	59.9226	0	118.667825	30.991187	118.666677	30.992201	3	341802
95	202411101030	156.0	41000	59.9226	1.0	59.9226	0	118.667825	30.991187	118.666677	30.992201	3	341802
95	202411101040	156.0	41000	59.9226	1.0	59.9226	0	118.667825	30.991187	118.666677	30.992201	3	341802
95	202411101050	156.0	41000	59.9226	1.0	59.9226	0	118.667825	30.991187	118.666677	30.992201	3	341802
95	202411101100	156.0	41000	59.9226	1.0	59.9226	0	118.667825	30.991187	118.666677	30.992201	3	341802
95	202411101110	156.0	41000	59.9226	1.0	59.9226	0	118.667825	30.991187	118.666677	30.992201	3	341802
95	202411101120	156.0	41000	59.9226	1.0	59.9226	0	118.667825	30.991187	118.666677	30.992201	3	341802
95	202411101130	156.0	41000	59.9226	1.0	59.9226	0	118.667825	30.991187	118.666677	30.992201	3	341802
95	202411101140	156.0	41000	59.9226	1.0	59.9226	0	118.667825	30.991187	118.666677	30.992201	3	341802
95	202411101150	156.0	41000	59.9226	1.0	59.9226	0	118.667825	30.991187	118.666677	30.992201	3	341802
95	202411101200	156.0	41000	59.9226	1.0	59.9226	0	118.667825	30.991187	118.666677	30.992201	3	341802
95	202411101210	156.0	41000	59.9226	1.0	59.9226	0	118.667825	30.991187	118.666677	30.992201	3	341802
95	202411101220	156.0	41000	59.9226	1.0	59.9226	0	118.667825	30.991187	118.666677	30.992201	3	341802
95	202411101230	156.0	41000	59.9226	1.0	59.9226	0	118.667825	30.991187	118.666677	30.992201	3	341802
95	202411101240	156.0	41000	59.9226	1.0	59.9226	0	118.667825	30.991187	118.666677	30.992201	3	341802
95	202411101250	156.0	41000	59.9226	1.0	59.9226	0	118.667825	30.991187	118.666677	30.992201	3	341802
95	202411101300	156.0	41000	68.8334	0.87	59.9226	0	118.667825	30.991187	118.666677	30.992201	3	341802
95	202411101310	156.0	41000	59.9226	1.0	59.9226	0	118.667825	30.991187	118.666677	30.992201	3	341802
95	202411101320	156.0	41000	59.9226	1.0	59.9226	0	118.667825	30.991187	118.666677	30.992201	3	341802
95	202411101330	156.0	41000	59.9226	1.0	59.9226	0	118.667825	30.991187	118.666677	30.992201	3	341802
95	202411101340	156.0	41000	64.8828	0.923	59.9226	0	118.667825	30.991187	118.666677	30.992201	3	341802
95	202411101350	156.0	41000	59.9226	1.0	59.9226	0	118.667825	30.991187	118.666677	30.992201	3	341802
95	202411101400	156.0	41000	64.6069	0.927	59.9226	0	118.667825	30.991187	118.666677	30.992201	3	341802
95	202411101410	156.0	41000	59.9226	1.0	59.9226	0	118.667825	30.991187	118.666677	30.992201	3	341802
95	202411101420	156.0	41000	59.9226	1.0	59.9226	0	118.667825	30.991187	118.666677	30.992201	3	341802
95	202411101430	156.0	41000	59.9226	1.0	59.9226	0	118.667825	30.991187	118.666677	30.992201	3	341802
95	202411101440	156.0	41000	59.9226	1.0	59.9226	0	118.667825	30.991187	118.666677	30.992201	3	341802
95	202411101450	156.0	41000	59.9226	1.0	59.9226	0	118.667825	30.991187	118.666677	30.992201	3	341802
95	202411101500	156.0	41000	63.451	0.944	59.9226	0	118.667825	30.991187	118.666677	30.992201	3	341802
95	202411101510	156.0	41000	63.7912	0.939	59.9226	0	118.667825	30.991187	118.666677	30.992201	3	341802
95	202411101520	156.0	41000	63.5667	0.942	59.9226	0	118.667825	30.991187	118.666677	30.992201	3	341802
95	202411101530	156.0	41000	59.9226	1.0	59.9226	0	118.667825	30.991187	118.666677	30.992201	3	341802
95	202411101540	156.0	41000	59.9226	1.0	59.9226	0	118.667825	30.991187	118.666677	30.992201	3	341802
95	202411101550	156.0	41000	59.9226	1.0	59.9226	0	118.667825	30.991187	118.666677	30.992201	3	341802
95	202411101600	156.0	41000	74.8186	0.8	59.9226	0	118.667825	30.991187	118.666677	30.992201	3	341802
95	202411101610	156.0	41000	61.3808	0.976	59.9226	0	118.667825	30.991187	118.666677	30.992201	3	341802
95	202411101620	156.0	41000	59.9226	1.0	59.9226	0	118.667825	30.991187	118.666677	30.992201	3	341802
95	202411101630	156.0	41000	65.3924	0.916	59.9226	0	118.667825	30.991187	118.666677	30.992201	3	341802
95	202411101640	156.0	41000	59.9226	1.0	59.9226	0	118.667825	30.991187	118.666677	30.992201	3	341802
95	202411101650	156.0	41000	59.9226	1.0	59.9226	0	118.667825	30.991187	118.666677	30.992201	3	341802
95	202411101700	156.0	41000	67.5515	0.887	59.9226	0	118.667825	30.991187	118.666677	30.992201	3	341802
95	202411101710	156.0	41000	59.9226	1.0	59.9226	0	118.667825	30.991187	118.666677	30.992201	3	341802
95	202411101720	156.0	41000	59.9226	1.0	59.9226	0	118.667825	30.991187	118.666677	30.992201	3	341802
95	202411101730	156.0	41000	59.9226	1.0	59.9226	0	118.667825	30.991187	118.666677	30.992201	3	341802
95	202411101740	156.0	41000	59.3143	1.01	59.9226	0	118.667825	30.991187	118.666677	30.992201	3	341802
95	202411101750	156.0	41000	59.9226	1.0	59.9226	0	118.667825	30.991187	118.666677	30.992201	3	341802
95	202411101800	156.0	41000	62.7039	0.955	59.9226	0	118.667825	30.991187	118.666677	30.992201	3	341802
95	202411101810	156.0	41000	59.9226	1.0	59.9226	0	118.667825	30.991187	118.666677	30.992201	3	341802
95	202411101820	156.0	41000	59.9226	1.0	59.9226	0	118.667825	30.991187	118.666677	30.992201	3	341802
95	202411101830	156.0	41000	64.2146	0.933	59.9226	0	118.667825	30.991187	118.666677	30.992201	3	341802
95	202411101840	156.0	41000	67.9373	0.882	59.9226	0	118.667825	30.991187	118.666677	30.992201	3	341802
95	202411101850	156.0	41000	59.9226	1.0	59.9226	0	118.667825	30.991187	118.666677	30.992201	3	341802
95	202411101900	156.0	41000	59.9226	1.0	59.9226	0	118.667825	30.991187	118.666677	30.992201	3	341802
95	202411101910	156.0	41000	62.8351	0.953	59.9226	0	118.667825	30.991187	118.666677	30.992201	3	341802
95	202411101920	156.0	41000	59.9226	1.0	59.9226	0	118.667825	30.991187	118.666677	30.992201	3	341802
95	202411101930	156.0	41000	59.9226	1.0	59.9226	0	118.667825	30.991187	118.666677	30.992201	3	341802
95	202411101940	156.0	41000	59.9226	1.0	59.9226	0	118.667825	30.991187	118.666677	30.992201	3	341802
95	202411101950	156.0	41000	59.9226	1.0	59.9226	0	118.667825	30.991187	118.666677	30.992201	3	341802
95	202411102000	156.0	41000	59.9226	1.0	59.9226	0	118.667825	30.991187	118.666677	30.992201	3	341802
95	202411102010	156.0	41000	70.3645	0.851	59.9226	0	118.667825	30.991187	118.666677	30.992201	3	341802
95	202411102020	156.0	41000	59.9226	1.0	59.9226	0	118.667825	30.991187	118.666677	30.992201	3	341802
95	202411102030	156.0	41000	59.9226	1.0	59.9226	0	118.667825	30.991187	118.666677	30.992201	3	341802
95	202411102040	156.0	41000	59.9226	1.0	59.9226	0	118.667825	30.991187	118.666677	30.992201	3	341802
95	202411102050	156.0	41000	59.9226	1.0	59.9226	0	118.667825	30.991187	118.666677	30.992201	3	341802
95	202411102100	156.0	41000	59.9226	1.0	59.9226	0	118.667825	30.991187	118.666677	30.992201	3	341802
95	202411102110	156.0	41000	59.9226	1.0	59.9226	0	118.667825	30.991187	118.666677	30.992201	3	341802
95	202411102120	156.0	41000	59.9226	1.0	59.9226	0	118.667825	30.991187	118.666677	30.992201	3	341802
95	202411102130	156.0	41000	59.9226	1.0	59.9226	0	118.667825	30.991187	118.666677	30.992201	3	341802
95	202411102140	156.0	41000	59.9226	1.0	59.9226	0	118.667825	30.991187	118.666677	30.992201	3	341802
95	202411102150	156.0	41000	59.9226	1.0	59.9226	0	118.667825	30.991187	118.666677	30.992201	3	341802
95	202411102200	156.0	41000	59.9226	1.0	59.9226	0	118.667825	30.991187	118.666677	30.992201	3	341802
95	202411102210	156.0	41000	59.9226	1.0	59.9226	0	118.667825	30.991187	118.666677	30.992201	3	341802
95	202411102220	156.0	41000	59.9226	1.0	59.9226	0	118.667825	30.991187	118.666677	30.992201	3	341802
95	202411102230	156.0	41000	59.9226	1.0	59.9226	0	118.667825	30.991187	118.666677	30.992201	3	341802
95	202411102240	156.0	41000	59.9226	1.0	59.9226	0	118.667825	30.991187	118.666677	30.992201	3	341802
95	202411102250	156.0	41000	59.9226	1.0	59.9226	0	118.667825	30.991187	118.666677	30.992201	3	341802
95	202411102300	156.0	41000	59.9226	1.0	59.9226	0	118.667825	30.991187	118.666677	30.992201	3	341802
95	202411102310	156.0	41000	59.9226	1.0	59.9226	0	118.667825	30.991187	118.666677	30.992201	3	341802
95	202411102320	156.0	41000	59.9226	1.0	59.9226	0	118.667825	30.991187	118.666677	30.992201	3	341802
95	202411102330	156.0	41000	59.9226	1.0	59.9226	0	118.667825	30.991187	118.666677	30.992201	3	341802
95	202411102340	156.0	41000	59.9226	1.0	59.9226	0	118.667825	30.991187	118.666677	30.992201	3	341802
95	202411102350	156.0	41000	59.9226	1.0	59.9226	0	118.667825	30.991187	118.666677	30.992201	3	341802
94	202411040000	499.0	41000	66.3601	1.0	66.3601	0	118.670872	30.988344	118.667825	30.991187	3	341802
94	202411040010	499.0	41000	66.3601	1.0	66.3601	0	118.670872	30.988344	118.667825	30.991187	3	341802
94	202411040020	499.0	41000	66.3601	1.0	66.3601	0	118.670872	30.988344	118.667825	30.991187	3	341802
94	202411040030	499.0	41000	66.3601	1.0	66.3601	0	118.670872	30.988344	118.667825	30.991187	3	341802
94	202411040040	499.0	41000	66.3601	1.0	66.3601	0	118.670872	30.988344	118.667825	30.991187	3	341802
94	202411040050	499.0	41000	66.3601	1.0	66.3601	0	118.670872	30.988344	118.667825	30.991187	3	341802
94	202411040100	499.0	41000	66.3601	1.0	66.3601	0	118.670872	30.988344	118.667825	30.991187	3	341802
94	202411040110	499.0	41000	66.3601	1.0	66.3601	0	118.670872	30.988344	118.667825	30.991187	3	341802
94	202411040120	499.0	41000	66.3601	1.0	66.3601	0	118.670872	30.988344	118.667825	30.991187	3	341802
94	202411040130	499.0	41000	66.3601	1.0	66.3601	0	118.670872	30.988344	118.667825	30.991187	3	341802
94	202411040140	499.0	41000	66.3601	1.0	66.3601	0	118.670872	30.988344	118.667825	30.991187	3	341802
94	202411040150	499.0	41000	66.3601	1.0	66.3601	0	118.670872	30.988344	118.667825	30.991187	3	341802
94	202411040200	499.0	41000	66.3601	1.0	66.3601	0	118.670872	30.988344	118.667825	30.991187	3	341802
94	202411040210	499.0	41000	66.3601	1.0	66.3601	0	118.670872	30.988344	118.667825	30.991187	3	341802
94	202411040220	499.0	41000	66.3601	1.0	66.3601	0	118.670872	30.988344	118.667825	30.991187	3	341802
94	202411040230	499.0	41000	66.3601	1.0	66.3601	0	118.670872	30.988344	118.667825	30.991187	3	341802
94	202411040240	499.0	41000	66.3601	1.0	66.3601	0	118.670872	30.988344	118.667825	30.991187	3	341802
94	202411040250	499.0	41000	66.3601	1.0	66.3601	0	118.670872	30.988344	118.667825	30.991187	3	341802
94	202411040300	499.0	41000	66.3601	1.0	66.3601	0	118.670872	30.988344	118.667825	30.991187	3	341802
94	202411040310	499.0	41000	66.3601	1.0	66.3601	0	118.670872	30.988344	118.667825	30.991187	3	341802
94	202411040320	499.0	41000	66.3601	1.0	66.3601	0	118.670872	30.988344	118.667825	30.991187	3	341802
94	202411040330	499.0	41000	66.3601	1.0	66.3601	0	118.670872	30.988344	118.667825	30.991187	3	341802
94	202411040340	499.0	41000	66.3601	1.0	66.3601	0	118.670872	30.988344	118.667825	30.991187	3	341802
94	202411040350	499.0	41000	66.3601	1.0	66.3601	0	118.670872	30.988344	118.667825	30.991187	3	341802
94	202411040400	499.0	41000	66.3601	1.0	66.3601	0	118.670872	30.988344	118.667825	30.991187	3	341802
94	202411040410	499.0	41000	66.3601	1.0	66.3601	0	118.670872	30.988344	118.667825	30.991187	3	341802
94	202411040420	499.0	41000	66.3601	1.0	66.3601	0	118.670872	30.988344	118.667825	30.991187	3	341802
94	202411040430	499.0	41000	66.3601	1.0	66.3601	0	118.670872	30.988344	118.667825	30.991187	3	341802
94	202411040440	499.0	41000	66.3601	1.0	66.3601	0	118.670872	30.988344	118.667825	30.991187	3	341802
94	202411040450	499.0	41000	66.3601	1.0	66.3601	0	118.670872	30.988344	118.667825	30.991187	3	341802
94	202411040500	499.0	41000	66.3601	1.0	66.3601	0	118.670872	30.988344	118.667825	30.991187	3	341802
94	202411040510	499.0	41000	66.3601	1.0	66.3601	0	118.670872	30.988344	118.667825	30.991187	3	341802
94	202411040520	499.0	41000	66.3601	1.0	66.3601	0	118.670872	30.988344	118.667825	30.991187	3	341802
94	202411040530	499.0	41000	66.3601	1.0	66.3601	0	118.670872	30.988344	118.667825	30.991187	3	341802
94	202411040540	499.0	41000	66.3601	1.0	66.3601	0	118.670872	30.988344	118.667825	30.991187	3	341802
94	202411040550	499.0	41000	66.3601	1.0	66.3601	0	118.670872	30.988344	118.667825	30.991187	3	341802
94	202411040600	499.0	41000	66.3601	1.0	66.3601	0	118.670872	30.988344	118.667825	30.991187	3	341802
94	202411040610	499.0	41000	66.3601	1.0	66.3601	0	118.670872	30.988344	118.667825	30.991187	3	341802
94	202411040620	499.0	41000	66.3601	1.0	66.3601	0	118.670872	30.988344	118.667825	30.991187	3	341802
94	202411040630	499.0	41000	66.3601	1.0	66.3601	0	118.670872	30.988344	118.667825	30.991187	3	341802
94	202411040640	499.0	41000	66.3601	1.0	66.3601	0	118.670872	30.988344	118.667825	30.991187	3	341802
94	202411040650	499.0	41000	66.3601	1.0	66.3601	0	118.670872	30.988344	118.667825	30.991187	3	341802
94	202411040700	499.0	41000	66.3601	1.0	66.3601	0	118.670872	30.988344	118.667825	30.991187	3	341802
94	202411040710	499.0	41000	66.3601	1.0	66.3601	0	118.670872	30.988344	118.667825	30.991187	3	341802
94	202411040720	499.0	41000	66.3601	1.0	66.3601	0	118.670872	30.988344	118.667825	30.991187	3	341802
94	202411040730	499.0	41000	66.3601	1.0	66.3601	0	118.670872	30.988344	118.667825	30.991187	3	341802
94	202411040740	499.0	41000	66.3601	1.0	66.3601	0	118.670872	30.988344	118.667825	30.991187	3	341802
94	202411040750	499.0	41000	66.3601	1.0	66.3601	0	118.670872	30.988344	118.667825	30.991187	3	341802
94	202411040800	499.0	41000	66.3601	1.0	66.3601	0	118.670872	30.988344	118.667825	30.991187	3	341802
94	202411040810	499.0	41000	66.3601	1.0	66.3601	0	118.670872	30.988344	118.667825	30.991187	3	341802
94	202411040820	499.0	41000	66.3601	1.0	66.3601	0	118.670872	30.988344	118.667825	30.991187	3	341802
94	202411040830	499.0	41000	66.3601	1.0	66.3601	0	118.670872	30.988344	118.667825	30.991187	3	341802
94	202411040840	499.0	41000	66.3601	1.0	66.3601	0	118.670872	30.988344	118.667825	30.991187	3	341802
94	202411040850	499.0	41000	66.3601	1.0	66.3601	0	118.670872	30.988344	118.667825	30.991187	3	341802
94	202411040900	499.0	41000	66.3601	1.0	66.3601	0	118.670872	30.988344	118.667825	30.991187	3	341802
94	202411040910	499.0	41000	66.3601	1.0	66.3601	0	118.670872	30.988344	118.667825	30.991187	3	341802
94	202411040920	499.0	41000	66.3601	1.0	66.3601	0	118.670872	30.988344	118.667825	30.991187	3	341802
94	202411040930	499.0	41000	66.3601	1.0	66.3601	0	118.670872	30.988344	118.667825	30.991187	3	341802
94	202411040940	499.0	41000	66.3601	1.0	66.3601	0	118.670872	30.988344	118.667825	30.991187	3	341802
94	202411040950	499.0	41000	66.3601	1.0	66.3601	0	118.670872	30.988344	118.667825	30.991187	3	341802
94	202411041000	499.0	41000	66.3601	1.0	66.3601	0	118.670872	30.988344	118.667825	30.991187	3	341802
94	202411041010	499.0	41000	66.3601	1.0	66.3601	0	118.670872	30.988344	118.667825	30.991187	3	341802
94	202411041020	499.0	41000	66.3601	1.0	66.3601	0	118.670872	30.988344	118.667825	30.991187	3	341802
94	202411041030	499.0	41000	66.3601	1.0	66.3601	0	118.670872	30.988344	118.667825	30.991187	3	341802
94	202411041040	499.0	41000	66.3601	1.0	66.3601	0	118.670872	30.988344	118.667825	30.991187	3	341802
94	202411041050	499.0	41000	66.3601	1.0	66.3601	0	118.670872	30.988344	118.667825	30.991187	3	341802
94	202411041100	499.0	41000	66.3601	1.0	66.3601	0	118.670872	30.988344	118.667825	30.991187	3	341802
94	202411041110	499.0	41000	68.7029	0.965	66.3601	0	118.670872	30.988344	118.667825	30.991187	3	341802
94	202411041120	499.0	41000	66.3601	1.0	66.3601	0	118.670872	30.988344	118.667825	30.991187	3	341802
94	202411041130	499.0	41000	66.3601	1.0	66.3601	0	118.670872	30.988344	118.667825	30.991187	3	341802
94	202411041140	499.0	41000	66.3601	1.0	66.3601	0	118.670872	30.988344	118.667825	30.991187	3	341802
94	202411041150	499.0	41000	66.3601	1.0	66.3601	0	118.670872	30.988344	118.667825	30.991187	3	341802
94	202411041200	499.0	41000	66.3601	1.0	66.3601	0	118.670872	30.988344	118.667825	30.991187	3	341802
94	202411041210	499.0	41000	66.3601	1.0	66.3601	0	118.670872	30.988344	118.667825	30.991187	3	341802
94	202411041220	499.0	41000	66.3601	1.0	66.3601	0	118.670872	30.988344	118.667825	30.991187	3	341802
94	202411041230	499.0	41000	66.3601	1.0	66.3601	0	118.670872	30.988344	118.667825	30.991187	3	341802
94	202411041240	499.0	41000	66.3601	1.0	66.3601	0	118.670872	30.988344	118.667825	30.991187	3	341802
94	202411041250	499.0	41000	66.4145	0.999	66.3601	0	118.670872	30.988344	118.667825	30.991187	3	341802
94	202411041300	499.0	41000	66.3601	1.0	66.3601	0	118.670872	30.988344	118.667825	30.991187	3	341802
94	202411041310	499.0	41000	66.3601	1.0	66.3601	0	118.670872	30.988344	118.667825	30.991187	3	341802
94	202411041320	499.0	41000	66.3601	1.0	66.3601	0	118.670872	30.988344	118.667825	30.991187	3	341802
94	202411041330	499.0	41000	66.3601	1.0	66.3601	0	118.670872	30.988344	118.667825	30.991187	3	341802
94	202411041340	499.0	41000	66.3601	1.0	66.3601	0	118.670872	30.988344	118.667825	30.991187	3	341802
94	202411041350	499.0	41000	66.3601	1.0	66.3601	0	118.670872	30.988344	118.667825	30.991187	3	341802
94	202411041400	499.0	41000	66.3601	1.0	66.3601	0	118.670872	30.988344	118.667825	30.991187	3	341802
94	202411041410	499.0	41000	66.3601	1.0	66.3601	0	118.670872	30.988344	118.667825	30.991187	3	341802
94	202411041420	499.0	41000	66.3601	1.0	66.3601	0	118.670872	30.988344	118.667825	30.991187	3	341802
94	202411041430	499.0	41000	66.3601	1.0	66.3601	0	118.670872	30.988344	118.667825	30.991187	3	341802
94	202411041440	499.0	41000	66.3601	1.0	66.3601	0	118.670872	30.988344	118.667825	30.991187	3	341802
94	202411041450	499.0	41000	66.3601	1.0	66.3601	0	118.670872	30.988344	118.667825	30.991187	3	341802
94	202411041500	499.0	41000	66.3601	1.0	66.3601	0	118.670872	30.988344	118.667825	30.991187	3	341802
94	202411041510	499.0	41000	66.3601	1.0	66.3601	0	118.670872	30.988344	118.667825	30.991187	3	341802
94	202411041520	499.0	41000	66.3601	1.0	66.3601	0	118.670872	30.988344	118.667825	30.991187	3	341802
94	202411041530	499.0	41000	66.3601	1.0	66.3601	0	118.670872	30.988344	118.667825	30.991187	3	341802
94	202411041540	499.0	41000	66.3601	1.0	66.3601	0	118.670872	30.988344	118.667825	30.991187	3	341802
94	202411041550	499.0	41000	66.3601	1.0	66.3601	0	118.670872	30.988344	118.667825	30.991187	3	341802
94	202411041600	499.0	41000	67.9251	0.976	66.3601	0	118.670872	30.988344	118.667825	30.991187	3	341802
94	202411041610	499.0	41000	66.3601	1.0	66.3601	0	118.670872	30.988344	118.667825	30.991187	3	341802
94	202411041620	499.0	41000	66.3601	1.0	66.3601	0	118.670872	30.988344	118.667825	30.991187	3	341802
94	202411041630	499.0	41000	66.3601	1.0	66.3601	0	118.670872	30.988344	118.667825	30.991187	3	341802
94	202411041640	499.0	41000	66.3601	1.0	66.3601	0	118.670872	30.988344	118.667825	30.991187	3	341802
94	202411041650	499.0	41000	66.3601	1.0	66.3601	0	118.670872	30.988344	118.667825	30.991187	3	341802
94	202411041700	499.0	41000	66.3601	1.0	66.3601	0	118.670872	30.988344	118.667825	30.991187	3	341802
94	202411041710	499.0	41000	66.3601	1.0	66.3601	0	118.670872	30.988344	118.667825	30.991187	3	341802
94	202411041720	499.0	41000	66.3601	1.0	66.3601	0	118.670872	30.988344	118.667825	30.991187	3	341802
94	202411041730	499.0	41000	66.3601	1.0	66.3601	0	118.670872	30.988344	118.667825	30.991187	3	341802
94	202411041740	499.0	41000	66.3601	1.0	66.3601	0	118.670872	30.988344	118.667825	30.991187	3	341802
94	202411041750	499.0	41000	66.3601	1.0	66.3601	0	118.670872	30.988344	118.667825	30.991187	3	341802
94	202411041800	499.0	41000	66.3601	1.0	66.3601	0	118.670872	30.988344	118.667825	30.991187	3	341802
94	202411041810	499.0	41000	66.3601	1.0	66.3601	0	118.670872	30.988344	118.667825	30.991187	3	341802
94	202411041820	499.0	41000	66.3601	1.0	66.3601	0	118.670872	30.988344	118.667825	30.991187	3	341802
94	202411041830	499.0	41000	66.3601	1.0	66.3601	0	118.670872	30.988344	118.667825	30.991187	3	341802
94	202411041840	499.0	41000	66.3601	1.0	66.3601	0	118.670872	30.988344	118.667825	30.991187	3	341802
94	202411041850	499.0	41000	66.3601	1.0	66.3601	0	118.670872	30.988344	118.667825	30.991187	3	341802
94	202411041900	499.0	41000	60.5368	1.096	66.3601	0	118.670872	30.988344	118.667825	30.991187	3	341802
94	202411041910	499.0	41000	66.3601	1.0	66.3601	0	118.670872	30.988344	118.667825	30.991187	3	341802
94	202411041920	499.0	41000	66.3601	1.0	66.3601	0	118.670872	30.988344	118.667825	30.991187	3	341802
94	202411041930	499.0	41000	66.3601	1.0	66.3601	0	118.670872	30.988344	118.667825	30.991187	3	341802
94	202411041940	499.0	41000	66.3601	1.0	66.3601	0	118.670872	30.988344	118.667825	30.991187	3	341802
94	202411041950	499.0	41000	66.3601	1.0	66.3601	0	118.670872	30.988344	118.667825	30.991187	3	341802
94	202411042000	499.0	41000	66.3601	1.0	66.3601	0	118.670872	30.988344	118.667825	30.991187	3	341802
94	202411042010	499.0	41000	66.3601	1.0	66.3601	0	118.670872	30.988344	118.667825	30.991187	3	341802
94	202411042020	499.0	41000	66.3601	1.0	66.3601	0	118.670872	30.988344	118.667825	30.991187	3	341802
94	202411042030	499.0	41000	66.3601	1.0	66.3601	0	118.670872	30.988344	118.667825	30.991187	3	341802
94	202411042040	499.0	41000	66.3601	1.0	66.3601	0	118.670872	30.988344	118.667825	30.991187	3	341802
94	202411042050	499.0	41000	66.3601	1.0	66.3601	0	118.670872	30.988344	118.667825	30.991187	3	341802
94	202411042100	499.0	41000	66.3601	1.0	66.3601	0	118.670872	30.988344	118.667825	30.991187	3	341802
94	202411042110	499.0	41000	66.3601	1.0	66.3601	0	118.670872	30.988344	118.667825	30.991187	3	341802
94	202411042120	499.0	41000	66.3601	1.0	66.3601	0	118.670872	30.988344	118.667825	30.991187	3	341802
94	202411042130	499.0	41000	66.3601	1.0	66.3601	0	118.670872	30.988344	118.667825	30.991187	3	341802
94	202411042140	499.0	41000	66.3601	1.0	66.3601	0	118.670872	30.988344	118.667825	30.991187	3	341802
94	202411042150	499.0	41000	66.3601	1.0	66.3601	0	118.670872	30.988344	118.667825	30.991187	3	341802
94	202411042200	499.0	41000	66.3601	1.0	66.3601	0	118.670872	30.988344	118.667825	30.991187	3	341802
94	202411042210	499.0	41000	66.3601	1.0	66.3601	0	118.670872	30.988344	118.667825	30.991187	3	341802
94	202411042220	499.0	41000	66.3601	1.0	66.3601	0	118.670872	30.988344	118.667825	30.991187	3	341802
94	202411042230	499.0	41000	66.3601	1.0	66.3601	0	118.670872	30.988344	118.667825	30.991187	3	341802
94	202411042240	499.0	41000	66.3601	1.0	66.3601	0	118.670872	30.988344	118.667825	30.991187	3	341802
94	202411042250	499.0	41000	66.3601	1.0	66.3601	0	118.670872	30.988344	118.667825	30.991187	3	341802
94	202411042300	499.0	41000	66.3601	1.0	66.3601	0	118.670872	30.988344	118.667825	30.991187	3	341802
94	202411042310	499.0	41000	66.3601	1.0	66.3601	0	118.670872	30.988344	118.667825	30.991187	3	341802
94	202411042320	499.0	41000	66.3601	1.0	66.3601	0	118.670872	30.988344	118.667825	30.991187	3	341802
94	202411042330	499.0	41000	66.3601	1.0	66.3601	0	118.670872	30.988344	118.667825	30.991187	3	341802
94	202411042340	499.0	41000	66.3601	1.0	66.3601	0	118.670872	30.988344	118.667825	30.991187	3	341802
94	202411042350	499.0	41000	66.3601	1.0	66.3601	0	118.670872	30.988344	118.667825	30.991187	3	341802
96	202411090000	467.0	41000	119.8978	1.0	119.8978	0	118.66701	30.98917	118.670872	30.988344	0	341802
96	202411090010	467.0	41000	119.8978	1.0	119.8978	0	118.66701	30.98917	118.670872	30.988344	0	341802
96	202411090020	467.0	41000	119.8978	1.0	119.8978	0	118.66701	30.98917	118.670872	30.988344	0	341802
96	202411090030	467.0	41000	119.8978	1.0	119.8978	0	118.66701	30.98917	118.670872	30.988344	0	341802
96	202411090040	467.0	41000	119.8978	1.0	119.8978	0	118.66701	30.98917	118.670872	30.988344	0	341802
96	202411090050	467.0	41000	119.8978	1.0	119.8978	0	118.66701	30.98917	118.670872	30.988344	0	341802
96	202411090100	467.0	41000	119.8978	1.0	119.8978	0	118.66701	30.98917	118.670872	30.988344	0	341802
96	202411090110	467.0	41000	119.8978	1.0	119.8978	0	118.66701	30.98917	118.670872	30.988344	0	341802
96	202411090120	467.0	41000	119.8978	1.0	119.8978	0	118.66701	30.98917	118.670872	30.988344	0	341802
96	202411090130	467.0	41000	119.8978	1.0	119.8978	0	118.66701	30.98917	118.670872	30.988344	0	341802
96	202411090140	467.0	41000	119.8978	1.0	119.8978	0	118.66701	30.98917	118.670872	30.988344	0	341802
96	202411090150	467.0	41000	119.8978	1.0	119.8978	0	118.66701	30.98917	118.670872	30.988344	0	341802
96	202411090200	467.0	41000	119.8978	1.0	119.8978	0	118.66701	30.98917	118.670872	30.988344	0	341802
96	202411090210	467.0	41000	119.8978	1.0	119.8978	0	118.66701	30.98917	118.670872	30.988344	0	341802
96	202411090220	467.0	41000	119.8978	1.0	119.8978	0	118.66701	30.98917	118.670872	30.988344	0	341802
96	202411090230	467.0	41000	119.8978	1.0	119.8978	0	118.66701	30.98917	118.670872	30.988344	0	341802
96	202411090240	467.0	41000	119.8978	1.0	119.8978	0	118.66701	30.98917	118.670872	30.988344	0	341802
96	202411090250	467.0	41000	119.8978	1.0	119.8978	0	118.66701	30.98917	118.670872	30.988344	0	341802
96	202411090300	467.0	41000	119.8978	1.0	119.8978	0	118.66701	30.98917	118.670872	30.988344	0	341802
96	202411090310	467.0	41000	119.8978	1.0	119.8978	0	118.66701	30.98917	118.670872	30.988344	0	341802
96	202411090320	467.0	41000	119.8978	1.0	119.8978	0	118.66701	30.98917	118.670872	30.988344	0	341802
96	202411090330	467.0	41000	119.8978	1.0	119.8978	0	118.66701	30.98917	118.670872	30.988344	0	341802
96	202411090340	467.0	41000	119.8978	1.0	119.8978	0	118.66701	30.98917	118.670872	30.988344	0	341802
96	202411090350	467.0	41000	119.8978	1.0	119.8978	0	118.66701	30.98917	118.670872	30.988344	0	341802
96	202411090400	467.0	41000	119.8978	1.0	119.8978	0	118.66701	30.98917	118.670872	30.988344	0	341802
96	202411090410	467.0	41000	119.8978	1.0	119.8978	0	118.66701	30.98917	118.670872	30.988344	0	341802
96	202411090420	467.0	41000	119.8978	1.0	119.8978	0	118.66701	30.98917	118.670872	30.988344	0	341802
96	202411090430	467.0	41000	119.8978	1.0	119.8978	0	118.66701	30.98917	118.670872	30.988344	0	341802
96	202411090440	467.0	41000	119.8978	1.0	119.8978	0	118.66701	30.98917	118.670872	30.988344	0	341802
96	202411090450	467.0	41000	119.8978	1.0	119.8978	0	118.66701	30.98917	118.670872	30.988344	0	341802
96	202411090500	467.0	41000	119.8978	1.0	119.8978	0	118.66701	30.98917	118.670872	30.988344	0	341802
96	202411090510	467.0	41000	119.8978	1.0	119.8978	0	118.66701	30.98917	118.670872	30.988344	0	341802
96	202411090520	467.0	41000	119.8978	1.0	119.8978	0	118.66701	30.98917	118.670872	30.988344	0	341802
96	202411090530	467.0	41000	119.8978	1.0	119.8978	0	118.66701	30.98917	118.670872	30.988344	0	341802
96	202411090540	467.0	41000	119.8978	1.0	119.8978	0	118.66701	30.98917	118.670872	30.988344	0	341802
96	202411090550	467.0	41000	119.8978	1.0	119.8978	0	118.66701	30.98917	118.670872	30.988344	0	341802
96	202411090600	467.0	41000	119.8978	1.0	119.8978	0	118.66701	30.98917	118.670872	30.988344	0	341802
96	202411090610	467.0	41000	119.8978	1.0	119.8978	0	118.66701	30.98917	118.670872	30.988344	0	341802
96	202411090620	467.0	41000	119.8978	1.0	119.8978	0	118.66701	30.98917	118.670872	30.988344	0	341802
96	202411090630	467.0	41000	119.8978	1.0	119.8978	0	118.66701	30.98917	118.670872	30.988344	0	341802
96	202411090640	467.0	41000	119.8978	1.0	119.8978	0	118.66701	30.98917	118.670872	30.988344	0	341802
96	202411090650	467.0	41000	119.8978	1.0	119.8978	0	118.66701	30.98917	118.670872	30.988344	0	341802
96	202411090700	467.0	41000	119.8978	1.0	119.8978	0	118.66701	30.98917	118.670872	30.988344	0	341802
96	202411090710	467.0	41000	119.8978	1.0	119.8978	0	118.66701	30.98917	118.670872	30.988344	0	341802
96	202411090720	467.0	41000	119.8978	1.0	119.8978	0	118.66701	30.98917	118.670872	30.988344	0	341802
96	202411090730	467.0	41000	119.8978	1.0	119.8978	0	118.66701	30.98917	118.670872	30.988344	0	341802
96	202411090740	467.0	41000	119.8978	1.0	119.8978	0	118.66701	30.98917	118.670872	30.988344	0	341802
96	202411090750	467.0	41000	119.8978	1.0	119.8978	0	118.66701	30.98917	118.670872	30.988344	0	341802
96	202411090800	467.0	41000	119.8978	1.0	119.8978	0	118.66701	30.98917	118.670872	30.988344	0	341802
96	202411090810	467.0	41000	119.8978	1.0	119.8978	0	118.66701	30.98917	118.670872	30.988344	0	341802
96	202411090820	467.0	41000	119.8978	1.0	119.8978	0	118.66701	30.98917	118.670872	30.988344	0	341802
96	202411090830	467.0	41000	119.8978	1.0	119.8978	0	118.66701	30.98917	118.670872	30.988344	0	341802
96	202411090840	467.0	41000	119.8978	1.0	119.8978	0	118.66701	30.98917	118.670872	30.988344	0	341802
96	202411090850	467.0	41000	119.8978	1.0	119.8978	0	118.66701	30.98917	118.670872	30.988344	0	341802
96	202411090900	467.0	41000	119.8978	1.0	119.8978	0	118.66701	30.98917	118.670872	30.988344	0	341802
96	202411090910	467.0	41000	119.8978	1.0	119.8978	0	118.66701	30.98917	118.670872	30.988344	0	341802
96	202411090920	467.0	41000	119.8978	1.0	119.8978	0	118.66701	30.98917	118.670872	30.988344	0	341802
96	202411090930	467.0	41000	119.8978	1.0	119.8978	0	118.66701	30.98917	118.670872	30.988344	0	341802
96	202411090940	467.0	41000	119.8978	1.0	119.8978	0	118.66701	30.98917	118.670872	30.988344	0	341802
96	202411090950	467.0	41000	119.8978	1.0	119.8978	0	118.66701	30.98917	118.670872	30.988344	0	341802
96	202411091000	467.0	41000	119.8978	1.0	119.8978	0	118.66701	30.98917	118.670872	30.988344	0	341802
96	202411091010	467.0	41000	119.8978	1.0	119.8978	0	118.66701	30.98917	118.670872	30.988344	0	341802
96	202411091020	467.0	41000	119.8978	1.0	119.8978	0	118.66701	30.98917	118.670872	30.988344	0	341802
96	202411091030	467.0	41000	119.8978	1.0	119.8978	0	118.66701	30.98917	118.670872	30.988344	0	341802
96	202411091040	467.0	41000	119.8978	1.0	119.8978	0	118.66701	30.98917	118.670872	30.988344	0	341802
96	202411091050	467.0	41000	119.8978	1.0	119.8978	0	118.66701	30.98917	118.670872	30.988344	0	341802
96	202411091100	467.0	41000	119.8978	1.0	119.8978	0	118.66701	30.98917	118.670872	30.988344	0	341802
96	202411091110	467.0	41000	119.8978	1.0	119.8978	0	118.66701	30.98917	118.670872	30.988344	0	341802
96	202411091120	467.0	41000	119.8978	1.0	119.8978	0	118.66701	30.98917	118.670872	30.988344	0	341802
96	202411091130	467.0	41000	119.8978	1.0	119.8978	0	118.66701	30.98917	118.670872	30.988344	0	341802
96	202411091140	467.0	41000	119.8978	1.0	119.8978	0	118.66701	30.98917	118.670872	30.988344	0	341802
96	202411091150	467.0	41000	119.8978	1.0	119.8978	0	118.66701	30.98917	118.670872	30.988344	0	341802
96	202411091200	467.0	41000	119.8978	1.0	119.8978	0	118.66701	30.98917	118.670872	30.988344	0	341802
96	202411091210	467.0	41000	119.8978	1.0	119.8978	0	118.66701	30.98917	118.670872	30.988344	0	341802
96	202411091220	467.0	41000	119.8978	1.0	119.8978	0	118.66701	30.98917	118.670872	30.988344	0	341802
96	202411091230	467.0	41000	119.8978	1.0	119.8978	0	118.66701	30.98917	118.670872	30.988344	0	341802
96	202411091240	467.0	41000	119.8978	1.0	119.8978	0	118.66701	30.98917	118.670872	30.988344	0	341802
96	202411091250	467.0	41000	119.8978	1.0	119.8978	0	118.66701	30.98917	118.670872	30.988344	0	341802
96	202411091300	467.0	41000	119.8978	1.0	119.8978	0	118.66701	30.98917	118.670872	30.988344	0	341802
96	202411091310	467.0	41000	119.8978	1.0	119.8978	0	118.66701	30.98917	118.670872	30.988344	0	341802
96	202411091320	467.0	41000	119.8978	1.0	119.8978	0	118.66701	30.98917	118.670872	30.988344	0	341802
96	202411091330	467.0	41000	119.8978	1.0	119.8978	0	118.66701	30.98917	118.670872	30.988344	0	341802
96	202411091340	467.0	41000	119.8978	1.0	119.8978	0	118.66701	30.98917	118.670872	30.988344	0	341802
96	202411091350	467.0	41000	119.8978	1.0	119.8978	0	118.66701	30.98917	118.670872	30.988344	0	341802
96	202411091400	467.0	41000	85.2702	1.406	119.8978	0	118.66701	30.98917	118.670872	30.988344	0	341802
96	202411091410	467.0	41000	119.8978	1.0	119.8978	0	118.66701	30.98917	118.670872	30.988344	0	341802
96	202411091420	467.0	41000	119.8978	1.0	119.8978	0	118.66701	30.98917	118.670872	30.988344	0	341802
96	202411091430	467.0	41000	119.8978	1.0	119.8978	0	118.66701	30.98917	118.670872	30.988344	0	341802
96	202411091440	467.0	41000	119.8978	1.0	119.8978	0	118.66701	30.98917	118.670872	30.988344	0	341802
96	202411091450	467.0	41000	119.8978	1.0	119.8978	0	118.66701	30.98917	118.670872	30.988344	0	341802
96	202411091500	467.0	41000	119.8978	1.0	119.8978	0	118.66701	30.98917	118.670872	30.988344	0	341802
96	202411091510	467.0	41000	119.8978	1.0	119.8978	0	118.66701	30.98917	118.670872	30.988344	0	341802
96	202411091520	467.0	41000	119.8978	1.0	119.8978	0	118.66701	30.98917	118.670872	30.988344	0	341802
96	202411091530	467.0	41000	119.8978	1.0	119.8978	0	118.66701	30.98917	118.670872	30.988344	0	341802
96	202411091540	467.0	41000	119.8978	1.0	119.8978	0	118.66701	30.98917	118.670872	30.988344	0	341802
96	202411091550	467.0	41000	119.8978	1.0	119.8978	0	118.66701	30.98917	118.670872	30.988344	0	341802
96	202411091600	467.0	41000	119.8978	1.0	119.8978	0	118.66701	30.98917	118.670872	30.988344	0	341802
96	202411091610	467.0	41000	119.8978	1.0	119.8978	0	118.66701	30.98917	118.670872	30.988344	0	341802
96	202411091620	467.0	41000	69.0762	1.735	119.8978	0	118.66701	30.98917	118.670872	30.988344	0	341802
96	202411091630	467.0	41000	119.8978	1.0	119.8978	0	118.66701	30.98917	118.670872	30.988344	0	341802
96	202411091640	467.0	41000	119.8978	1.0	119.8978	0	118.66701	30.98917	118.670872	30.988344	0	341802
96	202411091650	467.0	41000	119.8978	1.0	119.8978	0	118.66701	30.98917	118.670872	30.988344	0	341802
96	202411091700	467.0	41000	119.8978	1.0	119.8978	0	118.66701	30.98917	118.670872	30.988344	0	341802
96	202411091710	467.0	41000	119.8978	1.0	119.8978	0	118.66701	30.98917	118.670872	30.988344	0	341802
96	202411091720	467.0	41000	119.8978	1.0	119.8978	0	118.66701	30.98917	118.670872	30.988344	0	341802
96	202411091730	467.0	41000	119.8978	1.0	119.8978	0	118.66701	30.98917	118.670872	30.988344	0	341802
96	202411091740	467.0	41000	119.8978	1.0	119.8978	0	118.66701	30.98917	118.670872	30.988344	0	341802
96	202411091750	467.0	41000	119.8978	1.0	119.8978	0	118.66701	30.98917	118.670872	30.988344	0	341802
96	202411091800	467.0	41000	119.8978	1.0	119.8978	0	118.66701	30.98917	118.670872	30.988344	0	341802
96	202411091810	467.0	41000	84.7417	1.414	119.8978	0	118.66701	30.98917	118.670872	30.988344	0	341802
96	202411091820	467.0	41000	119.8978	1.0	119.8978	0	118.66701	30.98917	118.670872	30.988344	0	341802
96	202411091830	467.0	41000	119.8978	1.0	119.8978	0	118.66701	30.98917	118.670872	30.988344	0	341802
96	202411091840	467.0	41000	119.8978	1.0	119.8978	0	118.66701	30.98917	118.670872	30.988344	0	341802
96	202411091850	467.0	41000	119.8978	1.0	119.8978	0	118.66701	30.98917	118.670872	30.988344	0	341802
96	202411091900	467.0	41000	119.8978	1.0	119.8978	0	118.66701	30.98917	118.670872	30.988344	0	341802
96	202411091910	467.0	41000	119.8978	1.0	119.8978	0	118.66701	30.98917	118.670872	30.988344	0	341802
96	202411091920	467.0	41000	119.8978	1.0	119.8978	0	118.66701	30.98917	118.670872	30.988344	0	341802
96	202411091930	467.0	41000	119.8978	1.0	119.8978	0	118.66701	30.98917	118.670872	30.988344	0	341802
96	202411091940	467.0	41000	119.8978	1.0	119.8978	0	118.66701	30.98917	118.670872	30.988344	0	341802
96	202411091950	467.0	41000	119.8978	1.0	119.8978	0	118.66701	30.98917	118.670872	30.988344	0	341802
96	202411092000	467.0	41000	119.8978	1.0	119.8978	0	118.66701	30.98917	118.670872	30.988344	0	341802
96	202411092010	467.0	41000	119.8978	1.0	119.8978	0	118.66701	30.98917	118.670872	30.988344	0	341802
96	202411092020	467.0	41000	119.8978	1.0	119.8978	0	118.66701	30.98917	118.670872	30.988344	0	341802
96	202411092030	467.0	41000	119.8978	1.0	119.8978	0	118.66701	30.98917	118.670872	30.988344	0	341802
96	202411092040	467.0	41000	119.8978	1.0	119.8978	0	118.66701	30.98917	118.670872	30.988344	0	341802
96	202411092050	467.0	41000	119.8978	1.0	119.8978	0	118.66701	30.98917	118.670872	30.988344	0	341802
96	202411092100	467.0	41000	119.8978	1.0	119.8978	0	118.66701	30.98917	118.670872	30.988344	0	341802
96	202411092110	467.0	41000	119.8978	1.0	119.8978	0	118.66701	30.98917	118.670872	30.988344	0	341802
96	202411092120	467.0	41000	119.8978	1.0	119.8978	0	118.66701	30.98917	118.670872	30.988344	0	341802
96	202411092130	467.0	41000	119.8978	1.0	119.8978	0	118.66701	30.98917	118.670872	30.988344	0	341802
96	202411092140	467.0	41000	119.8978	1.0	119.8978	0	118.66701	30.98917	118.670872	30.988344	0	341802
96	202411092150	467.0	41000	119.8978	1.0	119.8978	0	118.66701	30.98917	118.670872	30.988344	0	341802
96	202411092200	467.0	41000	119.8978	1.0	119.8978	0	118.66701	30.98917	118.670872	30.988344	0	341802
96	202411092210	467.0	41000	119.8978	1.0	119.8978	0	118.66701	30.98917	118.670872	30.988344	0	341802
96	202411092220	467.0	41000	119.8978	1.0	119.8978	0	118.66701	30.98917	118.670872	30.988344	0	341802
96	202411092230	467.0	41000	119.8978	1.0	119.8978	0	118.66701	30.98917	118.670872	30.988344	0	341802
96	202411092240	467.0	41000	119.8978	1.0	119.8978	0	118.66701	30.98917	118.670872	30.988344	0	341802
96	202411092250	467.0	41000	119.8978	1.0	119.8978	0	118.66701	30.98917	118.670872	30.988344	0	341802
96	202411092300	467.0	41000	119.8978	1.0	119.8978	0	118.66701	30.98917	118.670872	30.988344	0	341802
96	202411092310	467.0	41000	119.8978	1.0	119.8978	0	118.66701	30.98917	118.670872	30.988344	0	341802
96	202411092320	467.0	41000	119.8978	1.0	119.8978	0	118.66701	30.98917	118.670872	30.988344	0	341802
96	202411092330	467.0	41000	119.8978	1.0	119.8978	0	118.66701	30.98917	118.670872	30.988344	0	341802
96	202411092340	467.0	41000	119.8978	1.0	119.8978	0	118.66701	30.98917	118.670872	30.988344	0	341802
96	202411092350	467.0	41000	119.8978	1.0	119.8978	0	118.66701	30.98917	118.670872	30.988344	0	341802
95	202411060000	156.0	41000	59.9226	1.0	59.9226	0	118.667825	30.991187	118.666677	30.992201	3	341802
95	202411060010	156.0	41000	59.9226	1.0	59.9226	0	118.667825	30.991187	118.666677	30.992201	3	341802
95	202411060020	156.0	41000	59.9226	1.0	59.9226	0	118.667825	30.991187	118.666677	30.992201	3	341802
95	202411060030	156.0	41000	59.9226	1.0	59.9226	0	118.667825	30.991187	118.666677	30.992201	3	341802
95	202411060040	156.0	41000	59.9226	1.0	59.9226	0	118.667825	30.991187	118.666677	30.992201	3	341802
95	202411060050	156.0	41000	59.9226	1.0	59.9226	0	118.667825	30.991187	118.666677	30.992201	3	341802
95	202411060100	156.0	41000	59.9226	1.0	59.9226	0	118.667825	30.991187	118.666677	30.992201	3	341802
95	202411060110	156.0	41000	59.9226	1.0	59.9226	0	118.667825	30.991187	118.666677	30.992201	3	341802
95	202411060120	156.0	41000	59.9226	1.0	59.9226	0	118.667825	30.991187	118.666677	30.992201	3	341802
95	202411060130	156.0	41000	59.9226	1.0	59.9226	0	118.667825	30.991187	118.666677	30.992201	3	341802
95	202411060140	156.0	41000	59.9226	1.0	59.9226	0	118.667825	30.991187	118.666677	30.992201	3	341802
95	202411060150	156.0	41000	59.9226	1.0	59.9226	0	118.667825	30.991187	118.666677	30.992201	3	341802
95	202411060200	156.0	41000	59.9226	1.0	59.9226	0	118.667825	30.991187	118.666677	30.992201	3	341802
95	202411060210	156.0	41000	59.9226	1.0	59.9226	0	118.667825	30.991187	118.666677	30.992201	3	341802
95	202411060220	156.0	41000	59.9226	1.0	59.9226	0	118.667825	30.991187	118.666677	30.992201	3	341802
95	202411060230	156.0	41000	59.9226	1.0	59.9226	0	118.667825	30.991187	118.666677	30.992201	3	341802
95	202411060240	156.0	41000	59.9226	1.0	59.9226	0	118.667825	30.991187	118.666677	30.992201	3	341802
95	202411060250	156.0	41000	59.9226	1.0	59.9226	0	118.667825	30.991187	118.666677	30.992201	3	341802
95	202411060300	156.0	41000	59.9226	1.0	59.9226	0	118.667825	30.991187	118.666677	30.992201	3	341802
95	202411060310	156.0	41000	59.9226	1.0	59.9226	0	118.667825	30.991187	118.666677	30.992201	3	341802
95	202411060320	156.0	41000	59.9226	1.0	59.9226	0	118.667825	30.991187	118.666677	30.992201	3	341802
95	202411060330	156.0	41000	59.9226	1.0	59.9226	0	118.667825	30.991187	118.666677	30.992201	3	341802
95	202411060340	156.0	41000	59.9226	1.0	59.9226	0	118.667825	30.991187	118.666677	30.992201	3	341802
95	202411060350	156.0	41000	59.9226	1.0	59.9226	0	118.667825	30.991187	118.666677	30.992201	3	341802
95	202411060400	156.0	41000	59.9226	1.0	59.9226	0	118.667825	30.991187	118.666677	30.992201	3	341802
95	202411060410	156.0	41000	59.9226	1.0	59.9226	0	118.667825	30.991187	118.666677	30.992201	3	341802
95	202411060420	156.0	41000	59.9226	1.0	59.9226	0	118.667825	30.991187	118.666677	30.992201	3	341802
95	202411060430	156.0	41000	59.9226	1.0	59.9226	0	118.667825	30.991187	118.666677	30.992201	3	341802
95	202411060440	156.0	41000	59.9226	1.0	59.9226	0	118.667825	30.991187	118.666677	30.992201	3	341802
95	202411060450	156.0	41000	59.9226	1.0	59.9226	0	118.667825	30.991187	118.666677	30.992201	3	341802
95	202411060500	156.0	41000	59.9226	1.0	59.9226	0	118.667825	30.991187	118.666677	30.992201	3	341802
95	202411060510	156.0	41000	59.9226	1.0	59.9226	0	118.667825	30.991187	118.666677	30.992201	3	341802
95	202411060520	156.0	41000	59.9226	1.0	59.9226	0	118.667825	30.991187	118.666677	30.992201	3	341802
95	202411060530	156.0	41000	59.9226	1.0	59.9226	0	118.667825	30.991187	118.666677	30.992201	3	341802
95	202411060540	156.0	41000	59.9226	1.0	59.9226	0	118.667825	30.991187	118.666677	30.992201	3	341802
95	202411060550	156.0	41000	59.9226	1.0	59.9226	0	118.667825	30.991187	118.666677	30.992201	3	341802
95	202411060600	156.0	41000	59.9226	1.0	59.9226	0	118.667825	30.991187	118.666677	30.992201	3	341802
95	202411060610	156.0	41000	59.9226	1.0	59.9226	0	118.667825	30.991187	118.666677	30.992201	3	341802
95	202411060620	156.0	41000	59.9226	1.0	59.9226	0	118.667825	30.991187	118.666677	30.992201	3	341802
95	202411060630	156.0	41000	59.9226	1.0	59.9226	0	118.667825	30.991187	118.666677	30.992201	3	341802
95	202411060640	156.0	41000	59.9226	1.0	59.9226	0	118.667825	30.991187	118.666677	30.992201	3	341802
95	202411060650	156.0	41000	59.9226	1.0	59.9226	0	118.667825	30.991187	118.666677	30.992201	3	341802
95	202411060700	156.0	41000	59.9226	1.0	59.9226	0	118.667825	30.991187	118.666677	30.992201	3	341802
95	202411060710	156.0	41000	59.9226	1.0	59.9226	0	118.667825	30.991187	118.666677	30.992201	3	341802
95	202411060720	156.0	41000	59.9226	1.0	59.9226	0	118.667825	30.991187	118.666677	30.992201	3	341802
95	202411060730	156.0	41000	59.9226	1.0	59.9226	0	118.667825	30.991187	118.666677	30.992201	3	341802
95	202411060740	156.0	41000	59.9226	1.0	59.9226	0	118.667825	30.991187	118.666677	30.992201	3	341802
95	202411060750	156.0	41000	59.9226	1.0	59.9226	0	118.667825	30.991187	118.666677	30.992201	3	341802
95	202411060800	156.0	41000	59.9226	1.0	59.9226	0	118.667825	30.991187	118.666677	30.992201	3	341802
95	202411060810	156.0	41000	59.9226	1.0	59.9226	0	118.667825	30.991187	118.666677	30.992201	3	341802
95	202411060820	156.0	41000	59.9226	1.0	59.9226	0	118.667825	30.991187	118.666677	30.992201	3	341802
95	202411060830	156.0	41000	59.9226	1.0	59.9226	0	118.667825	30.991187	118.666677	30.992201	3	341802
95	202411060840	156.0	41000	59.9226	1.0	59.9226	0	118.667825	30.991187	118.666677	30.992201	3	341802
95	202411060850	156.0	41000	59.9226	1.0	59.9226	0	118.667825	30.991187	118.666677	30.992201	3	341802
95	202411060900	156.0	41000	59.9226	1.0	59.9226	0	118.667825	30.991187	118.666677	30.992201	3	341802
95	202411060910	156.0	41000	59.9226	1.0	59.9226	0	118.667825	30.991187	118.666677	30.992201	3	341802
95	202411060920	156.0	41000	59.9226	1.0	59.9226	0	118.667825	30.991187	118.666677	30.992201	3	341802
95	202411060930	156.0	41000	59.9226	1.0	59.9226	0	118.667825	30.991187	118.666677	30.992201	3	341802
95	202411060940	156.0	41000	59.9226	1.0	59.9226	0	118.667825	30.991187	118.666677	30.992201	3	341802
95	202411060950	156.0	41000	59.9226	1.0	59.9226	0	118.667825	30.991187	118.666677	30.992201	3	341802
95	202411061000	156.0	41000	59.9226	1.0	59.9226	0	118.667825	30.991187	118.666677	30.992201	3	341802
95	202411061010	156.0	41000	66.7884	0.897	59.9226	0	118.667825	30.991187	118.666677	30.992201	3	341802
95	202411061020	156.0	41000	59.9226	1.0	59.9226	0	118.667825	30.991187	118.666677	30.992201	3	341802
95	202411061030	156.0	41000	59.9226	1.0	59.9226	0	118.667825	30.991187	118.666677	30.992201	3	341802
95	202411061040	156.0	41000	59.9226	1.0	59.9226	0	118.667825	30.991187	118.666677	30.992201	3	341802
95	202411061050	156.0	41000	59.9226	1.0	59.9226	0	118.667825	30.991187	118.666677	30.992201	3	341802
95	202411061100	156.0	41000	59.9226	1.0	59.9226	0	118.667825	30.991187	118.666677	30.992201	3	341802
95	202411061110	156.0	41000	59.9226	1.0	59.9226	0	118.667825	30.991187	118.666677	30.992201	3	341802
95	202411061120	156.0	41000	59.9226	1.0	59.9226	0	118.667825	30.991187	118.666677	30.992201	3	341802
95	202411061130	156.0	41000	59.9226	1.0	59.9226	0	118.667825	30.991187	118.666677	30.992201	3	341802
95	202411061140	156.0	41000	59.9226	1.0	59.9226	0	118.667825	30.991187	118.666677	30.992201	3	341802
95	202411061150	156.0	41000	59.9226	1.0	59.9226	0	118.667825	30.991187	118.666677	30.992201	3	341802
95	202411061200	156.0	41000	59.9226	1.0	59.9226	0	118.667825	30.991187	118.666677	30.992201	3	341802
95	202411061210	156.0	41000	59.9226	1.0	59.9226	0	118.667825	30.991187	118.666677	30.992201	3	341802
95	202411061220	156.0	41000	59.9226	1.0	59.9226	0	118.667825	30.991187	118.666677	30.992201	3	341802
95	202411061230	156.0	41000	59.9226	1.0	59.9226	0	118.667825	30.991187	118.666677	30.992201	3	341802
95	202411061240	156.0	41000	59.9226	1.0	59.9226	0	118.667825	30.991187	118.666677	30.992201	3	341802
95	202411061250	156.0	41000	59.9226	1.0	59.9226	0	118.667825	30.991187	118.666677	30.992201	3	341802
95	202411061300	156.0	41000	59.9226	1.0	59.9226	0	118.667825	30.991187	118.666677	30.992201	3	341802
95	202411061310	156.0	41000	59.9226	1.0	59.9226	0	118.667825	30.991187	118.666677	30.992201	3	341802
95	202411061320	156.0	41000	59.9226	1.0	59.9226	0	118.667825	30.991187	118.666677	30.992201	3	341802
95	202411061330	156.0	41000	68.4476	0.875	59.9226	0	118.667825	30.991187	118.666677	30.992201	3	341802
95	202411061340	156.0	41000	59.9226	1.0	59.9226	0	118.667825	30.991187	118.666677	30.992201	3	341802
95	202411061350	156.0	41000	59.9226	1.0	59.9226	0	118.667825	30.991187	118.666677	30.992201	3	341802
95	202411061400	156.0	41000	59.9226	1.0	59.9226	0	118.667825	30.991187	118.666677	30.992201	3	341802
95	202411061410	156.0	41000	59.9226	1.0	59.9226	0	118.667825	30.991187	118.666677	30.992201	3	341802
95	202411061420	156.0	41000	67.2488	0.891	59.9226	0	118.667825	30.991187	118.666677	30.992201	3	341802
95	202411061430	156.0	41000	59.9226	1.0	59.9226	0	118.667825	30.991187	118.666677	30.992201	3	341802
95	202411061440	156.0	41000	64.6069	0.927	59.9226	0	118.667825	30.991187	118.666677	30.992201	3	341802
95	202411061450	156.0	41000	59.9226	1.0	59.9226	0	118.667825	30.991187	118.666677	30.992201	3	341802
95	202411061500	156.0	41000	73.6593	0.813	59.9226	0	118.667825	30.991187	118.666677	30.992201	3	341802
95	202411061510	156.0	41000	59.9226	1.0	59.9226	0	118.667825	30.991187	118.666677	30.992201	3	341802
95	202411061520	156.0	41000	59.9226	1.0	59.9226	0	118.667825	30.991187	118.666677	30.992201	3	341802
95	202411061530	156.0	41000	59.9226	1.0	59.9226	0	118.667825	30.991187	118.666677	30.992201	3	341802
95	202411061540	156.0	41000	59.9226	1.0	59.9226	0	118.667825	30.991187	118.666677	30.992201	3	341802
95	202411061550	156.0	41000	59.9226	1.0	59.9226	0	118.667825	30.991187	118.666677	30.992201	3	341802
95	202411061600	156.0	41000	59.9226	1.0	59.9226	0	118.667825	30.991187	118.666677	30.992201	3	341802
95	202411061610	156.0	41000	59.9226	1.0	59.9226	0	118.667825	30.991187	118.666677	30.992201	3	341802
95	202411061620	156.0	41000	59.9226	1.0	59.9226	0	118.667825	30.991187	118.666677	30.992201	3	341802
95	202411061630	156.0	41000	63.0893	0.949	59.9226	0	118.667825	30.991187	118.666677	30.992201	3	341802
95	202411061640	156.0	41000	65.1426	0.919	59.9226	0	118.667825	30.991187	118.666677	30.992201	3	341802
95	202411061650	156.0	41000	59.9226	1.0	59.9226	0	118.667825	30.991187	118.666677	30.992201	3	341802
95	202411061700	156.0	41000	59.9226	1.0	59.9226	0	118.667825	30.991187	118.666677	30.992201	3	341802
95	202411061710	156.0	41000	59.9226	1.0	59.9226	0	118.667825	30.991187	118.666677	30.992201	3	341802
95	202411061720	156.0	41000	59.9226	1.0	59.9226	0	118.667825	30.991187	118.666677	30.992201	3	341802
95	202411061730	156.0	41000	59.9226	1.0	59.9226	0	118.667825	30.991187	118.666677	30.992201	3	341802
95	202411061740	156.0	41000	59.9226	1.0	59.9226	0	118.667825	30.991187	118.666677	30.992201	3	341802
95	202411061750	156.0	41000	59.9226	1.0	59.9226	0	118.667825	30.991187	118.666677	30.992201	3	341802
95	202411061800	156.0	41000	64.1118	0.934	59.9226	0	118.667825	30.991187	118.666677	30.992201	3	341802
95	202411061810	156.0	41000	59.9226	1.0	59.9226	0	118.667825	30.991187	118.666677	30.992201	3	341802
95	202411061820	156.0	41000	59.9226	1.0	59.9226	0	118.667825	30.991187	118.666677	30.992201	3	341802
95	202411061830	156.0	41000	59.9226	1.0	59.9226	0	118.667825	30.991187	118.666677	30.992201	3	341802
95	202411061840	156.0	41000	59.9226	1.0	59.9226	0	118.667825	30.991187	118.666677	30.992201	3	341802
95	202411061850	156.0	41000	59.9226	1.0	59.9226	0	118.667825	30.991187	118.666677	30.992201	3	341802
95	202411061900	156.0	41000	59.9226	1.0	59.9226	0	118.667825	30.991187	118.666677	30.992201	3	341802
95	202411061910	156.0	41000	59.9226	1.0	59.9226	0	118.667825	30.991187	118.666677	30.992201	3	341802
95	202411061920	156.0	41000	59.9226	1.0	59.9226	0	118.667825	30.991187	118.666677	30.992201	3	341802
95	202411061930	156.0	41000	59.9226	1.0	59.9226	0	118.667825	30.991187	118.666677	30.992201	3	341802
95	202411061940	156.0	41000	59.9226	1.0	59.9226	0	118.667825	30.991187	118.666677	30.992201	3	341802
95	202411061950	156.0	41000	59.9226	1.0	59.9226	0	118.667825	30.991187	118.666677	30.992201	3	341802
95	202411062000	156.0	41000	59.9226	1.0	59.9226	0	118.667825	30.991187	118.666677	30.992201	3	341802
95	202411062010	156.0	41000	59.9226	1.0	59.9226	0	118.667825	30.991187	118.666677	30.992201	3	341802
95	202411062020	156.0	41000	59.9226	1.0	59.9226	0	118.667825	30.991187	118.666677	30.992201	3	341802
95	202411062030	156.0	41000	59.9226	1.0	59.9226	0	118.667825	30.991187	118.666677	30.992201	3	341802
95	202411062040	156.0	41000	59.9226	1.0	59.9226	0	118.667825	30.991187	118.666677	30.992201	3	341802
95	202411062050	156.0	41000	59.9226	1.0	59.9226	0	118.667825	30.991187	118.666677	30.992201	3	341802
95	202411062100	156.0	41000	59.9226	1.0	59.9226	0	118.667825	30.991187	118.666677	30.992201	3	341802
95	202411062110	156.0	41000	59.9226	1.0	59.9226	0	118.667825	30.991187	118.666677	30.992201	3	341802
95	202411062120	156.0	41000	59.9226	1.0	59.9226	0	118.667825	30.991187	118.666677	30.992201	3	341802
95	202411062130	156.0	41000	59.9226	1.0	59.9226	0	118.667825	30.991187	118.666677	30.992201	3	341802
95	202411062140	156.0	41000	59.9226	1.0	59.9226	0	118.667825	30.991187	118.666677	30.992201	3	341802
95	202411062150	156.0	41000	59.9226	1.0	59.9226	0	118.667825	30.991187	118.666677	30.992201	3	341802
95	202411062200	156.0	41000	59.9226	1.0	59.9226	0	118.667825	30.991187	118.666677	30.992201	3	341802
95	202411062210	156.0	41000	59.9226	1.0	59.9226	0	118.667825	30.991187	118.666677	30.992201	3	341802
95	202411062220	156.0	41000	59.9226	1.0	59.9226	0	118.667825	30.991187	118.666677	30.992201	3	341802
95	202411062230	156.0	41000	59.9226	1.0	59.9226	0	118.667825	30.991187	118.666677	30.992201	3	341802
95	202411062240	156.0	41000	59.9226	1.0	59.9226	0	118.667825	30.991187	118.666677	30.992201	3	341802
95	202411062250	156.0	41000	59.9226	1.0	59.9226	0	118.667825	30.991187	118.666677	30.992201	3	341802
95	202411062300	156.0	41000	59.9226	1.0	59.9226	0	118.667825	30.991187	118.666677	30.992201	3	341802
95	202411062310	156.0	41000	59.9226	1.0	59.9226	0	118.667825	30.991187	118.666677	30.992201	3	341802
95	202411062320	156.0	41000	59.9226	1.0	59.9226	0	118.667825	30.991187	118.666677	30.992201	3	341802
95	202411062330	156.0	41000	59.9226	1.0	59.9226	0	118.667825	30.991187	118.666677	30.992201	3	341802
95	202411062340	156.0	41000	59.9226	1.0	59.9226	0	118.667825	30.991187	118.666677	30.992201	3	341802
95	202411062350	156.0	41000	59.9226	1.0	59.9226	0	118.667825	30.991187	118.666677	30.992201	3	341802
94	202411050000	499.0	41000	66.3601	1.0	66.3601	0	118.670872	30.988344	118.667825	30.991187	3	341802
94	202411050010	499.0	41000	66.3601	1.0	66.3601	0	118.670872	30.988344	118.667825	30.991187	3	341802
94	202411050020	499.0	41000	66.3601	1.0	66.3601	0	118.670872	30.988344	118.667825	30.991187	3	341802
94	202411050030	499.0	41000	66.3601	1.0	66.3601	0	118.670872	30.988344	118.667825	30.991187	3	341802
94	202411050040	499.0	41000	66.3601	1.0	66.3601	0	118.670872	30.988344	118.667825	30.991187	3	341802
94	202411050050	499.0	41000	66.3601	1.0	66.3601	0	118.670872	30.988344	118.667825	30.991187	3	341802
94	202411050100	499.0	41000	66.3601	1.0	66.3601	0	118.670872	30.988344	118.667825	30.991187	3	341802
94	202411050110	499.0	41000	66.3601	1.0	66.3601	0	118.670872	30.988344	118.667825	30.991187	3	341802
94	202411050120	499.0	41000	66.3601	1.0	66.3601	0	118.670872	30.988344	118.667825	30.991187	3	341802
94	202411050130	499.0	41000	66.3601	1.0	66.3601	0	118.670872	30.988344	118.667825	30.991187	3	341802
94	202411050140	499.0	41000	66.3601	1.0	66.3601	0	118.670872	30.988344	118.667825	30.991187	3	341802
94	202411050150	499.0	41000	66.3601	1.0	66.3601	0	118.670872	30.988344	118.667825	30.991187	3	341802
94	202411050200	499.0	41000	66.3601	1.0	66.3601	0	118.670872	30.988344	118.667825	30.991187	3	341802
94	202411050210	499.0	41000	66.3601	1.0	66.3601	0	118.670872	30.988344	118.667825	30.991187	3	341802
94	202411050220	499.0	41000	66.3601	1.0	66.3601	0	118.670872	30.988344	118.667825	30.991187	3	341802
94	202411050230	499.0	41000	66.3601	1.0	66.3601	0	118.670872	30.988344	118.667825	30.991187	3	341802
94	202411050240	499.0	41000	66.3601	1.0	66.3601	0	118.670872	30.988344	118.667825	30.991187	3	341802
94	202411050250	499.0	41000	66.3601	1.0	66.3601	0	118.670872	30.988344	118.667825	30.991187	3	341802
94	202411050300	499.0	41000	66.3601	1.0	66.3601	0	118.670872	30.988344	118.667825	30.991187	3	341802
94	202411050310	499.0	41000	66.3601	1.0	66.3601	0	118.670872	30.988344	118.667825	30.991187	3	341802
94	202411050320	499.0	41000	66.3601	1.0	66.3601	0	118.670872	30.988344	118.667825	30.991187	3	341802
94	202411050330	499.0	41000	66.3601	1.0	66.3601	0	118.670872	30.988344	118.667825	30.991187	3	341802
94	202411050340	499.0	41000	66.3601	1.0	66.3601	0	118.670872	30.988344	118.667825	30.991187	3	341802
94	202411050350	499.0	41000	66.3601	1.0	66.3601	0	118.670872	30.988344	118.667825	30.991187	3	341802
94	202411050400	499.0	41000	66.3601	1.0	66.3601	0	118.670872	30.988344	118.667825	30.991187	3	341802
94	202411050410	499.0	41000	66.3601	1.0	66.3601	0	118.670872	30.988344	118.667825	30.991187	3	341802
94	202411050420	499.0	41000	66.3601	1.0	66.3601	0	118.670872	30.988344	118.667825	30.991187	3	341802
94	202411050430	499.0	41000	66.3601	1.0	66.3601	0	118.670872	30.988344	118.667825	30.991187	3	341802
94	202411050440	499.0	41000	66.3601	1.0	66.3601	0	118.670872	30.988344	118.667825	30.991187	3	341802
94	202411050450	499.0	41000	66.3601	1.0	66.3601	0	118.670872	30.988344	118.667825	30.991187	3	341802
94	202411050500	499.0	41000	66.3601	1.0	66.3601	0	118.670872	30.988344	118.667825	30.991187	3	341802
94	202411050510	499.0	41000	66.3601	1.0	66.3601	0	118.670872	30.988344	118.667825	30.991187	3	341802
94	202411050520	499.0	41000	66.3601	1.0	66.3601	0	118.670872	30.988344	118.667825	30.991187	3	341802
94	202411050530	499.0	41000	66.3601	1.0	66.3601	0	118.670872	30.988344	118.667825	30.991187	3	341802
94	202411050540	499.0	41000	66.3601	1.0	66.3601	0	118.670872	30.988344	118.667825	30.991187	3	341802
94	202411050550	499.0	41000	66.3601	1.0	66.3601	0	118.670872	30.988344	118.667825	30.991187	3	341802
94	202411050600	499.0	41000	66.3601	1.0	66.3601	0	118.670872	30.988344	118.667825	30.991187	3	341802
94	202411050610	499.0	41000	66.3601	1.0	66.3601	0	118.670872	30.988344	118.667825	30.991187	3	341802
94	202411050620	499.0	41000	66.3601	1.0	66.3601	0	118.670872	30.988344	118.667825	30.991187	3	341802
94	202411050630	499.0	41000	66.3601	1.0	66.3601	0	118.670872	30.988344	118.667825	30.991187	3	341802
94	202411050640	499.0	41000	66.3601	1.0	66.3601	0	118.670872	30.988344	118.667825	30.991187	3	341802
94	202411050650	499.0	41000	66.3601	1.0	66.3601	0	118.670872	30.988344	118.667825	30.991187	3	341802
94	202411050700	499.0	41000	66.3601	1.0	66.3601	0	118.670872	30.988344	118.667825	30.991187	3	341802
94	202411050710	499.0	41000	66.3601	1.0	66.3601	0	118.670872	30.988344	118.667825	30.991187	3	341802
94	202411050720	499.0	41000	66.3601	1.0	66.3601	0	118.670872	30.988344	118.667825	30.991187	3	341802
94	202411050730	499.0	41000	66.3601	1.0	66.3601	0	118.670872	30.988344	118.667825	30.991187	3	341802
94	202411050740	499.0	41000	66.3601	1.0	66.3601	0	118.670872	30.988344	118.667825	30.991187	3	341802
94	202411050750	499.0	41000	66.3601	1.0	66.3601	0	118.670872	30.988344	118.667825	30.991187	3	341802
94	202411050800	499.0	41000	66.3601	1.0	66.3601	0	118.670872	30.988344	118.667825	30.991187	3	341802
94	202411050810	499.0	41000	66.3601	1.0	66.3601	0	118.670872	30.988344	118.667825	30.991187	3	341802
94	202411050820	499.0	41000	66.3601	1.0	66.3601	0	118.670872	30.988344	118.667825	30.991187	3	341802
94	202411050830	499.0	41000	66.3601	1.0	66.3601	0	118.670872	30.988344	118.667825	30.991187	3	341802
94	202411050840	499.0	41000	66.3601	1.0	66.3601	0	118.670872	30.988344	118.667825	30.991187	3	341802
94	202411050850	499.0	41000	66.3601	1.0	66.3601	0	118.670872	30.988344	118.667825	30.991187	3	341802
94	202411050900	499.0	41000	66.3601	1.0	66.3601	0	118.670872	30.988344	118.667825	30.991187	3	341802
94	202411050910	499.0	41000	66.3601	1.0	66.3601	0	118.670872	30.988344	118.667825	30.991187	3	341802
94	202411050920	499.0	41000	66.3601	1.0	66.3601	0	118.670872	30.988344	118.667825	30.991187	3	341802
94	202411050930	499.0	41000	66.3601	1.0	66.3601	0	118.670872	30.988344	118.667825	30.991187	3	341802
94	202411050940	499.0	41000	66.3601	1.0	66.3601	0	118.670872	30.988344	118.667825	30.991187	3	341802
94	202411050950	499.0	41000	66.3601	1.0	66.3601	0	118.670872	30.988344	118.667825	30.991187	3	341802
94	202411051000	499.0	41000	66.3601	1.0	66.3601	0	118.670872	30.988344	118.667825	30.991187	3	341802
94	202411051010	499.0	41000	66.3601	1.0	66.3601	0	118.670872	30.988344	118.667825	30.991187	3	341802
94	202411051020	499.0	41000	66.3601	1.0	66.3601	0	118.670872	30.988344	118.667825	30.991187	3	341802
94	202411051030	499.0	41000	66.3601	1.0	66.3601	0	118.670872	30.988344	118.667825	30.991187	3	341802
94	202411051040	499.0	41000	66.3601	1.0	66.3601	0	118.670872	30.988344	118.667825	30.991187	3	341802
94	202411051050	499.0	41000	68.0946	0.974	66.3601	0	118.670872	30.988344	118.667825	30.991187	3	341802
94	202411051100	499.0	41000	66.3601	1.0	66.3601	0	118.670872	30.988344	118.667825	30.991187	3	341802
94	202411051110	499.0	41000	66.3601	1.0	66.3601	0	118.670872	30.988344	118.667825	30.991187	3	341802
94	202411051120	499.0	41000	66.3601	1.0	66.3601	0	118.670872	30.988344	118.667825	30.991187	3	341802
94	202411051130	499.0	41000	66.3601	1.0	66.3601	0	118.670872	30.988344	118.667825	30.991187	3	341802
94	202411051140	499.0	41000	66.3601	1.0	66.3601	0	118.670872	30.988344	118.667825	30.991187	3	341802
94	202411051150	499.0	41000	66.3601	1.0	66.3601	0	118.670872	30.988344	118.667825	30.991187	3	341802
94	202411051200	499.0	41000	66.3601	1.0	66.3601	0	118.670872	30.988344	118.667825	30.991187	3	341802
94	202411051210	499.0	41000	66.3601	1.0	66.3601	0	118.670872	30.988344	118.667825	30.991187	3	341802
94	202411051220	499.0	41000	66.3601	1.0	66.3601	0	118.670872	30.988344	118.667825	30.991187	3	341802
94	202411051230	499.0	41000	66.3601	1.0	66.3601	0	118.670872	30.988344	118.667825	30.991187	3	341802
94	202411051240	499.0	41000	66.3601	1.0	66.3601	0	118.670872	30.988344	118.667825	30.991187	3	341802
94	202411051250	499.0	41000	66.3601	1.0	66.3601	0	118.670872	30.988344	118.667825	30.991187	3	341802
94	202411051300	499.0	41000	66.3601	1.0	66.3601	0	118.670872	30.988344	118.667825	30.991187	3	341802
94	202411051310	499.0	41000	66.3601	1.0	66.3601	0	118.670872	30.988344	118.667825	30.991187	3	341802
94	202411051320	499.0	41000	66.3601	1.0	66.3601	0	118.670872	30.988344	118.667825	30.991187	3	341802
94	202411051330	499.0	41000	68.4016	0.97	66.3601	0	118.670872	30.988344	118.667825	30.991187	3	341802
94	202411051340	499.0	41000	66.3601	1.0	66.3601	0	118.670872	30.988344	118.667825	30.991187	3	341802
94	202411051350	499.0	41000	66.3601	1.0	66.3601	0	118.670872	30.988344	118.667825	30.991187	3	341802
94	202411051400	499.0	41000	66.3601	1.0	66.3601	0	118.670872	30.988344	118.667825	30.991187	3	341802
94	202411051410	499.0	41000	66.3601	1.0	66.3601	0	118.670872	30.988344	118.667825	30.991187	3	341802
94	202411051420	499.0	41000	66.3601	1.0	66.3601	0	118.670872	30.988344	118.667825	30.991187	3	341802
94	202411051430	499.0	41000	66.3601	1.0	66.3601	0	118.670872	30.988344	118.667825	30.991187	3	341802
94	202411051440	499.0	41000	66.3601	1.0	66.3601	0	118.670872	30.988344	118.667825	30.991187	3	341802
94	202411051450	499.0	41000	66.3601	1.0	66.3601	0	118.670872	30.988344	118.667825	30.991187	3	341802
94	202411051500	499.0	41000	66.3601	1.0	66.3601	0	118.670872	30.988344	118.667825	30.991187	3	341802
94	202411051510	499.0	41000	66.3601	1.0	66.3601	0	118.670872	30.988344	118.667825	30.991187	3	341802
94	202411051520	499.0	41000	66.3601	1.0	66.3601	0	118.670872	30.988344	118.667825	30.991187	3	341802
94	202411051530	499.0	41000	68.6757	0.966	66.3601	0	118.670872	30.988344	118.667825	30.991187	3	341802
94	202411051540	499.0	41000	66.3601	1.0	66.3601	0	118.670872	30.988344	118.667825	30.991187	3	341802
94	202411051550	499.0	41000	66.3601	1.0	66.3601	0	118.670872	30.988344	118.667825	30.991187	3	341802
94	202411051600	499.0	41000	66.3601	1.0	66.3601	0	118.670872	30.988344	118.667825	30.991187	3	341802
94	202411051610	499.0	41000	66.3601	1.0	66.3601	0	118.670872	30.988344	118.667825	30.991187	3	341802
94	202411051620	499.0	41000	66.3601	1.0	66.3601	0	118.670872	30.988344	118.667825	30.991187	3	341802
94	202411051630	499.0	41000	66.3601	1.0	66.3601	0	118.670872	30.988344	118.667825	30.991187	3	341802
94	202411051640	499.0	41000	66.3601	1.0	66.3601	0	118.670872	30.988344	118.667825	30.991187	3	341802
94	202411051650	499.0	41000	66.3601	1.0	66.3601	0	118.670872	30.988344	118.667825	30.991187	3	341802
94	202411051700	499.0	41000	66.3601	1.0	66.3601	0	118.670872	30.988344	118.667825	30.991187	3	341802
94	202411051710	499.0	41000	66.3601	1.0	66.3601	0	118.670872	30.988344	118.667825	30.991187	3	341802
94	202411051720	499.0	41000	66.3601	1.0	66.3601	0	118.670872	30.988344	118.667825	30.991187	3	341802
94	202411051730	499.0	41000	66.3601	1.0	66.3601	0	118.670872	30.988344	118.667825	30.991187	3	341802
94	202411051740	499.0	41000	66.3601	1.0	66.3601	0	118.670872	30.988344	118.667825	30.991187	3	341802
94	202411051750	499.0	41000	62.2615	1.065	66.3601	0	118.670872	30.988344	118.667825	30.991187	3	341802
94	202411051800	499.0	41000	61.7877	1.074	66.3601	0	118.670872	30.988344	118.667825	30.991187	3	341802
94	202411051810	499.0	41000	66.3601	1.0	66.3601	0	118.670872	30.988344	118.667825	30.991187	3	341802
94	202411051820	499.0	41000	66.3601	1.0	66.3601	0	118.670872	30.988344	118.667825	30.991187	3	341802
94	202411051830	499.0	41000	66.3601	1.0	66.3601	0	118.670872	30.988344	118.667825	30.991187	3	341802
94	202411051840	499.0	41000	66.3601	1.0	66.3601	0	118.670872	30.988344	118.667825	30.991187	3	341802
94	202411051850	499.0	41000	66.3601	1.0	66.3601	0	118.670872	30.988344	118.667825	30.991187	3	341802
94	202411051900	499.0	41000	66.3601	1.0	66.3601	0	118.670872	30.988344	118.667825	30.991187	3	341802
94	202411051910	499.0	41000	66.3601	1.0	66.3601	0	118.670872	30.988344	118.667825	30.991187	3	341802
94	202411051920	499.0	41000	66.3601	1.0	66.3601	0	118.670872	30.988344	118.667825	30.991187	3	341802
94	202411051930	499.0	41000	66.3601	1.0	66.3601	0	118.670872	30.988344	118.667825	30.991187	3	341802
94	202411051940	499.0	41000	66.3601	1.0	66.3601	0	118.670872	30.988344	118.667825	30.991187	3	341802
94	202411051950	499.0	41000	61.0778	1.086	66.3601	0	118.670872	30.988344	118.667825	30.991187	3	341802
94	202411052000	499.0	41000	64.5007	1.028	66.3601	0	118.670872	30.988344	118.667825	30.991187	3	341802
94	202411052010	499.0	41000	66.3601	1.0	66.3601	0	118.670872	30.988344	118.667825	30.991187	3	341802
94	202411052020	499.0	41000	66.3601	1.0	66.3601	0	118.670872	30.988344	118.667825	30.991187	3	341802
94	202411052030	499.0	41000	66.3601	1.0	66.3601	0	118.670872	30.988344	118.667825	30.991187	3	341802
94	202411052040	499.0	41000	66.3601	1.0	66.3601	0	118.670872	30.988344	118.667825	30.991187	3	341802
94	202411052050	499.0	41000	66.3601	1.0	66.3601	0	118.670872	30.988344	118.667825	30.991187	3	341802
94	202411052100	499.0	41000	66.3601	1.0	66.3601	0	118.670872	30.988344	118.667825	30.991187	3	341802
94	202411052110	499.0	41000	66.3601	1.0	66.3601	0	118.670872	30.988344	118.667825	30.991187	3	341802
94	202411052120	499.0	41000	66.3601	1.0	66.3601	0	118.670872	30.988344	118.667825	30.991187	3	341802
94	202411052130	499.0	41000	66.3601	1.0	66.3601	0	118.670872	30.988344	118.667825	30.991187	3	341802
94	202411052140	499.0	41000	66.3601	1.0	66.3601	0	118.670872	30.988344	118.667825	30.991187	3	341802
94	202411052150	499.0	41000	66.3601	1.0	66.3601	0	118.670872	30.988344	118.667825	30.991187	3	341802
94	202411052200	499.0	41000	66.3601	1.0	66.3601	0	118.670872	30.988344	118.667825	30.991187	3	341802
94	202411052210	499.0	41000	66.3601	1.0	66.3601	0	118.670872	30.988344	118.667825	30.991187	3	341802
94	202411052220	499.0	41000	66.3601	1.0	66.3601	0	118.670872	30.988344	118.667825	30.991187	3	341802
94	202411052230	499.0	41000	66.3601	1.0	66.3601	0	118.670872	30.988344	118.667825	30.991187	3	341802
94	202411052240	499.0	41000	66.3601	1.0	66.3601	0	118.670872	30.988344	118.667825	30.991187	3	341802
94	202411052250	499.0	41000	66.3601	1.0	66.3601	0	118.670872	30.988344	118.667825	30.991187	3	341802
94	202411052300	499.0	41000	66.3601	1.0	66.3601	0	118.670872	30.988344	118.667825	30.991187	3	341802
94	202411052310	499.0	41000	66.3601	1.0	66.3601	0	118.670872	30.988344	118.667825	30.991187	3	341802
94	202411052320	499.0	41000	66.3601	1.0	66.3601	0	118.670872	30.988344	118.667825	30.991187	3	341802
94	202411052330	499.0	41000	66.3601	1.0	66.3601	0	118.670872	30.988344	118.667825	30.991187	3	341802
94	202411052340	499.0	41000	66.3601	1.0	66.3601	0	118.670872	30.988344	118.667825	30.991187	3	341802
94	202411052350	499.0	41000	66.3601	1.0	66.3601	0	118.670872	30.988344	118.667825	30.991187	3	341802
94	202411070000	499.0	41000	66.3601	1.0	66.3601	0	118.670872	30.988344	118.667825	30.991187	3	341802
94	202411070010	499.0	41000	66.3601	1.0	66.3601	0	118.670872	30.988344	118.667825	30.991187	3	341802
94	202411070020	499.0	41000	66.3601	1.0	66.3601	0	118.670872	30.988344	118.667825	30.991187	3	341802
94	202411070030	499.0	41000	66.3601	1.0	66.3601	0	118.670872	30.988344	118.667825	30.991187	3	341802
94	202411070040	499.0	41000	66.3601	1.0	66.3601	0	118.670872	30.988344	118.667825	30.991187	3	341802
94	202411070050	499.0	41000	66.3601	1.0	66.3601	0	118.670872	30.988344	118.667825	30.991187	3	341802
94	202411070100	499.0	41000	66.3601	1.0	66.3601	0	118.670872	30.988344	118.667825	30.991187	3	341802
94	202411070110	499.0	41000	66.3601	1.0	66.3601	0	118.670872	30.988344	118.667825	30.991187	3	341802
94	202411070120	499.0	41000	66.3601	1.0	66.3601	0	118.670872	30.988344	118.667825	30.991187	3	341802
94	202411070130	499.0	41000	66.3601	1.0	66.3601	0	118.670872	30.988344	118.667825	30.991187	3	341802
94	202411070140	499.0	41000	66.3601	1.0	66.3601	0	118.670872	30.988344	118.667825	30.991187	3	341802
94	202411070150	499.0	41000	66.3601	1.0	66.3601	0	118.670872	30.988344	118.667825	30.991187	3	341802
94	202411070200	499.0	41000	66.3601	1.0	66.3601	0	118.670872	30.988344	118.667825	30.991187	3	341802
94	202411070210	499.0	41000	66.3601	1.0	66.3601	0	118.670872	30.988344	118.667825	30.991187	3	341802
94	202411070220	499.0	41000	66.3601	1.0	66.3601	0	118.670872	30.988344	118.667825	30.991187	3	341802
94	202411070230	499.0	41000	66.3601	1.0	66.3601	0	118.670872	30.988344	118.667825	30.991187	3	341802
94	202411070240	499.0	41000	66.3601	1.0	66.3601	0	118.670872	30.988344	118.667825	30.991187	3	341802
94	202411070250	499.0	41000	66.3601	1.0	66.3601	0	118.670872	30.988344	118.667825	30.991187	3	341802
94	202411070300	499.0	41000	66.3601	1.0	66.3601	0	118.670872	30.988344	118.667825	30.991187	3	341802
94	202411070310	499.0	41000	66.3601	1.0	66.3601	0	118.670872	30.988344	118.667825	30.991187	3	341802
94	202411070320	499.0	41000	66.3601	1.0	66.3601	0	118.670872	30.988344	118.667825	30.991187	3	341802
94	202411070330	499.0	41000	66.3601	1.0	66.3601	0	118.670872	30.988344	118.667825	30.991187	3	341802
94	202411070340	499.0	41000	66.3601	1.0	66.3601	0	118.670872	30.988344	118.667825	30.991187	3	341802
94	202411070350	499.0	41000	66.3601	1.0	66.3601	0	118.670872	30.988344	118.667825	30.991187	3	341802
94	202411070400	499.0	41000	66.3601	1.0	66.3601	0	118.670872	30.988344	118.667825	30.991187	3	341802
94	202411070410	499.0	41000	66.3601	1.0	66.3601	0	118.670872	30.988344	118.667825	30.991187	3	341802
94	202411070420	499.0	41000	66.3601	1.0	66.3601	0	118.670872	30.988344	118.667825	30.991187	3	341802
94	202411070430	499.0	41000	66.3601	1.0	66.3601	0	118.670872	30.988344	118.667825	30.991187	3	341802
94	202411070440	499.0	41000	66.3601	1.0	66.3601	0	118.670872	30.988344	118.667825	30.991187	3	341802
94	202411070450	499.0	41000	66.3601	1.0	66.3601	0	118.670872	30.988344	118.667825	30.991187	3	341802
94	202411070500	499.0	41000	66.3601	1.0	66.3601	0	118.670872	30.988344	118.667825	30.991187	3	341802
94	202411070510	499.0	41000	66.3601	1.0	66.3601	0	118.670872	30.988344	118.667825	30.991187	3	341802
94	202411070520	499.0	41000	66.3601	1.0	66.3601	0	118.670872	30.988344	118.667825	30.991187	3	341802
94	202411070530	499.0	41000	66.3601	1.0	66.3601	0	118.670872	30.988344	118.667825	30.991187	3	341802
94	202411070540	499.0	41000	66.3601	1.0	66.3601	0	118.670872	30.988344	118.667825	30.991187	3	341802
94	202411070550	499.0	41000	66.3601	1.0	66.3601	0	118.670872	30.988344	118.667825	30.991187	3	341802
94	202411070600	499.0	41000	66.3601	1.0	66.3601	0	118.670872	30.988344	118.667825	30.991187	3	341802
94	202411070610	499.0	41000	66.3601	1.0	66.3601	0	118.670872	30.988344	118.667825	30.991187	3	341802
94	202411070620	499.0	41000	66.3601	1.0	66.3601	0	118.670872	30.988344	118.667825	30.991187	3	341802
94	202411070630	499.0	41000	66.3601	1.0	66.3601	0	118.670872	30.988344	118.667825	30.991187	3	341802
94	202411070640	499.0	41000	66.3601	1.0	66.3601	0	118.670872	30.988344	118.667825	30.991187	3	341802
94	202411070650	499.0	41000	66.3601	1.0	66.3601	0	118.670872	30.988344	118.667825	30.991187	3	341802
94	202411070700	499.0	41000	66.3601	1.0	66.3601	0	118.670872	30.988344	118.667825	30.991187	3	341802
94	202411070710	499.0	41000	66.3601	1.0	66.3601	0	118.670872	30.988344	118.667825	30.991187	3	341802
94	202411070720	499.0	41000	66.3601	1.0	66.3601	0	118.670872	30.988344	118.667825	30.991187	3	341802
94	202411070730	499.0	41000	66.3601	1.0	66.3601	0	118.670872	30.988344	118.667825	30.991187	3	341802
94	202411070740	499.0	41000	66.3601	1.0	66.3601	0	118.670872	30.988344	118.667825	30.991187	3	341802
94	202411070750	499.0	41000	66.3601	1.0	66.3601	0	118.670872	30.988344	118.667825	30.991187	3	341802
94	202411070800	499.0	41000	66.3601	1.0	66.3601	0	118.670872	30.988344	118.667825	30.991187	3	341802
94	202411070810	499.0	41000	66.3601	1.0	66.3601	0	118.670872	30.988344	118.667825	30.991187	3	341802
94	202411070820	499.0	41000	66.3601	1.0	66.3601	0	118.670872	30.988344	118.667825	30.991187	3	341802
94	202411070830	499.0	41000	66.3601	1.0	66.3601	0	118.670872	30.988344	118.667825	30.991187	3	341802
94	202411070840	499.0	41000	66.3601	1.0	66.3601	0	118.670872	30.988344	118.667825	30.991187	3	341802
94	202411070850	499.0	41000	66.3601	1.0	66.3601	0	118.670872	30.988344	118.667825	30.991187	3	341802
94	202411070900	499.0	41000	66.3601	1.0	66.3601	0	118.670872	30.988344	118.667825	30.991187	3	341802
94	202411070910	499.0	41000	66.3601	1.0	66.3601	0	118.670872	30.988344	118.667825	30.991187	3	341802
94	202411070920	499.0	41000	66.3601	1.0	66.3601	0	118.670872	30.988344	118.667825	30.991187	3	341802
94	202411070930	499.0	41000	66.3601	1.0	66.3601	0	118.670872	30.988344	118.667825	30.991187	3	341802
94	202411070940	499.0	41000	66.3601	1.0	66.3601	0	118.670872	30.988344	118.667825	30.991187	3	341802
94	202411070950	499.0	41000	66.3601	1.0	66.3601	0	118.670872	30.988344	118.667825	30.991187	3	341802
94	202411071000	499.0	41000	66.3601	1.0	66.3601	0	118.670872	30.988344	118.667825	30.991187	3	341802
94	202411071010	499.0	41000	66.3601	1.0	66.3601	0	118.670872	30.988344	118.667825	30.991187	3	341802
94	202411071020	499.0	41000	66.3601	1.0	66.3601	0	118.670872	30.988344	118.667825	30.991187	3	341802
94	202411071030	499.0	41000	66.3601	1.0	66.3601	0	118.670872	30.988344	118.667825	30.991187	3	341802
94	202411071040	499.0	41000	66.3601	1.0	66.3601	0	118.670872	30.988344	118.667825	30.991187	3	341802
94	202411071050	499.0	41000	66.3601	1.0	66.3601	0	118.670872	30.988344	118.667825	30.991187	3	341802
94	202411071100	499.0	41000	66.3601	1.0	66.3601	0	118.670872	30.988344	118.667825	30.991187	3	341802
94	202411071110	499.0	41000	66.3601	1.0	66.3601	0	118.670872	30.988344	118.667825	30.991187	3	341802
94	202411071120	499.0	41000	66.3601	1.0	66.3601	0	118.670872	30.988344	118.667825	30.991187	3	341802
94	202411071130	499.0	41000	66.3601	1.0	66.3601	0	118.670872	30.988344	118.667825	30.991187	3	341802
94	202411071140	499.0	41000	66.3601	1.0	66.3601	0	118.670872	30.988344	118.667825	30.991187	3	341802
94	202411071150	499.0	41000	66.3601	1.0	66.3601	0	118.670872	30.988344	118.667825	30.991187	3	341802
94	202411071200	499.0	41000	66.3601	1.0	66.3601	0	118.670872	30.988344	118.667825	30.991187	3	341802
94	202411071210	499.0	41000	66.3601	1.0	66.3601	0	118.670872	30.988344	118.667825	30.991187	3	341802
94	202411071220	499.0	41000	66.3601	1.0	66.3601	0	118.670872	30.988344	118.667825	30.991187	3	341802
94	202411071230	499.0	41000	66.3601	1.0	66.3601	0	118.670872	30.988344	118.667825	30.991187	3	341802
94	202411071240	499.0	41000	66.3601	1.0	66.3601	0	118.670872	30.988344	118.667825	30.991187	3	341802
94	202411071250	499.0	41000	66.3601	1.0	66.3601	0	118.670872	30.988344	118.667825	30.991187	3	341802
94	202411071300	499.0	41000	66.3601	1.0	66.3601	0	118.670872	30.988344	118.667825	30.991187	3	341802
94	202411071310	499.0	41000	66.3601	1.0	66.3601	0	118.670872	30.988344	118.667825	30.991187	3	341802
94	202411071320	499.0	41000	66.3601	1.0	66.3601	0	118.670872	30.988344	118.667825	30.991187	3	341802
94	202411071330	499.0	41000	66.3601	1.0	66.3601	0	118.670872	30.988344	118.667825	30.991187	3	341802
94	202411071340	499.0	41000	66.3601	1.0	66.3601	0	118.670872	30.988344	118.667825	30.991187	3	341802
94	202411071350	499.0	41000	66.3601	1.0	66.3601	0	118.670872	30.988344	118.667825	30.991187	3	341802
94	202411071400	499.0	41000	66.3601	1.0	66.3601	0	118.670872	30.988344	118.667825	30.991187	3	341802
94	202411071410	499.0	41000	66.3601	1.0	66.3601	0	118.670872	30.988344	118.667825	30.991187	3	341802
94	202411071420	499.0	41000	66.3601	1.0	66.3601	0	118.670872	30.988344	118.667825	30.991187	3	341802
94	202411071430	499.0	41000	66.3601	1.0	66.3601	0	118.670872	30.988344	118.667825	30.991187	3	341802
94	202411071440	499.0	41000	66.3601	1.0	66.3601	0	118.670872	30.988344	118.667825	30.991187	3	341802
94	202411071450	499.0	41000	66.3601	1.0	66.3601	0	118.670872	30.988344	118.667825	30.991187	3	341802
[truncated: 109,402 more rows]
