# Supplementary material for: Traffic condition prediction for highway within work zones under dynamic traffic organization changes
Source: PLoS One. 2026 Jun 18;21(6):e0351729. doi: 10.1371/journal.pone.0351729 (PMC13278407; doi:10.1371/journal.pone.0351729)
Supplement: S7 File — Speed data for each road segment. The file is uploaded in separate parts. (CSV) [file pone.0351729.s007.csv]

nds_id	time	link_len	road_class	real_speed	idx	free_speed	link_type	x_s	y_s	x_e	y_e	dir	adcode
121	202410310000	357.0	47000	27.1073	1.0	27.1073	0	118.495107	31.31449	118.49875	31.313712	0	340207
121	202410310010	357.0	47000	27.1073	1.0	27.1073	0	118.495107	31.31449	118.49875	31.313712	0	340207
121	202410310020	357.0	47000	27.1073	1.0	27.1073	0	118.495107	31.31449	118.49875	31.313712	0	340207
121	202410310030	357.0	47000	27.1073	1.0	27.1073	0	118.495107	31.31449	118.49875	31.313712	0	340207
121	202410310040	357.0	47000	27.1073	1.0	27.1073	0	118.495107	31.31449	118.49875	31.313712	0	340207
121	202410310050	357.0	47000	27.1073	1.0	27.1073	0	118.495107	31.31449	118.49875	31.313712	0	340207
121	202410310100	357.0	47000	27.1073	1.0	27.1073	0	118.495107	31.31449	118.49875	31.313712	0	340207
121	202410310110	357.0	47000	27.1073	1.0	27.1073	0	118.495107	31.31449	118.49875	31.313712	0	340207
121	202410310120	357.0	47000	27.1073	1.0	27.1073	0	118.495107	31.31449	118.49875	31.313712	0	340207
121	202410310130	357.0	47000	27.1073	1.0	27.1073	0	118.495107	31.31449	118.49875	31.313712	0	340207
121	202410310140	357.0	47000	27.1073	1.0	27.1073	0	118.495107	31.31449	118.49875	31.313712	0	340207
121	202410310150	357.0	47000	27.1073	1.0	27.1073	0	118.495107	31.31449	118.49875	31.313712	0	340207
121	202410310200	357.0	47000	27.1073	1.0	27.1073	0	118.495107	31.31449	118.49875	31.313712	0	340207
121	202410310210	357.0	47000	27.1073	1.0	27.1073	0	118.495107	31.31449	118.49875	31.313712	0	340207
121	202410310220	357.0	47000	27.1073	1.0	27.1073	0	118.495107	31.31449	118.49875	31.313712	0	340207
121	202410310230	357.0	47000	27.1073	1.0	27.1073	0	118.495107	31.31449	118.49875	31.313712	0	340207
121	202410310240	357.0	47000	27.1073	1.0	27.1073	0	118.495107	31.31449	118.49875	31.313712	0	340207
121	202410310250	357.0	47000	27.1073	1.0	27.1073	0	118.495107	31.31449	118.49875	31.313712	0	340207
121	202410310300	357.0	47000	27.1073	1.0	27.1073	0	118.495107	31.31449	118.49875	31.313712	0	340207
121	202410310310	357.0	47000	27.1073	1.0	27.1073	0	118.495107	31.31449	118.49875	31.313712	0	340207
121	202410310320	357.0	47000	27.1073	1.0	27.1073	0	118.495107	31.31449	118.49875	31.313712	0	340207
121	202410310330	357.0	47000	27.1073	1.0	27.1073	0	118.495107	31.31449	118.49875	31.313712	0	340207
121	202410310340	357.0	47000	27.1073	1.0	27.1073	0	118.495107	31.31449	118.49875	31.313712	0	340207
121	202410310350	357.0	47000	27.1073	1.0	27.1073	0	118.495107	31.31449	118.49875	31.313712	0	340207
121	202410310400	357.0	47000	27.1073	1.0	27.1073	0	118.495107	31.31449	118.49875	31.313712	0	340207
121	202410310410	357.0	47000	27.1073	1.0	27.1073	0	118.495107	31.31449	118.49875	31.313712	0	340207
121	202410310420	357.0	47000	27.1073	1.0	27.1073	0	118.495107	31.31449	118.49875	31.313712	0	340207
121	202410310430	357.0	47000	27.1073	1.0	27.1073	0	118.495107	31.31449	118.49875	31.313712	0	340207
121	202410310440	357.0	47000	27.1073	1.0	27.1073	0	118.495107	31.31449	118.49875	31.313712	0	340207
121	202410310450	357.0	47000	27.1073	1.0	27.1073	0	118.495107	31.31449	118.49875	31.313712	0	340207
121	202410310500	357.0	47000	27.1073	1.0	27.1073	0	118.495107	31.31449	118.49875	31.313712	0	340207
121	202410310510	357.0	47000	27.1073	1.0	27.1073	0	118.495107	31.31449	118.49875	31.313712	0	340207
121	202410310520	357.0	47000	27.1073	1.0	27.1073	0	118.495107	31.31449	118.49875	31.313712	0	340207
121	202410310530	357.0	47000	27.1073	1.0	27.1073	0	118.495107	31.31449	118.49875	31.313712	0	340207
121	202410310540	357.0	47000	27.1073	1.0	27.1073	0	118.495107	31.31449	118.49875	31.313712	0	340207
121	202410310550	357.0	47000	27.1073	1.0	27.1073	0	118.495107	31.31449	118.49875	31.313712	0	340207
121	202410310600	357.0	47000	27.1073	1.0	27.1073	0	118.495107	31.31449	118.49875	31.313712	0	340207
121	202410310610	357.0	47000	27.1073	1.0	27.1073	0	118.495107	31.31449	118.49875	31.313712	0	340207
121	202410310620	357.0	47000	27.1073	1.0	27.1073	0	118.495107	31.31449	118.49875	31.313712	0	340207
121	202410310630	357.0	47000	27.1073	1.0	27.1073	0	118.495107	31.31449	118.49875	31.313712	0	340207
121	202410310640	357.0	47000	27.1073	1.0	27.1073	0	118.495107	31.31449	118.49875	31.313712	0	340207
121	202410310650	357.0	47000	27.1073	1.0	27.1073	0	118.495107	31.31449	118.49875	31.313712	0	340207
121	202410310700	357.0	47000	27.1073	1.0	27.1073	0	118.495107	31.31449	118.49875	31.313712	0	340207
121	202410310710	357.0	47000	27.1073	1.0	27.1073	0	118.495107	31.31449	118.49875	31.313712	0	340207
121	202410310720	357.0	47000	27.1073	1.0	27.1073	0	118.495107	31.31449	118.49875	31.313712	0	340207
121	202410310730	357.0	47000	27.1073	1.0	27.1073	0	118.495107	31.31449	118.49875	31.313712	0	340207
121	202410310740	357.0	47000	27.1073	1.0	27.1073	0	118.495107	31.31449	118.49875	31.313712	0	340207
121	202410310750	357.0	47000	27.1073	1.0	27.1073	0	118.495107	31.31449	118.49875	31.313712	0	340207
121	202410310800	357.0	47000	27.1073	1.0	27.1073	0	118.495107	31.31449	118.49875	31.313712	0	340207
121	202410310810	357.0	47000	27.1073	1.0	27.1073	0	118.495107	31.31449	118.49875	31.313712	0	340207
121	202410310820	357.0	47000	27.1073	1.0	27.1073	0	118.495107	31.31449	118.49875	31.313712	0	340207
121	202410310830	357.0	47000	27.1073	1.0	27.1073	0	118.495107	31.31449	118.49875	31.313712	0	340207
121	202410310840	357.0	47000	27.1073	1.0	27.1073	0	118.495107	31.31449	118.49875	31.313712	0	340207
121	202410310850	357.0	47000	27.1073	1.0	27.1073	0	118.495107	31.31449	118.49875	31.313712	0	340207
121	202410310900	357.0	47000	27.1073	1.0	27.1073	0	118.495107	31.31449	118.49875	31.313712	0	340207
121	202410310910	357.0	47000	27.1073	1.0	27.1073	0	118.495107	31.31449	118.49875	31.313712	0	340207
121	202410310920	357.0	47000	27.1073	1.0	27.1073	0	118.495107	31.31449	118.49875	31.313712	0	340207
121	202410310930	357.0	47000	27.1073	1.0	27.1073	0	118.495107	31.31449	118.49875	31.313712	0	340207
121	202410310940	357.0	47000	27.1073	1.0	27.1073	0	118.495107	31.31449	118.49875	31.313712	0	340207
121	202410310950	357.0	47000	27.1073	1.0	27.1073	0	118.495107	31.31449	118.49875	31.313712	0	340207
121	202410311000	357.0	47000	27.1073	1.0	27.1073	0	118.495107	31.31449	118.49875	31.313712	0	340207
121	202410311010	357.0	47000	27.1073	1.0	27.1073	0	118.495107	31.31449	118.49875	31.313712	0	340207
121	202410311020	357.0	47000	27.1073	1.0	27.1073	0	118.495107	31.31449	118.49875	31.313712	0	340207
121	202410311030	357.0	47000	27.1073	1.0	27.1073	0	118.495107	31.31449	118.49875	31.313712	0	340207
121	202410311040	357.0	47000	27.1073	1.0	27.1073	0	118.495107	31.31449	118.49875	31.313712	0	340207
121	202410311050	357.0	47000	27.1073	1.0	27.1073	0	118.495107	31.31449	118.49875	31.313712	0	340207
121	202410311100	357.0	47000	27.1073	1.0	27.1073	0	118.495107	31.31449	118.49875	31.313712	0	340207
121	202410311110	357.0	47000	27.1073	1.0	27.1073	0	118.495107	31.31449	118.49875	31.313712	0	340207
121	202410311120	357.0	47000	27.1073	1.0	27.1073	0	118.495107	31.31449	118.49875	31.313712	0	340207
121	202410311130	357.0	47000	27.1073	1.0	27.1073	0	118.495107	31.31449	118.49875	31.313712	0	340207
121	202410311140	357.0	47000	27.1073	1.0	27.1073	0	118.495107	31.31449	118.49875	31.313712	0	340207
121	202410311150	357.0	47000	27.1073	1.0	27.1073	0	118.495107	31.31449	118.49875	31.313712	0	340207
121	202410311200	357.0	47000	27.1073	1.0	27.1073	0	118.495107	31.31449	118.49875	31.313712	0	340207
121	202410311210	357.0	47000	27.1073	1.0	27.1073	0	118.495107	31.31449	118.49875	31.313712	0	340207
121	202410311220	357.0	47000	27.1073	1.0	27.1073	0	118.495107	31.31449	118.49875	31.313712	0	340207
121	202410311230	357.0	47000	27.1073	1.0	27.1073	0	118.495107	31.31449	118.49875	31.313712	0	340207
121	202410311240	357.0	47000	27.1073	1.0	27.1073	0	118.495107	31.31449	118.49875	31.313712	0	340207
121	202410311250	357.0	47000	27.1073	1.0	27.1073	0	118.495107	31.31449	118.49875	31.313712	0	340207
121	202410311300	357.0	47000	27.1073	1.0	27.1073	0	118.495107	31.31449	118.49875	31.313712	0	340207
121	202410311310	357.0	47000	27.1073	1.0	27.1073	0	118.495107	31.31449	118.49875	31.313712	0	340207
121	202410311320	357.0	47000	27.1073	1.0	27.1073	0	118.495107	31.31449	118.49875	31.313712	0	340207
121	202410311330	357.0	47000	27.1073	1.0	27.1073	0	118.495107	31.31449	118.49875	31.313712	0	340207
121	202410311340	357.0	47000	27.1073	1.0	27.1073	0	118.495107	31.31449	118.49875	31.313712	0	340207
121	202410311350	357.0	47000	27.1073	1.0	27.1073	0	118.495107	31.31449	118.49875	31.313712	0	340207
121	202410311400	357.0	47000	27.1073	1.0	27.1073	0	118.495107	31.31449	118.49875	31.313712	0	340207
121	202410311410	357.0	47000	27.1073	1.0	27.1073	0	118.495107	31.31449	118.49875	31.313712	0	340207
121	202410311420	357.0	47000	27.1073	1.0	27.1073	0	118.495107	31.31449	118.49875	31.313712	0	340207
121	202410311430	357.0	47000	27.1073	1.0	27.1073	0	118.495107	31.31449	118.49875	31.313712	0	340207
121	202410311440	357.0	47000	27.1073	1.0	27.1073	0	118.495107	31.31449	118.49875	31.313712	0	340207
121	202410311450	357.0	47000	27.1073	1.0	27.1073	0	118.495107	31.31449	118.49875	31.313712	0	340207
121	202410311500	357.0	47000	27.1073	1.0	27.1073	0	118.495107	31.31449	118.49875	31.313712	0	340207
121	202410311510	357.0	47000	27.1073	1.0	27.1073	0	118.495107	31.31449	118.49875	31.313712	0	340207
121	202410311520	357.0	47000	27.1073	1.0	27.1073	0	118.495107	31.31449	118.49875	31.313712	0	340207
121	202410311530	357.0	47000	27.1073	1.0	27.1073	0	118.495107	31.31449	118.49875	31.313712	0	340207
121	202410311540	357.0	47000	27.1073	1.0	27.1073	0	118.495107	31.31449	118.49875	31.313712	0	340207
121	202410311550	357.0	47000	27.1073	1.0	27.1073	0	118.495107	31.31449	118.49875	31.313712	0	340207
121	202410311600	357.0	47000	27.1073	1.0	27.1073	0	118.495107	31.31449	118.49875	31.313712	0	340207
121	202410311610	357.0	47000	27.1073	1.0	27.1073	0	118.495107	31.31449	118.49875	31.313712	0	340207
121	202410311620	357.0	47000	27.1073	1.0	27.1073	0	118.495107	31.31449	118.49875	31.313712	0	340207
121	202410311630	357.0	47000	27.1073	1.0	27.1073	0	118.495107	31.31449	118.49875	31.313712	0	340207
121	202410311640	357.0	47000	27.1073	1.0	27.1073	0	118.495107	31.31449	118.49875	31.313712	0	340207
121	202410311650	357.0	47000	27.1073	1.0	27.1073	0	118.495107	31.31449	118.49875	31.313712	0	340207
121	202410311700	357.0	47000	27.1073	1.0	27.1073	0	118.495107	31.31449	118.49875	31.313712	0	340207
121	202410311710	357.0	47000	27.1073	1.0	27.1073	0	118.495107	31.31449	118.49875	31.313712	0	340207
121	202410311720	357.0	47000	27.1073	1.0	27.1073	0	118.495107	31.31449	118.49875	31.313712	0	340207
121	202410311730	357.0	47000	27.1073	1.0	27.1073	0	118.495107	31.31449	118.49875	31.313712	0	340207
121	202410311740	357.0	47000	27.1073	1.0	27.1073	0	118.495107	31.31449	118.49875	31.313712	0	340207
121	202410311750	357.0	47000	27.1073	1.0	27.1073	0	118.495107	31.31449	118.49875	31.313712	0	340207
121	202410311800	357.0	47000	27.1073	1.0	27.1073	0	118.495107	31.31449	118.49875	31.313712	0	340207
121	202410311810	357.0	47000	27.1073	1.0	27.1073	0	118.495107	31.31449	118.49875	31.313712	0	340207
121	202410311820	357.0	47000	27.1073	1.0	27.1073	0	118.495107	31.31449	118.49875	31.313712	0	340207
121	202410311830	357.0	47000	27.1073	1.0	27.1073	0	118.495107	31.31449	118.49875	31.313712	0	340207
121	202410311840	357.0	47000	27.1073	1.0	27.1073	0	118.495107	31.31449	118.49875	31.313712	0	340207
121	202410311850	357.0	47000	27.1073	1.0	27.1073	0	118.495107	31.31449	118.49875	31.313712	0	340207
121	202410311900	357.0	47000	27.1073	1.0	27.1073	0	118.495107	31.31449	118.49875	31.313712	0	340207
121	202410311910	357.0	47000	27.1073	1.0	27.1073	0	118.495107	31.31449	118.49875	31.313712	0	340207
121	202410311920	357.0	47000	27.1073	1.0	27.1073	0	118.495107	31.31449	118.49875	31.313712	0	340207
121	202410311930	357.0	47000	27.1073	1.0	27.1073	0	118.495107	31.31449	118.49875	31.313712	0	340207
121	202410311940	357.0	47000	27.1073	1.0	27.1073	0	118.495107	31.31449	118.49875	31.313712	0	340207
121	202410311950	357.0	47000	27.1073	1.0	27.1073	0	118.495107	31.31449	118.49875	31.313712	0	340207
121	202410312000	357.0	47000	27.1073	1.0	27.1073	0	118.495107	31.31449	118.49875	31.313712	0	340207
121	202410312010	357.0	47000	27.1073	1.0	27.1073	0	118.495107	31.31449	118.49875	31.313712	0	340207
121	202410312020	357.0	47000	27.1073	1.0	27.1073	0	118.495107	31.31449	118.49875	31.313712	0	340207
121	202410312030	357.0	47000	27.1073	1.0	27.1073	0	118.495107	31.31449	118.49875	31.313712	0	340207
121	202410312040	357.0	47000	27.1073	1.0	27.1073	0	118.495107	31.31449	118.49875	31.313712	0	340207
121	202410312050	357.0	47000	27.1073	1.0	27.1073	0	118.495107	31.31449	118.49875	31.313712	0	340207
121	202410312100	357.0	47000	27.1073	1.0	27.1073	0	118.495107	31.31449	118.49875	31.313712	0	340207
121	202410312110	357.0	47000	27.1073	1.0	27.1073	0	118.495107	31.31449	118.49875	31.313712	0	340207
121	202410312120	357.0	47000	27.1073	1.0	27.1073	0	118.495107	31.31449	118.49875	31.313712	0	340207
121	202410312130	357.0	47000	27.1073	1.0	27.1073	0	118.495107	31.31449	118.49875	31.313712	0	340207
121	202410312140	357.0	47000	27.1073	1.0	27.1073	0	118.495107	31.31449	118.49875	31.313712	0	340207
121	202410312150	357.0	47000	27.1073	1.0	27.1073	0	118.495107	31.31449	118.49875	31.313712	0	340207
121	202410312200	357.0	47000	27.1073	1.0	27.1073	0	118.495107	31.31449	118.49875	31.313712	0	340207
121	202410312210	357.0	47000	27.1073	1.0	27.1073	0	118.495107	31.31449	118.49875	31.313712	0	340207
121	202410312220	357.0	47000	27.1073	1.0	27.1073	0	118.495107	31.31449	118.49875	31.313712	0	340207
121	202410312230	357.0	47000	27.1073	1.0	27.1073	0	118.495107	31.31449	118.49875	31.313712	0	340207
121	202410312240	357.0	47000	27.1073	1.0	27.1073	0	118.495107	31.31449	118.49875	31.313712	0	340207
121	202410312250	357.0	47000	27.1073	1.0	27.1073	0	118.495107	31.31449	118.49875	31.313712	0	340207
121	202410312300	357.0	47000	27.1073	1.0	27.1073	0	118.495107	31.31449	118.49875	31.313712	0	340207
121	202410312310	357.0	47000	27.1073	1.0	27.1073	0	118.495107	31.31449	118.49875	31.313712	0	340207
121	202410312320	357.0	47000	27.1073	1.0	27.1073	0	118.495107	31.31449	118.49875	31.313712	0	340207
121	202410312330	357.0	47000	27.1073	1.0	27.1073	0	118.495107	31.31449	118.49875	31.313712	0	340207
121	202410312340	357.0	47000	27.1073	1.0	27.1073	0	118.495107	31.31449	118.49875	31.313712	0	340207
121	202410312350	357.0	47000	27.1073	1.0	27.1073	0	118.495107	31.31449	118.49875	31.313712	0	340207
122	202410210000	244.0	45000	44.51	1.0	44.51	0	118.517509	31.31067	118.514999	31.311121	2	340207
122	202410210010	244.0	45000	44.51	1.0	44.51	0	118.517509	31.31067	118.514999	31.311121	2	340207
122	202410210020	244.0	45000	44.51	1.0	44.51	0	118.517509	31.31067	118.514999	31.311121	2	340207
122	202410210030	244.0	45000	44.51	1.0	44.51	0	118.517509	31.31067	118.514999	31.311121	2	340207
122	202410210040	244.0	45000	44.51	1.0	44.51	0	118.517509	31.31067	118.514999	31.311121	2	340207
122	202410210050	244.0	45000	44.51	1.0	44.51	0	118.517509	31.31067	118.514999	31.311121	2	340207
122	202410210100	244.0	45000	44.51	1.0	44.51	0	118.517509	31.31067	118.514999	31.311121	2	340207
122	202410210110	244.0	45000	44.51	1.0	44.51	0	118.517509	31.31067	118.514999	31.311121	2	340207
122	202410210120	244.0	45000	44.51	1.0	44.51	0	118.517509	31.31067	118.514999	31.311121	2	340207
122	202410210130	244.0	45000	44.51	1.0	44.51	0	118.517509	31.31067	118.514999	31.311121	2	340207
122	202410210140	244.0	45000	44.51	1.0	44.51	0	118.517509	31.31067	118.514999	31.311121	2	340207
122	202410210150	244.0	45000	44.51	1.0	44.51	0	118.517509	31.31067	118.514999	31.311121	2	340207
122	202410210200	244.0	45000	44.51	1.0	44.51	0	118.517509	31.31067	118.514999	31.311121	2	340207
122	202410210210	244.0	45000	44.51	1.0	44.51	0	118.517509	31.31067	118.514999	31.311121	2	340207
122	202410210220	244.0	45000	44.51	1.0	44.51	0	118.517509	31.31067	118.514999	31.311121	2	340207
122	202410210230	244.0	45000	44.51	1.0	44.51	0	118.517509	31.31067	118.514999	31.311121	2	340207
122	202410210240	244.0	45000	44.51	1.0	44.51	0	118.517509	31.31067	118.514999	31.311121	2	340207
122	202410210250	244.0	45000	44.51	1.0	44.51	0	118.517509	31.31067	118.514999	31.311121	2	340207
122	202410210300	244.0	45000	44.51	1.0	44.51	0	118.517509	31.31067	118.514999	31.311121	2	340207
122	202410210310	244.0	45000	44.51	1.0	44.51	0	118.517509	31.31067	118.514999	31.311121	2	340207
122	202410210320	244.0	45000	44.51	1.0	44.51	0	118.517509	31.31067	118.514999	31.311121	2	340207
122	202410210330	244.0	45000	44.51	1.0	44.51	0	118.517509	31.31067	118.514999	31.311121	2	340207
122	202410210340	244.0	45000	44.51	1.0	44.51	0	118.517509	31.31067	118.514999	31.311121	2	340207
122	202410210350	244.0	45000	44.51	1.0	44.51	0	118.517509	31.31067	118.514999	31.311121	2	340207
122	202410210400	244.0	45000	44.51	1.0	44.51	0	118.517509	31.31067	118.514999	31.311121	2	340207
122	202410210410	244.0	45000	44.51	1.0	44.51	0	118.517509	31.31067	118.514999	31.311121	2	340207
122	202410210420	244.0	45000	44.51	1.0	44.51	0	118.517509	31.31067	118.514999	31.311121	2	340207
122	202410210430	244.0	45000	44.51	1.0	44.51	0	118.517509	31.31067	118.514999	31.311121	2	340207
122	202410210440	244.0	45000	44.51	1.0	44.51	0	118.517509	31.31067	118.514999	31.311121	2	340207
122	202410210450	244.0	45000	44.51	1.0	44.51	0	118.517509	31.31067	118.514999	31.311121	2	340207
122	202410210500	244.0	45000	44.51	1.0	44.51	0	118.517509	31.31067	118.514999	31.311121	2	340207
122	202410210510	244.0	45000	44.51	1.0	44.51	0	118.517509	31.31067	118.514999	31.311121	2	340207
122	202410210520	244.0	45000	44.51	1.0	44.51	0	118.517509	31.31067	118.514999	31.311121	2	340207
122	202410210530	244.0	45000	44.51	1.0	44.51	0	118.517509	31.31067	118.514999	31.311121	2	340207
122	202410210540	244.0	45000	44.51	1.0	44.51	0	118.517509	31.31067	118.514999	31.311121	2	340207
122	202410210550	244.0	45000	44.51	1.0	44.51	0	118.517509	31.31067	118.514999	31.311121	2	340207
122	202410210600	244.0	45000	44.51	1.0	44.51	0	118.517509	31.31067	118.514999	31.311121	2	340207
122	202410210610	244.0	45000	44.51	1.0	44.51	0	118.517509	31.31067	118.514999	31.311121	2	340207
122	202410210620	244.0	45000	44.51	1.0	44.51	0	118.517509	31.31067	118.514999	31.311121	2	340207
122	202410210630	244.0	45000	44.51	1.0	44.51	0	118.517509	31.31067	118.514999	31.311121	2	340207
122	202410210640	244.0	45000	44.51	1.0	44.51	0	118.517509	31.31067	118.514999	31.311121	2	340207
122	202410210650	244.0	45000	44.51	1.0	44.51	0	118.517509	31.31067	118.514999	31.311121	2	340207
122	202410210700	244.0	45000	44.51	1.0	44.51	0	118.517509	31.31067	118.514999	31.311121	2	340207
122	202410210710	244.0	45000	44.51	1.0	44.51	0	118.517509	31.31067	118.514999	31.311121	2	340207
122	202410210720	244.0	45000	44.51	1.0	44.51	0	118.517509	31.31067	118.514999	31.311121	2	340207
122	202410210730	244.0	45000	44.51	1.0	44.51	0	118.517509	31.31067	118.514999	31.311121	2	340207
122	202410210740	244.0	45000	44.51	1.0	44.51	0	118.517509	31.31067	118.514999	31.311121	2	340207
122	202410210750	244.0	45000	44.51	1.0	44.51	0	118.517509	31.31067	118.514999	31.311121	2	340207
122	202410210800	244.0	45000	44.51	1.0	44.51	0	118.517509	31.31067	118.514999	31.311121	2	340207
122	202410210810	244.0	45000	44.51	1.0	44.51	0	118.517509	31.31067	118.514999	31.311121	2	340207
122	202410210820	244.0	45000	44.51	1.0	44.51	0	118.517509	31.31067	118.514999	31.311121	2	340207
122	202410210830	244.0	45000	44.51	1.0	44.51	0	118.517509	31.31067	118.514999	31.311121	2	340207
122	202410210840	244.0	45000	44.51	1.0	44.51	0	118.517509	31.31067	118.514999	31.311121	2	340207
122	202410210850	244.0	45000	44.51	1.0	44.51	0	118.517509	31.31067	118.514999	31.311121	2	340207
122	202410210900	244.0	45000	44.51	1.0	44.51	0	118.517509	31.31067	118.514999	31.311121	2	340207
122	202410210910	244.0	45000	44.51	1.0	44.51	0	118.517509	31.31067	118.514999	31.311121	2	340207
122	202410210920	244.0	45000	44.51	1.0	44.51	0	118.517509	31.31067	118.514999	31.311121	2	340207
122	202410210930	244.0	45000	44.51	1.0	44.51	0	118.517509	31.31067	118.514999	31.311121	2	340207
122	202410210940	244.0	45000	44.51	1.0	44.51	0	118.517509	31.31067	118.514999	31.311121	2	340207
122	202410210950	244.0	45000	44.51	1.0	44.51	0	118.517509	31.31067	118.514999	31.311121	2	340207
122	202410211000	244.0	45000	44.51	1.0	44.51	0	118.517509	31.31067	118.514999	31.311121	2	340207
122	202410211010	244.0	45000	44.51	1.0	44.51	0	118.517509	31.31067	118.514999	31.311121	2	340207
122	202410211020	244.0	45000	44.51	1.0	44.51	0	118.517509	31.31067	118.514999	31.311121	2	340207
122	202410211030	244.0	45000	44.51	1.0	44.51	0	118.517509	31.31067	118.514999	31.311121	2	340207
122	202410211040	244.0	45000	44.51	1.0	44.51	0	118.517509	31.31067	118.514999	31.311121	2	340207
122	202410211050	244.0	45000	44.51	1.0	44.51	0	118.517509	31.31067	118.514999	31.311121	2	340207
122	202410211100	244.0	45000	44.51	1.0	44.51	0	118.517509	31.31067	118.514999	31.311121	2	340207
122	202410211110	244.0	45000	44.51	1.0	44.51	0	118.517509	31.31067	118.514999	31.311121	2	340207
122	202410211120	244.0	45000	44.51	1.0	44.51	0	118.517509	31.31067	118.514999	31.311121	2	340207
122	202410211130	244.0	45000	44.51	1.0	44.51	0	118.517509	31.31067	118.514999	31.311121	2	340207
122	202410211140	244.0	45000	44.51	1.0	44.51	0	118.517509	31.31067	118.514999	31.311121	2	340207
122	202410211150	244.0	45000	44.51	1.0	44.51	0	118.517509	31.31067	118.514999	31.311121	2	340207
122	202410211200	244.0	45000	44.51	1.0	44.51	0	118.517509	31.31067	118.514999	31.311121	2	340207
122	202410211210	244.0	45000	44.51	1.0	44.51	0	118.517509	31.31067	118.514999	31.311121	2	340207
122	202410211220	244.0	45000	44.51	1.0	44.51	0	118.517509	31.31067	118.514999	31.311121	2	340207
122	202410211230	244.0	45000	44.51	1.0	44.51	0	118.517509	31.31067	118.514999	31.311121	2	340207
122	202410211240	244.0	45000	44.51	1.0	44.51	0	118.517509	31.31067	118.514999	31.311121	2	340207
122	202410211250	244.0	45000	44.51	1.0	44.51	0	118.517509	31.31067	118.514999	31.311121	2	340207
122	202410211300	244.0	45000	44.51	1.0	44.51	0	118.517509	31.31067	118.514999	31.311121	2	340207
122	202410211310	244.0	45000	44.51	1.0	44.51	0	118.517509	31.31067	118.514999	31.311121	2	340207
122	202410211320	244.0	45000	44.51	1.0	44.51	0	118.517509	31.31067	118.514999	31.311121	2	340207
122	202410211330	244.0	45000	44.51	1.0	44.51	0	118.517509	31.31067	118.514999	31.311121	2	340207
122	202410211340	244.0	45000	44.51	1.0	44.51	0	118.517509	31.31067	118.514999	31.311121	2	340207
122	202410211350	244.0	45000	44.51	1.0	44.51	0	118.517509	31.31067	118.514999	31.311121	2	340207
122	202410211400	244.0	45000	44.51	1.0	44.51	0	118.517509	31.31067	118.514999	31.311121	2	340207
122	202410211410	244.0	45000	44.51	1.0	44.51	0	118.517509	31.31067	118.514999	31.311121	2	340207
122	202410211420	244.0	45000	44.51	1.0	44.51	0	118.517509	31.31067	118.514999	31.311121	2	340207
122	202410211430	244.0	45000	44.51	1.0	44.51	0	118.517509	31.31067	118.514999	31.311121	2	340207
122	202410211440	244.0	45000	44.51	1.0	44.51	0	118.517509	31.31067	118.514999	31.311121	2	340207
122	202410211450	244.0	45000	43.2869	1.028	44.51	0	118.517509	31.31067	118.514999	31.311121	2	340207
122	202410211500	244.0	45000	44.51	1.0	44.51	0	118.517509	31.31067	118.514999	31.311121	2	340207
122	202410211510	244.0	45000	44.51	1.0	44.51	0	118.517509	31.31067	118.514999	31.311121	2	340207
122	202410211520	244.0	45000	44.51	1.0	44.51	0	118.517509	31.31067	118.514999	31.311121	2	340207
122	202410211530	244.0	45000	44.51	1.0	44.51	0	118.517509	31.31067	118.514999	31.311121	2	340207
122	202410211540	244.0	45000	44.51	1.0	44.51	0	118.517509	31.31067	118.514999	31.311121	2	340207
122	202410211550	244.0	45000	44.51	1.0	44.51	0	118.517509	31.31067	118.514999	31.311121	2	340207
122	202410211600	244.0	45000	44.51	1.0	44.51	0	118.517509	31.31067	118.514999	31.311121	2	340207
122	202410211610	244.0	45000	44.51	1.0	44.51	0	118.517509	31.31067	118.514999	31.311121	2	340207
122	202410211620	244.0	45000	44.51	1.0	44.51	0	118.517509	31.31067	118.514999	31.311121	2	340207
122	202410211630	244.0	45000	44.51	1.0	44.51	0	118.517509	31.31067	118.514999	31.311121	2	340207
122	202410211640	244.0	45000	44.51	1.0	44.51	0	118.517509	31.31067	118.514999	31.311121	2	340207
122	202410211650	244.0	45000	44.51	1.0	44.51	0	118.517509	31.31067	118.514999	31.311121	2	340207
122	202410211700	244.0	45000	44.51	1.0	44.51	0	118.517509	31.31067	118.514999	31.311121	2	340207
122	202410211710	244.0	45000	44.51	1.0	44.51	0	118.517509	31.31067	118.514999	31.311121	2	340207
122	202410211720	244.0	45000	44.51	1.0	44.51	0	118.517509	31.31067	118.514999	31.311121	2	340207
122	202410211730	244.0	45000	44.51	1.0	44.51	0	118.517509	31.31067	118.514999	31.311121	2	340207
122	202410211740	244.0	45000	44.51	1.0	44.51	0	118.517509	31.31067	118.514999	31.311121	2	340207
122	202410211750	244.0	45000	44.51	1.0	44.51	0	118.517509	31.31067	118.514999	31.311121	2	340207
122	202410211800	244.0	45000	44.51	1.0	44.51	0	118.517509	31.31067	118.514999	31.311121	2	340207
122	202410211810	244.0	45000	44.51	1.0	44.51	0	118.517509	31.31067	118.514999	31.311121	2	340207
122	202410211820	244.0	45000	44.51	1.0	44.51	0	118.517509	31.31067	118.514999	31.311121	2	340207
122	202410211830	244.0	45000	44.51	1.0	44.51	0	118.517509	31.31067	118.514999	31.311121	2	340207
122	202410211840	244.0	45000	44.51	1.0	44.51	0	118.517509	31.31067	118.514999	31.311121	2	340207
122	202410211850	244.0	45000	44.51	1.0	44.51	0	118.517509	31.31067	118.514999	31.311121	2	340207
122	202410211900	244.0	45000	44.51	1.0	44.51	0	118.517509	31.31067	118.514999	31.311121	2	340207
122	202410211910	244.0	45000	44.51	1.0	44.51	0	118.517509	31.31067	118.514999	31.311121	2	340207
122	202410211920	244.0	45000	44.51	1.0	44.51	0	118.517509	31.31067	118.514999	31.311121	2	340207
122	202410211930	244.0	45000	44.51	1.0	44.51	0	118.517509	31.31067	118.514999	31.311121	2	340207
122	202410211940	244.0	45000	44.51	1.0	44.51	0	118.517509	31.31067	118.514999	31.311121	2	340207
122	202410211950	244.0	45000	44.51	1.0	44.51	0	118.517509	31.31067	118.514999	31.311121	2	340207
122	202410212000	244.0	45000	44.51	1.0	44.51	0	118.517509	31.31067	118.514999	31.311121	2	340207
122	202410212010	244.0	45000	44.51	1.0	44.51	0	118.517509	31.31067	118.514999	31.311121	2	340207
122	202410212020	244.0	45000	44.51	1.0	44.51	0	118.517509	31.31067	118.514999	31.311121	2	340207
122	202410212030	244.0	45000	44.51	1.0	44.51	0	118.517509	31.31067	118.514999	31.311121	2	340207
122	202410212040	244.0	45000	44.51	1.0	44.51	0	118.517509	31.31067	118.514999	31.311121	2	340207
122	202410212050	244.0	45000	44.51	1.0	44.51	0	118.517509	31.31067	118.514999	31.311121	2	340207
122	202410212100	244.0	45000	44.51	1.0	44.51	0	118.517509	31.31067	118.514999	31.311121	2	340207
122	202410212110	244.0	45000	44.51	1.0	44.51	0	118.517509	31.31067	118.514999	31.311121	2	340207
122	202410212120	244.0	45000	44.51	1.0	44.51	0	118.517509	31.31067	118.514999	31.311121	2	340207
122	202410212130	244.0	45000	44.51	1.0	44.51	0	118.517509	31.31067	118.514999	31.311121	2	340207
122	202410212140	244.0	45000	44.51	1.0	44.51	0	118.517509	31.31067	118.514999	31.311121	2	340207
122	202410212150	244.0	45000	44.51	1.0	44.51	0	118.517509	31.31067	118.514999	31.311121	2	340207
122	202410212200	244.0	45000	44.51	1.0	44.51	0	118.517509	31.31067	118.514999	31.311121	2	340207
122	202410212210	244.0	45000	44.51	1.0	44.51	0	118.517509	31.31067	118.514999	31.311121	2	340207
122	202410212220	244.0	45000	44.51	1.0	44.51	0	118.517509	31.31067	118.514999	31.311121	2	340207
122	202410212230	244.0	45000	44.51	1.0	44.51	0	118.517509	31.31067	118.514999	31.311121	2	340207
122	202410212240	244.0	45000	44.51	1.0	44.51	0	118.517509	31.31067	118.514999	31.311121	2	340207
122	202410212250	244.0	45000	44.51	1.0	44.51	0	118.517509	31.31067	118.514999	31.311121	2	340207
122	202410212300	244.0	45000	44.51	1.0	44.51	0	118.517509	31.31067	118.514999	31.311121	2	340207
122	202410212310	244.0	45000	44.51	1.0	44.51	0	118.517509	31.31067	118.514999	31.311121	2	340207
122	202410212320	244.0	45000	44.51	1.0	44.51	0	118.517509	31.31067	118.514999	31.311121	2	340207
122	202410212330	244.0	45000	44.51	1.0	44.51	0	118.517509	31.31067	118.514999	31.311121	2	340207
122	202410212340	244.0	45000	44.51	1.0	44.51	0	118.517509	31.31067	118.514999	31.311121	2	340207
122	202410212350	244.0	45000	44.51	1.0	44.51	0	118.517509	31.31067	118.514999	31.311121	2	340207
123	202410310000	237.0	45000	39.5988	1.0	39.5988	0	118.522042	31.310831	118.520223	31.31015	2	340207
123	202410310010	237.0	45000	39.5988	1.0	39.5988	0	118.522042	31.310831	118.520223	31.31015	2	340207
123	202410310020	237.0	45000	39.5988	1.0	39.5988	0	118.522042	31.310831	118.520223	31.31015	2	340207
123	202410310030	237.0	45000	39.5988	1.0	39.5988	0	118.522042	31.310831	118.520223	31.31015	2	340207
123	202410310040	237.0	45000	39.5988	1.0	39.5988	0	118.522042	31.310831	118.520223	31.31015	2	340207
123	202410310050	237.0	45000	39.5988	1.0	39.5988	0	118.522042	31.310831	118.520223	31.31015	2	340207
123	202410310100	237.0	45000	39.5988	1.0	39.5988	0	118.522042	31.310831	118.520223	31.31015	2	340207
123	202410310110	237.0	45000	39.5988	1.0	39.5988	0	118.522042	31.310831	118.520223	31.31015	2	340207
123	202410310120	237.0	45000	39.5988	1.0	39.5988	0	118.522042	31.310831	118.520223	31.31015	2	340207
123	202410310130	237.0	45000	39.5988	1.0	39.5988	0	118.522042	31.310831	118.520223	31.31015	2	340207
123	202410310140	237.0	45000	39.5988	1.0	39.5988	0	118.522042	31.310831	118.520223	31.31015	2	340207
123	202410310150	237.0	45000	39.5988	1.0	39.5988	0	118.522042	31.310831	118.520223	31.31015	2	340207
123	202410310200	237.0	45000	39.5988	1.0	39.5988	0	118.522042	31.310831	118.520223	31.31015	2	340207
123	202410310210	237.0	45000	39.5988	1.0	39.5988	0	118.522042	31.310831	118.520223	31.31015	2	340207
123	202410310220	237.0	45000	39.5988	1.0	39.5988	0	118.522042	31.310831	118.520223	31.31015	2	340207
123	202410310230	237.0	45000	39.5988	1.0	39.5988	0	118.522042	31.310831	118.520223	31.31015	2	340207
123	202410310240	237.0	45000	39.5988	1.0	39.5988	0	118.522042	31.310831	118.520223	31.31015	2	340207
123	202410310250	237.0	45000	39.5988	1.0	39.5988	0	118.522042	31.310831	118.520223	31.31015	2	340207
123	202410310300	237.0	45000	39.5988	1.0	39.5988	0	118.522042	31.310831	118.520223	31.31015	2	340207
123	202410310310	237.0	45000	39.5988	1.0	39.5988	0	118.522042	31.310831	118.520223	31.31015	2	340207
123	202410310320	237.0	45000	39.5988	1.0	39.5988	0	118.522042	31.310831	118.520223	31.31015	2	340207
123	202410310330	237.0	45000	39.5988	1.0	39.5988	0	118.522042	31.310831	118.520223	31.31015	2	340207
123	202410310340	237.0	45000	39.5988	1.0	39.5988	0	118.522042	31.310831	118.520223	31.31015	2	340207
123	202410310350	237.0	45000	39.5988	1.0	39.5988	0	118.522042	31.310831	118.520223	31.31015	2	340207
123	202410310400	237.0	45000	39.5988	1.0	39.5988	0	118.522042	31.310831	118.520223	31.31015	2	340207
123	202410310410	237.0	45000	39.5988	1.0	39.5988	0	118.522042	31.310831	118.520223	31.31015	2	340207
123	202410310420	237.0	45000	39.5988	1.0	39.5988	0	118.522042	31.310831	118.520223	31.31015	2	340207
123	202410310430	237.0	45000	39.5988	1.0	39.5988	0	118.522042	31.310831	118.520223	31.31015	2	340207
123	202410310440	237.0	45000	39.5988	1.0	39.5988	0	118.522042	31.310831	118.520223	31.31015	2	340207
123	202410310450	237.0	45000	39.5988	1.0	39.5988	0	118.522042	31.310831	118.520223	31.31015	2	340207
123	202410310500	237.0	45000	39.5988	1.0	39.5988	0	118.522042	31.310831	118.520223	31.31015	2	340207
123	202410310510	237.0	45000	39.5988	1.0	39.5988	0	118.522042	31.310831	118.520223	31.31015	2	340207
123	202410310520	237.0	45000	39.5988	1.0	39.5988	0	118.522042	31.310831	118.520223	31.31015	2	340207
123	202410310530	237.0	45000	39.5988	1.0	39.5988	0	118.522042	31.310831	118.520223	31.31015	2	340207
123	202410310540	237.0	45000	39.5988	1.0	39.5988	0	118.522042	31.310831	118.520223	31.31015	2	340207
123	202410310550	237.0	45000	39.5988	1.0	39.5988	0	118.522042	31.310831	118.520223	31.31015	2	340207
123	202410310600	237.0	45000	39.5988	1.0	39.5988	0	118.522042	31.310831	118.520223	31.31015	2	340207
123	202410310610	237.0	45000	39.5988	1.0	39.5988	0	118.522042	31.310831	118.520223	31.31015	2	340207
123	202410310620	237.0	45000	39.5988	1.0	39.5988	0	118.522042	31.310831	118.520223	31.31015	2	340207
123	202410310630	237.0	45000	39.5988	1.0	39.5988	0	118.522042	31.310831	118.520223	31.31015	2	340207
123	202410310640	237.0	45000	39.5988	1.0	39.5988	0	118.522042	31.310831	118.520223	31.31015	2	340207
123	202410310650	237.0	45000	39.5988	1.0	39.5988	0	118.522042	31.310831	118.520223	31.31015	2	340207
123	202410310700	237.0	45000	39.5988	1.0	39.5988	0	118.522042	31.310831	118.520223	31.31015	2	340207
123	202410310710	237.0	45000	39.5988	1.0	39.5988	0	118.522042	31.310831	118.520223	31.31015	2	340207
123	202410310720	237.0	45000	39.5988	1.0	39.5988	0	118.522042	31.310831	118.520223	31.31015	2	340207
123	202410310730	237.0	45000	39.5988	1.0	39.5988	0	118.522042	31.310831	118.520223	31.31015	2	340207
123	202410310740	237.0	45000	39.5988	1.0	39.5988	0	118.522042	31.310831	118.520223	31.31015	2	340207
123	202410310750	237.0	45000	39.5988	1.0	39.5988	0	118.522042	31.310831	118.520223	31.31015	2	340207
123	202410310800	237.0	45000	39.5988	1.0	39.5988	0	118.522042	31.310831	118.520223	31.31015	2	340207
123	202410310810	237.0	45000	39.5988	1.0	39.5988	0	118.522042	31.310831	118.520223	31.31015	2	340207
123	202410310820	237.0	45000	39.5988	1.0	39.5988	0	118.522042	31.310831	118.520223	31.31015	2	340207
123	202410310830	237.0	45000	39.5988	1.0	39.5988	0	118.522042	31.310831	118.520223	31.31015	2	340207
123	202410310840	237.0	45000	39.5988	1.0	39.5988	0	118.522042	31.310831	118.520223	31.31015	2	340207
123	202410310850	237.0	45000	39.5988	1.0	39.5988	0	118.522042	31.310831	118.520223	31.31015	2	340207
123	202410310900	237.0	45000	39.5988	1.0	39.5988	0	118.522042	31.310831	118.520223	31.31015	2	340207
123	202410310910	237.0	45000	39.5988	1.0	39.5988	0	118.522042	31.310831	118.520223	31.31015	2	340207
123	202410310920	237.0	45000	39.5988	1.0	39.5988	0	118.522042	31.310831	118.520223	31.31015	2	340207
123	202410310930	237.0	45000	39.5988	1.0	39.5988	0	118.522042	31.310831	118.520223	31.31015	2	340207
123	202410310940	237.0	45000	39.5988	1.0	39.5988	0	118.522042	31.310831	118.520223	31.31015	2	340207
123	202410310950	237.0	45000	39.5988	1.0	39.5988	0	118.522042	31.310831	118.520223	31.31015	2	340207
123	202410311000	237.0	45000	39.5988	1.0	39.5988	0	118.522042	31.310831	118.520223	31.31015	2	340207
123	202410311010	237.0	45000	39.5988	1.0	39.5988	0	118.522042	31.310831	118.520223	31.31015	2	340207
123	202410311020	237.0	45000	39.5988	1.0	39.5988	0	118.522042	31.310831	118.520223	31.31015	2	340207
123	202410311030	237.0	45000	39.5988	1.0	39.5988	0	118.522042	31.310831	118.520223	31.31015	2	340207
123	202410311040	237.0	45000	39.5988	1.0	39.5988	0	118.522042	31.310831	118.520223	31.31015	2	340207
123	202410311050	237.0	45000	39.5988	1.0	39.5988	0	118.522042	31.310831	118.520223	31.31015	2	340207
123	202410311100	237.0	45000	39.5988	1.0	39.5988	0	118.522042	31.310831	118.520223	31.31015	2	340207
123	202410311110	237.0	45000	39.5988	1.0	39.5988	0	118.522042	31.310831	118.520223	31.31015	2	340207
123	202410311120	237.0	45000	39.5988	1.0	39.5988	0	118.522042	31.310831	118.520223	31.31015	2	340207
123	202410311130	237.0	45000	39.5988	1.0	39.5988	0	118.522042	31.310831	118.520223	31.31015	2	340207
123	202410311140	237.0	45000	39.5988	1.0	39.5988	0	118.522042	31.310831	118.520223	31.31015	2	340207
123	202410311150	237.0	45000	39.5988	1.0	39.5988	0	118.522042	31.310831	118.520223	31.31015	2	340207
123	202410311200	237.0	45000	39.5988	1.0	39.5988	0	118.522042	31.310831	118.520223	31.31015	2	340207
123	202410311210	237.0	45000	39.5988	1.0	39.5988	0	118.522042	31.310831	118.520223	31.31015	2	340207
123	202410311220	237.0	45000	39.5988	1.0	39.5988	0	118.522042	31.310831	118.520223	31.31015	2	340207
123	202410311230	237.0	45000	39.5988	1.0	39.5988	0	118.522042	31.310831	118.520223	31.31015	2	340207
123	202410311240	237.0	45000	39.5988	1.0	39.5988	0	118.522042	31.310831	118.520223	31.31015	2	340207
123	202410311250	237.0	45000	39.5988	1.0	39.5988	0	118.522042	31.310831	118.520223	31.31015	2	340207
123	202410311300	237.0	45000	39.5988	1.0	39.5988	0	118.522042	31.310831	118.520223	31.31015	2	340207
123	202410311310	237.0	45000	39.5988	1.0	39.5988	0	118.522042	31.310831	118.520223	31.31015	2	340207
123	202410311320	237.0	45000	39.5988	1.0	39.5988	0	118.522042	31.310831	118.520223	31.31015	2	340207
123	202410311330	237.0	45000	39.5988	1.0	39.5988	0	118.522042	31.310831	118.520223	31.31015	2	340207
123	202410311340	237.0	45000	39.5988	1.0	39.5988	0	118.522042	31.310831	118.520223	31.31015	2	340207
123	202410311350	237.0	45000	39.5988	1.0	39.5988	0	118.522042	31.310831	118.520223	31.31015	2	340207
123	202410311400	237.0	45000	39.5988	1.0	39.5988	0	118.522042	31.310831	118.520223	31.31015	2	340207
123	202410311410	237.0	45000	39.5988	1.0	39.5988	0	118.522042	31.310831	118.520223	31.31015	2	340207
123	202410311420	237.0	45000	39.5988	1.0	39.5988	0	118.522042	31.310831	118.520223	31.31015	2	340207
123	202410311430	237.0	45000	39.5988	1.0	39.5988	0	118.522042	31.310831	118.520223	31.31015	2	340207
123	202410311440	237.0	45000	39.5988	1.0	39.5988	0	118.522042	31.310831	118.520223	31.31015	2	340207
123	202410311450	237.0	45000	39.5988	1.0	39.5988	0	118.522042	31.310831	118.520223	31.31015	2	340207
123	202410311500	237.0	45000	39.5988	1.0	39.5988	0	118.522042	31.310831	118.520223	31.31015	2	340207
123	202410311510	237.0	45000	39.5988	1.0	39.5988	0	118.522042	31.310831	118.520223	31.31015	2	340207
123	202410311520	237.0	45000	39.5988	1.0	39.5988	0	118.522042	31.310831	118.520223	31.31015	2	340207
123	202410311530	237.0	45000	39.5988	1.0	39.5988	0	118.522042	31.310831	118.520223	31.31015	2	340207
123	202410311540	237.0	45000	39.5988	1.0	39.5988	0	118.522042	31.310831	118.520223	31.31015	2	340207
123	202410311550	237.0	45000	39.5988	1.0	39.5988	0	118.522042	31.310831	118.520223	31.31015	2	340207
123	202410311600	237.0	45000	39.5988	1.0	39.5988	0	118.522042	31.310831	118.520223	31.31015	2	340207
123	202410311610	237.0	45000	39.5988	1.0	39.5988	0	118.522042	31.310831	118.520223	31.31015	2	340207
123	202410311620	237.0	45000	39.5988	1.0	39.5988	0	118.522042	31.310831	118.520223	31.31015	2	340207
123	202410311630	237.0	45000	39.5988	1.0	39.5988	0	118.522042	31.310831	118.520223	31.31015	2	340207
123	202410311640	237.0	45000	39.5988	1.0	39.5988	0	118.522042	31.310831	118.520223	31.31015	2	340207
123	202410311650	237.0	45000	39.5988	1.0	39.5988	0	118.522042	31.310831	118.520223	31.31015	2	340207
123	202410311700	237.0	45000	39.5988	1.0	39.5988	0	118.522042	31.310831	118.520223	31.31015	2	340207
123	202410311710	237.0	45000	39.5988	1.0	39.5988	0	118.522042	31.310831	118.520223	31.31015	2	340207
123	202410311720	237.0	45000	39.5988	1.0	39.5988	0	118.522042	31.310831	118.520223	31.31015	2	340207
123	202410311730	237.0	45000	39.5988	1.0	39.5988	0	118.522042	31.310831	118.520223	31.31015	2	340207
123	202410311740	237.0	45000	39.5988	1.0	39.5988	0	118.522042	31.310831	118.520223	31.31015	2	340207
123	202410311750	237.0	45000	39.5988	1.0	39.5988	0	118.522042	31.310831	118.520223	31.31015	2	340207
123	202410311800	237.0	45000	39.5988	1.0	39.5988	0	118.522042	31.310831	118.520223	31.31015	2	340207
123	202410311810	237.0	45000	39.5988	1.0	39.5988	0	118.522042	31.310831	118.520223	31.31015	2	340207
123	202410311820	237.0	45000	39.5988	1.0	39.5988	0	118.522042	31.310831	118.520223	31.31015	2	340207
123	202410311830	237.0	45000	39.5988	1.0	39.5988	0	118.522042	31.310831	118.520223	31.31015	2	340207
123	202410311840	237.0	45000	39.5988	1.0	39.5988	0	118.522042	31.310831	118.520223	31.31015	2	340207
123	202410311850	237.0	45000	39.5988	1.0	39.5988	0	118.522042	31.310831	118.520223	31.31015	2	340207
123	202410311900	237.0	45000	39.5988	1.0	39.5988	0	118.522042	31.310831	118.520223	31.31015	2	340207
123	202410311910	237.0	45000	39.5988	1.0	39.5988	0	118.522042	31.310831	118.520223	31.31015	2	340207
123	202410311920	237.0	45000	39.5988	1.0	39.5988	0	118.522042	31.310831	118.520223	31.31015	2	340207
123	202410311930	237.0	45000	39.5988	1.0	39.5988	0	118.522042	31.310831	118.520223	31.31015	2	340207
123	202410311940	237.0	45000	39.5988	1.0	39.5988	0	118.522042	31.310831	118.520223	31.31015	2	340207
123	202410311950	237.0	45000	39.5988	1.0	39.5988	0	118.522042	31.310831	118.520223	31.31015	2	340207
123	202410312000	237.0	45000	39.5988	1.0	39.5988	0	118.522042	31.310831	118.520223	31.31015	2	340207
123	202410312010	237.0	45000	39.5988	1.0	39.5988	0	118.522042	31.310831	118.520223	31.31015	2	340207
123	202410312020	237.0	45000	39.5988	1.0	39.5988	0	118.522042	31.310831	118.520223	31.31015	2	340207
123	202410312030	237.0	45000	39.5988	1.0	39.5988	0	118.522042	31.310831	118.520223	31.31015	2	340207
123	202410312040	237.0	45000	39.5988	1.0	39.5988	0	118.522042	31.310831	118.520223	31.31015	2	340207
123	202410312050	237.0	45000	39.5988	1.0	39.5988	0	118.522042	31.310831	118.520223	31.31015	2	340207
123	202410312100	237.0	45000	39.5988	1.0	39.5988	0	118.522042	31.310831	118.520223	31.31015	2	340207
123	202410312110	237.0	45000	39.5988	1.0	39.5988	0	118.522042	31.310831	118.520223	31.31015	2	340207
123	202410312120	237.0	45000	39.5988	1.0	39.5988	0	118.522042	31.310831	118.520223	31.31015	2	340207
123	202410312130	237.0	45000	39.5988	1.0	39.5988	0	118.522042	31.310831	118.520223	31.31015	2	340207
123	202410312140	237.0	45000	39.5988	1.0	39.5988	0	118.522042	31.310831	118.520223	31.31015	2	340207
123	202410312150	237.0	45000	39.5988	1.0	39.5988	0	118.522042	31.310831	118.520223	31.31015	2	340207
123	202410312200	237.0	45000	39.5988	1.0	39.5988	0	118.522042	31.310831	118.520223	31.31015	2	340207
123	202410312210	237.0	45000	39.5988	1.0	39.5988	0	118.522042	31.310831	118.520223	31.31015	2	340207
123	202410312220	237.0	45000	39.5988	1.0	39.5988	0	118.522042	31.310831	118.520223	31.31015	2	340207
123	202410312230	237.0	45000	39.5988	1.0	39.5988	0	118.522042	31.310831	118.520223	31.31015	2	340207
123	202410312240	237.0	45000	39.5988	1.0	39.5988	0	118.522042	31.310831	118.520223	31.31015	2	340207
123	202410312250	237.0	45000	39.5988	1.0	39.5988	0	118.522042	31.310831	118.520223	31.31015	2	340207
123	202410312300	237.0	45000	39.5988	1.0	39.5988	0	118.522042	31.310831	118.520223	31.31015	2	340207
123	202410312310	237.0	45000	39.5988	1.0	39.5988	0	118.522042	31.310831	118.520223	31.31015	2	340207
123	202410312320	237.0	45000	39.5988	1.0	39.5988	0	118.522042	31.310831	118.520223	31.31015	2	340207
123	202410312330	237.0	45000	39.5988	1.0	39.5988	0	118.522042	31.310831	118.520223	31.31015	2	340207
123	202410312340	237.0	45000	39.5988	1.0	39.5988	0	118.522042	31.310831	118.520223	31.31015	2	340207
123	202410312350	237.0	45000	39.5988	1.0	39.5988	0	118.522042	31.310831	118.520223	31.31015	2	340207
124	202410240000	75.0	42000	37.6953	1.0	37.6953	0	118.47631	31.325975	118.477024	31.32568	0	340207
124	202410240010	75.0	42000	26.611	1.416	37.6953	0	118.47631	31.325975	118.477024	31.32568	0	340207
124	202410240020	75.0	42000	33.7164	1.118	37.6953	0	118.47631	31.325975	118.477024	31.32568	0	340207
124	202410240030	75.0	42000	26.8627	1.403	37.6953	0	118.47631	31.325975	118.477024	31.32568	0	340207
124	202410240040	75.0	42000	44.4966	0.847	37.6953	0	118.47631	31.325975	118.477024	31.32568	0	340207
124	202410240050	75.0	42000	23.9984	1.57	37.6953	0	118.47631	31.325975	118.477024	31.32568	0	340207
124	202410240100	75.0	42000	37.6953	1.0	37.6953	0	118.47631	31.325975	118.477024	31.32568	0	340207
124	202410240110	75.0	42000	37.6953	1.0	37.6953	0	118.47631	31.325975	118.477024	31.32568	0	340207
124	202410240120	75.0	42000	37.6953	1.0	37.6953	0	118.47631	31.325975	118.477024	31.32568	0	340207
124	202410240130	75.0	42000	30.5807	1.232	37.6953	0	118.47631	31.325975	118.477024	31.32568	0	340207
124	202410240140	75.0	42000	33.953	1.11	37.6953	0	118.47631	31.325975	118.477024	31.32568	0	340207
124	202410240150	75.0	42000	37.6953	1.0	37.6953	0	118.47631	31.325975	118.477024	31.32568	0	340207
124	202410240200	75.0	42000	34.1181	1.104	37.6953	0	118.47631	31.325975	118.477024	31.32568	0	340207
124	202410240210	75.0	42000	37.6953	1.0	37.6953	0	118.47631	31.325975	118.477024	31.32568	0	340207
124	202410240220	75.0	42000	37.6953	1.0	37.6953	0	118.47631	31.325975	118.477024	31.32568	0	340207
124	202410240230	75.0	42000	29.4799	1.278	37.6953	0	118.47631	31.325975	118.477024	31.32568	0	340207
124	202410240240	75.0	42000	32.9884	1.142	37.6953	0	118.47631	31.325975	118.477024	31.32568	0	340207
124	202410240250	75.0	42000	37.6953	1.0	37.6953	0	118.47631	31.325975	118.477024	31.32568	0	340207
124	202410240300	75.0	42000	37.6953	1.0	37.6953	0	118.47631	31.325975	118.477024	31.32568	0	340207
124	202410240310	75.0	42000	37.6953	1.0	37.6953	0	118.47631	31.325975	118.477024	31.32568	0	340207
124	202410240320	75.0	42000	39.9797	0.942	37.6953	0	118.47631	31.325975	118.477024	31.32568	0	340207
124	202410240330	75.0	42000	26.9068	1.4	37.6953	0	118.47631	31.325975	118.477024	31.32568	0	340207
124	202410240340	75.0	42000	37.6953	1.0	37.6953	0	118.47631	31.325975	118.477024	31.32568	0	340207
124	202410240350	75.0	42000	37.1235	1.015	37.6953	0	118.47631	31.325975	118.477024	31.32568	0	340207
124	202410240400	75.0	42000	37.6142	1.002	37.6953	0	118.47631	31.325975	118.477024	31.32568	0	340207
124	202410240410	75.0	42000	37.6953	1.0	37.6953	0	118.47631	31.325975	118.477024	31.32568	0	340207
124	202410240420	75.0	42000	37.6953	1.0	37.6953	0	118.47631	31.325975	118.477024	31.32568	0	340207
124	202410240430	75.0	42000	37.6953	1.0	37.6953	0	118.47631	31.325975	118.477024	31.32568	0	340207
124	202410240440	75.0	42000	37.6953	1.0	37.6953	0	118.47631	31.325975	118.477024	31.32568	0	340207
124	202410240450	75.0	42000	37.6953	1.0	37.6953	0	118.47631	31.325975	118.477024	31.32568	0	340207
124	202410240500	75.0	42000	30.0383	1.254	37.6953	0	118.47631	31.325975	118.477024	31.32568	0	340207
124	202410240510	75.0	42000	32.9884	1.142	37.6953	0	118.47631	31.325975	118.477024	31.32568	0	340207
124	202410240520	75.0	42000	37.6953	1.0	37.6953	0	118.47631	31.325975	118.477024	31.32568	0	340207
124	202410240530	75.0	42000	27.7571	1.358	37.6953	0	118.47631	31.325975	118.477024	31.32568	0	340207
124	202410240540	75.0	42000	37.6953	1.0	37.6953	0	118.47631	31.325975	118.477024	31.32568	0	340207
124	202410240550	75.0	42000	41.3822	0.91	37.6953	0	118.47631	31.325975	118.477024	31.32568	0	340207
124	202410240600	75.0	42000	24.1758	1.559	37.6953	0	118.47631	31.325975	118.477024	31.32568	0	340207
124	202410240610	75.0	42000	26.8085	1.406	37.6953	0	118.47631	31.325975	118.477024	31.32568	0	340207
124	202410240620	75.0	42000	25.2024	1.495	37.6953	0	118.47631	31.325975	118.477024	31.32568	0	340207
124	202410240630	75.0	42000	27.3241	1.379	37.6953	0	118.47631	31.325975	118.477024	31.32568	0	340207
124	202410240640	75.0	42000	29.3677	1.283	37.6953	0	118.47631	31.325975	118.477024	31.32568	0	340207
124	202410240650	75.0	42000	27.8975	1.351	37.6953	0	118.47631	31.325975	118.477024	31.32568	0	340207
124	202410240700	75.0	42000	33.2734	1.132	37.6953	0	118.47631	31.325975	118.477024	31.32568	0	340207
124	202410240710	75.0	42000	22.3728	1.684	37.6953	0	118.47631	31.325975	118.477024	31.32568	0	340207
124	202410240720	75.0	42000	31.3546	1.202	37.6953	0	118.47631	31.325975	118.477024	31.32568	0	340207
124	202410240730	75.0	42000	30.2031	1.248	37.6953	0	118.47631	31.325975	118.477024	31.32568	0	340207
124	202410240740	75.0	42000	18.5686	2.03	37.6953	0	118.47631	31.325975	118.477024	31.32568	0	340207
124	202410240750	75.0	42000	19.9617	1.888	37.6953	0	118.47631	31.325975	118.477024	31.32568	0	340207
124	202410240800	75.0	42000	33.0894	1.139	37.6953	0	118.47631	31.325975	118.477024	31.32568	0	340207
124	202410240810	75.0	42000	22.3728	1.684	37.6953	0	118.47631	31.325975	118.477024	31.32568	0	340207
124	202410240820	75.0	42000	29.9276	1.259	37.6953	0	118.47631	31.325975	118.477024	31.32568	0	340207
124	202410240830	75.0	42000	41.7444	0.903	37.6953	0	118.47631	31.325975	118.477024	31.32568	0	340207
124	202410240840	75.0	42000	24.0201	1.569	37.6953	0	118.47631	31.325975	118.477024	31.32568	0	340207
124	202410240850	75.0	42000	29.1698	1.292	37.6953	0	118.47631	31.325975	118.477024	31.32568	0	340207
124	202410240900	75.0	42000	29.3937	1.282	37.6953	0	118.47631	31.325975	118.477024	31.32568	0	340207
124	202410240910	75.0	42000	26.3853	1.428	37.6953	0	118.47631	31.325975	118.477024	31.32568	0	340207
124	202410240920	75.0	42000	30.4238	1.239	37.6953	0	118.47631	31.325975	118.477024	31.32568	0	340207
124	202410240930	75.0	42000	27.4216	1.374	37.6953	0	118.47631	31.325975	118.477024	31.32568	0	340207
124	202410240940	75.0	42000	25.3744	1.485	37.6953	0	118.47631	31.325975	118.477024	31.32568	0	340207
124	202410240950	75.0	42000	29.3451	1.284	37.6953	0	118.47631	31.325975	118.477024	31.32568	0	340207
124	202410241000	75.0	42000	25.1203	1.5	37.6953	0	118.47631	31.325975	118.477024	31.32568	0	340207
124	202410241010	75.0	42000	23.329	1.615	37.6953	0	118.47631	31.325975	118.477024	31.32568	0	340207
124	202410241020	75.0	42000	26.4556	1.424	37.6953	0	118.47631	31.325975	118.477024	31.32568	0	340207
124	202410241030	75.0	42000	23.8554	1.58	37.6953	0	118.47631	31.325975	118.477024	31.32568	0	340207
124	202410241040	75.0	42000	27.5466	1.368	37.6953	0	118.47631	31.325975	118.477024	31.32568	0	340207
124	202410241050	75.0	42000	33.4225	1.127	37.6953	0	118.47631	31.325975	118.477024	31.32568	0	340207
124	202410241100	75.0	42000	26.4506	1.425	37.6953	0	118.47631	31.325975	118.477024	31.32568	0	340207
124	202410241110	75.0	42000	29.446	1.28	37.6953	0	118.47631	31.325975	118.477024	31.32568	0	340207
124	202410241120	75.0	42000	22.0	1.713	37.6953	0	118.47631	31.325975	118.477024	31.32568	0	340207
124	202410241130	75.0	42000	28.4584	1.324	37.6953	0	118.47631	31.325975	118.477024	31.32568	0	340207
124	202410241140	75.0	42000	26.2959	1.433	37.6953	0	118.47631	31.325975	118.477024	31.32568	0	340207
124	202410241150	75.0	42000	23.3561	1.613	37.6953	0	118.47631	31.325975	118.477024	31.32568	0	340207
124	202410241200	75.0	42000	28.1747	1.337	37.6953	0	118.47631	31.325975	118.477024	31.32568	0	340207
124	202410241210	75.0	42000	28.225	1.335	37.6953	0	118.47631	31.325975	118.477024	31.32568	0	340207
124	202410241220	75.0	42000	24.9418	1.511	37.6953	0	118.47631	31.325975	118.477024	31.32568	0	340207
124	202410241230	75.0	42000	29.3524	1.284	37.6953	0	118.47631	31.325975	118.477024	31.32568	0	340207
124	202410241240	75.0	42000	22.0	1.713	37.6953	0	118.47631	31.325975	118.477024	31.32568	0	340207
124	202410241250	75.0	42000	32.6827	1.153	37.6953	0	118.47631	31.325975	118.477024	31.32568	0	340207
124	202410241300	75.0	42000	32.8327	1.148	37.6953	0	118.47631	31.325975	118.477024	31.32568	0	340207
124	202410241310	75.0	42000	24.0229	1.569	37.6953	0	118.47631	31.325975	118.477024	31.32568	0	340207
124	202410241320	75.0	42000	27.7755	1.357	37.6953	0	118.47631	31.325975	118.477024	31.32568	0	340207
124	202410241330	75.0	42000	23.4426	1.607	37.6953	0	118.47631	31.325975	118.477024	31.32568	0	340207
124	202410241340	75.0	42000	24.409	1.544	37.6953	0	118.47631	31.325975	118.477024	31.32568	0	340207
124	202410241350	75.0	42000	32.3286	1.166	37.6953	0	118.47631	31.325975	118.477024	31.32568	0	340207
124	202410241400	75.0	42000	28.1257	1.34	37.6953	0	118.47631	31.325975	118.477024	31.32568	0	340207
124	202410241410	75.0	42000	25.4935	1.478	37.6953	0	118.47631	31.325975	118.477024	31.32568	0	340207
124	202410241420	75.0	42000	25.1119	1.501	37.6953	0	118.47631	31.325975	118.477024	31.32568	0	340207
124	202410241430	75.0	42000	28.5384	1.32	37.6953	0	118.47631	31.325975	118.477024	31.32568	0	340207
124	202410241440	75.0	42000	28.4989	1.322	37.6953	0	118.47631	31.325975	118.477024	31.32568	0	340207
124	202410241450	75.0	42000	24.0201	1.569	37.6953	0	118.47631	31.325975	118.477024	31.32568	0	340207
124	202410241500	75.0	42000	27.9386	1.349	37.6953	0	118.47631	31.325975	118.477024	31.32568	0	340207
124	202410241510	75.0	42000	24.8695	1.515	37.6953	0	118.47631	31.325975	118.477024	31.32568	0	340207
124	202410241520	75.0	42000	23.7485	1.587	37.6953	0	118.47631	31.325975	118.477024	31.32568	0	340207
124	202410241530	75.0	42000	28.8247	1.307	37.6953	0	118.47631	31.325975	118.477024	31.32568	0	340207
124	202410241540	75.0	42000	25.9393	1.453	37.6953	0	118.47631	31.325975	118.477024	31.32568	0	340207
124	202410241550	75.0	42000	25.1531	1.498	37.6953	0	118.47631	31.325975	118.477024	31.32568	0	340207
124	202410241600	75.0	42000	27.2791	1.381	37.6953	0	118.47631	31.325975	118.477024	31.32568	0	340207
124	202410241610	75.0	42000	22.5409	1.672	37.6953	0	118.47631	31.325975	118.477024	31.32568	0	340207
124	202410241620	75.0	42000	30.4574	1.237	37.6953	0	118.47631	31.325975	118.477024	31.32568	0	340207
124	202410241630	75.0	42000	22.8461	1.649	37.6953	0	118.47631	31.325975	118.477024	31.32568	0	340207
124	202410241640	75.0	42000	26.3119	1.432	37.6953	0	118.47631	31.325975	118.477024	31.32568	0	340207
124	202410241650	75.0	42000	28.3534	1.329	37.6953	0	118.47631	31.325975	118.477024	31.32568	0	340207
124	202410241700	75.0	42000	32.8603	1.147	37.6953	0	118.47631	31.325975	118.477024	31.32568	0	340207
124	202410241710	75.0	42000	29.4768	1.278	37.6953	0	118.47631	31.325975	118.477024	31.32568	0	340207
124	202410241720	75.0	42000	37.3604	1.008	37.6953	0	118.47631	31.325975	118.477024	31.32568	0	340207
124	202410241730	75.0	42000	33.3675	1.129	37.6953	0	118.47631	31.325975	118.477024	31.32568	0	340207
124	202410241740	75.0	42000	26.5354	1.42	37.6953	0	118.47631	31.325975	118.477024	31.32568	0	340207
124	202410241750	75.0	42000	28.4063	1.327	37.6953	0	118.47631	31.325975	118.477024	31.32568	0	340207
124	202410241800	75.0	42000	30.3388	1.242	37.6953	0	118.47631	31.325975	118.477024	31.32568	0	340207
124	202410241810	75.0	42000	22.0	1.713	37.6953	0	118.47631	31.325975	118.477024	31.32568	0	340207
124	202410241820	75.0	42000	25.2495	1.492	37.6953	0	118.47631	31.325975	118.477024	31.32568	0	340207
124	202410241830	75.0	42000	51.9447	0.725	37.6953	0	118.47631	31.325975	118.477024	31.32568	0	340207
124	202410241840	75.0	42000	41.0072	0.919	37.6953	0	118.47631	31.325975	118.477024	31.32568	0	340207
124	202410241850	75.0	42000	35.5516	1.06	37.6953	0	118.47631	31.325975	118.477024	31.32568	0	340207
124	202410241900	75.0	42000	26.3364	1.431	37.6953	0	118.47631	31.325975	118.477024	31.32568	0	340207
124	202410241910	75.0	42000	23.7654	1.586	37.6953	0	118.47631	31.325975	118.477024	31.32568	0	340207
124	202410241920	75.0	42000	32.5073	1.159	37.6953	0	118.47631	31.325975	118.477024	31.32568	0	340207
124	202410241930	75.0	42000	25.018	1.506	37.6953	0	118.47631	31.325975	118.477024	31.32568	0	340207
124	202410241940	75.0	42000	28.1356	1.339	37.6953	0	118.47631	31.325975	118.477024	31.32568	0	340207
124	202410241950	75.0	42000	23.7599	1.586	37.6953	0	118.47631	31.325975	118.477024	31.32568	0	340207
124	202410242000	75.0	42000	23.7654	1.586	37.6953	0	118.47631	31.325975	118.477024	31.32568	0	340207
124	202410242010	75.0	42000	30.2638	1.245	37.6953	0	118.47631	31.325975	118.477024	31.32568	0	340207
124	202410242020	75.0	42000	23.9411	1.574	37.6953	0	118.47631	31.325975	118.477024	31.32568	0	340207
124	202410242030	75.0	42000	22.0	1.713	37.6953	0	118.47631	31.325975	118.477024	31.32568	0	340207
124	202410242040	75.0	42000	25.3381	1.487	37.6953	0	118.47631	31.325975	118.477024	31.32568	0	340207
124	202410242050	75.0	42000	26.4908	1.422	37.6953	0	118.47631	31.325975	118.477024	31.32568	0	340207
124	202410242100	75.0	42000	23.7768	1.585	37.6953	0	118.47631	31.325975	118.477024	31.32568	0	340207
124	202410242110	75.0	42000	22.8461	1.649	37.6953	0	118.47631	31.325975	118.477024	31.32568	0	340207
124	202410242120	75.0	42000	22.0	1.713	37.6953	0	118.47631	31.325975	118.477024	31.32568	0	340207
124	202410242130	75.0	42000	23.0955	1.632	37.6953	0	118.47631	31.325975	118.477024	31.32568	0	340207
124	202410242140	75.0	42000	22.0	1.713	37.6953	0	118.47631	31.325975	118.477024	31.32568	0	340207
124	202410242150	75.0	42000	25.4697	1.48	37.6953	0	118.47631	31.325975	118.477024	31.32568	0	340207
124	202410242200	75.0	42000	27.7211	1.359	37.6953	0	118.47631	31.325975	118.477024	31.32568	0	340207
124	202410242210	75.0	42000	39.3223	0.958	37.6953	0	118.47631	31.325975	118.477024	31.32568	0	340207
124	202410242220	75.0	42000	25.0689	1.503	37.6953	0	118.47631	31.325975	118.477024	31.32568	0	340207
124	202410242230	75.0	42000	35.6542	1.057	37.6953	0	118.47631	31.325975	118.477024	31.32568	0	340207
124	202410242240	75.0	42000	22.0	1.713	37.6953	0	118.47631	31.325975	118.477024	31.32568	0	340207
124	202410242250	75.0	42000	24.4813	1.539	37.6953	0	118.47631	31.325975	118.477024	31.32568	0	340207
124	202410242300	75.0	42000	26.5926	1.417	37.6953	0	118.47631	31.325975	118.477024	31.32568	0	340207
124	202410242310	75.0	42000	29.0633	1.297	37.6953	0	118.47631	31.325975	118.477024	31.32568	0	340207
124	202410242320	75.0	42000	28.6766	1.314	37.6953	0	118.47631	31.325975	118.477024	31.32568	0	340207
124	202410242330	75.0	42000	48.5782	0.775	37.6953	0	118.47631	31.325975	118.477024	31.32568	0	340207
124	202410242340	75.0	42000	39.2494	0.96	37.6953	0	118.47631	31.325975	118.477024	31.32568	0	340207
124	202410242350	75.0	42000	29.9004	1.26	37.6953	0	118.47631	31.325975	118.477024	31.32568	0	340207
125	202410280000	55.0	42000	50.4134	1.0	50.4134	0	118.471402	31.327992	118.471928	31.327772	0	340207
125	202410280010	55.0	42000	51.4737	0.979	50.4134	0	118.471402	31.327992	118.471928	31.327772	0	340207
125	202410280020	55.0	42000	53.7633	0.937	50.4134	0	118.471402	31.327992	118.471928	31.327772	0	340207
125	202410280030	55.0	42000	50.4134	1.0	50.4134	0	118.471402	31.327992	118.471928	31.327772	0	340207
125	202410280040	55.0	42000	50.4134	1.0	50.4134	0	118.471402	31.327992	118.471928	31.327772	0	340207
125	202410280050	55.0	42000	55.5845	0.906	50.4134	0	118.471402	31.327992	118.471928	31.327772	0	340207
125	202410280100	55.0	42000	47.8473	1.053	50.4134	0	118.471402	31.327992	118.471928	31.327772	0	340207
125	202410280110	55.0	42000	50.4134	1.0	50.4134	0	118.471402	31.327992	118.471928	31.327772	0	340207
125	202410280120	55.0	42000	45.8611	1.099	50.4134	0	118.471402	31.327992	118.471928	31.327772	0	340207
125	202410280130	55.0	42000	47.6599	1.057	50.4134	0	118.471402	31.327992	118.471928	31.327772	0	340207
125	202410280140	55.0	42000	51.7391	0.974	50.4134	0	118.471402	31.327992	118.471928	31.327772	0	340207
125	202410280150	55.0	42000	51.5527	0.977	50.4134	0	118.471402	31.327992	118.471928	31.327772	0	340207
125	202410280200	55.0	42000	50.4134	1.0	50.4134	0	118.471402	31.327992	118.471928	31.327772	0	340207
125	202410280210	55.0	42000	50.4134	1.0	50.4134	0	118.471402	31.327992	118.471928	31.327772	0	340207
125	202410280220	55.0	42000	50.4134	1.0	50.4134	0	118.471402	31.327992	118.471928	31.327772	0	340207
125	202410280230	55.0	42000	50.4134	1.0	50.4134	0	118.471402	31.327992	118.471928	31.327772	0	340207
125	202410280240	55.0	42000	50.4134	1.0	50.4134	0	118.471402	31.327992	118.471928	31.327772	0	340207
125	202410280250	55.0	42000	50.4134	1.0	50.4134	0	118.471402	31.327992	118.471928	31.327772	0	340207
125	202410280300	55.0	42000	49.6916	1.014	50.4134	0	118.471402	31.327992	118.471928	31.327772	0	340207
125	202410280310	55.0	42000	48.5502	1.038	50.4134	0	118.471402	31.327992	118.471928	31.327772	0	340207
125	202410280320	55.0	42000	53.1444	0.948	50.4134	0	118.471402	31.327992	118.471928	31.327772	0	340207
125	202410280330	55.0	42000	51.2685	0.983	50.4134	0	118.471402	31.327992	118.471928	31.327772	0	340207
125	202410280340	55.0	42000	43.4325	1.16	50.4134	0	118.471402	31.327992	118.471928	31.327772	0	340207
125	202410280350	55.0	42000	48.2001	1.045	50.4134	0	118.471402	31.327992	118.471928	31.327772	0	340207
125	202410280400	55.0	42000	50.4134	1.0	50.4134	0	118.471402	31.327992	118.471928	31.327772	0	340207
125	202410280410	55.0	42000	50.4134	1.0	50.4134	0	118.471402	31.327992	118.471928	31.327772	0	340207
125	202410280420	55.0	42000	45.4096	1.11	50.4134	0	118.471402	31.327992	118.471928	31.327772	0	340207
125	202410280430	55.0	42000	50.4134	1.0	50.4134	0	118.471402	31.327992	118.471928	31.327772	0	340207
125	202410280440	55.0	42000	49.229	1.024	50.4134	0	118.471402	31.327992	118.471928	31.327772	0	340207
125	202410280450	55.0	42000	45.7614	1.101	50.4134	0	118.471402	31.327992	118.471928	31.327772	0	340207
125	202410280500	55.0	42000	50.4134	1.0	50.4134	0	118.471402	31.327992	118.471928	31.327772	0	340207
125	202410280510	55.0	42000	50.5222	0.997	50.4134	0	118.471402	31.327992	118.471928	31.327772	0	340207
125	202410280520	55.0	42000	50.446	0.999	50.4134	0	118.471402	31.327992	118.471928	31.327772	0	340207
125	202410280530	55.0	42000	49.3047	1.022	50.4134	0	118.471402	31.327992	118.471928	31.327772	0	340207
125	202410280540	55.0	42000	46.8471	1.076	50.4134	0	118.471402	31.327992	118.471928	31.327772	0	340207
125	202410280550	55.0	42000	40.9119	1.232	50.4134	0	118.471402	31.327992	118.471928	31.327772	0	340207
125	202410280600	55.0	42000	51.0461	0.987	50.4134	0	118.471402	31.327992	118.471928	31.327772	0	340207
125	202410280610	55.0	42000	49.4489	1.019	50.4134	0	118.471402	31.327992	118.471928	31.327772	0	340207
125	202410280620	55.0	42000	48.7732	1.033	50.4134	0	118.471402	31.327992	118.471928	31.327772	0	340207
125	202410280630	55.0	42000	44.8218	1.124	50.4134	0	118.471402	31.327992	118.471928	31.327772	0	340207
125	202410280640	55.0	42000	47.934	1.051	50.4134	0	118.471402	31.327992	118.471928	31.327772	0	340207
125	202410280650	55.0	42000	57.4216	0.877	50.4134	0	118.471402	31.327992	118.471928	31.327772	0	340207
125	202410280700	55.0	42000	50.3219	1.001	50.4134	0	118.471402	31.327992	118.471928	31.327772	0	340207
125	202410280710	55.0	42000	56.7118	0.888	50.4134	0	118.471402	31.327992	118.471928	31.327772	0	340207
125	202410280720	55.0	42000	51.0966	0.986	50.4134	0	118.471402	31.327992	118.471928	31.327772	0	340207
125	202410280730	55.0	42000	49.2319	1.023	50.4134	0	118.471402	31.327992	118.471928	31.327772	0	340207
125	202410280740	55.0	42000	44.68	1.128	50.4134	0	118.471402	31.327992	118.471928	31.327772	0	340207
125	202410280750	55.0	42000	43.9131	1.148	50.4134	0	118.471402	31.327992	118.471928	31.327772	0	340207
125	202410280800	55.0	42000	43.4191	1.161	50.4134	0	118.471402	31.327992	118.471928	31.327772	0	340207
125	202410280810	55.0	42000	45.6127	1.105	50.4134	0	118.471402	31.327992	118.471928	31.327772	0	340207
125	202410280820	55.0	42000	41.9788	1.2	50.4134	0	118.471402	31.327992	118.471928	31.327772	0	340207
125	202410280830	55.0	42000	48.2728	1.044	50.4134	0	118.471402	31.327992	118.471928	31.327772	0	340207
125	202410280840	55.0	42000	45.1168	1.117	50.4134	0	118.471402	31.327992	118.471928	31.327772	0	340207
125	202410280850	55.0	42000	45.6055	1.105	50.4134	0	118.471402	31.327992	118.471928	31.327772	0	340207
125	202410280900	55.0	42000	49.8821	1.01	50.4134	0	118.471402	31.327992	118.471928	31.327772	0	340207
125	202410280910	55.0	42000	48.9678	1.029	50.4134	0	118.471402	31.327992	118.471928	31.327772	0	340207
125	202410280920	55.0	42000	49.0734	1.027	50.4134	0	118.471402	31.327992	118.471928	31.327772	0	340207
125	202410280930	55.0	42000	49.8265	1.011	50.4134	0	118.471402	31.327992	118.471928	31.327772	0	340207
125	202410280940	55.0	42000	51.3835	0.981	50.4134	0	118.471402	31.327992	118.471928	31.327772	0	340207
125	202410280950	55.0	42000	47.2555	1.066	50.4134	0	118.471402	31.327992	118.471928	31.327772	0	340207
125	202410281000	55.0	42000	47.6273	1.058	50.4134	0	118.471402	31.327992	118.471928	31.327772	0	340207
125	202410281010	55.0	42000	48.7725	1.033	50.4134	0	118.471402	31.327992	118.471928	31.327772	0	340207
125	202410281020	55.0	42000	51.3334	0.982	50.4134	0	118.471402	31.327992	118.471928	31.327772	0	340207
125	202410281030	55.0	42000	52.1093	0.967	50.4134	0	118.471402	31.327992	118.471928	31.327772	0	340207
125	202410281040	55.0	42000	48.5536	1.038	50.4134	0	118.471402	31.327992	118.471928	31.327772	0	340207
125	202410281050	55.0	42000	47.5121	1.061	50.4134	0	118.471402	31.327992	118.471928	31.327772	0	340207
125	202410281100	55.0	42000	44.6677	1.128	50.4134	0	118.471402	31.327992	118.471928	31.327772	0	340207
125	202410281110	55.0	42000	48.5808	1.037	50.4134	0	118.471402	31.327992	118.471928	31.327772	0	340207
125	202410281120	55.0	42000	47.4079	1.063	50.4134	0	118.471402	31.327992	118.471928	31.327772	0	340207
125	202410281130	55.0	42000	50.803	0.992	50.4134	0	118.471402	31.327992	118.471928	31.327772	0	340207
125	202410281140	55.0	42000	41.7942	1.206	50.4134	0	118.471402	31.327992	118.471928	31.327772	0	340207
125	202410281150	55.0	42000	47.0889	1.07	50.4134	0	118.471402	31.327992	118.471928	31.327772	0	340207
125	202410281200	55.0	42000	48.2405	1.045	50.4134	0	118.471402	31.327992	118.471928	31.327772	0	340207
125	202410281210	55.0	42000	48.65	1.036	50.4134	0	118.471402	31.327992	118.471928	31.327772	0	340207
125	202410281220	55.0	42000	50.0004	1.008	50.4134	0	118.471402	31.327992	118.471928	31.327772	0	340207
125	202410281230	55.0	42000	50.5166	0.997	50.4134	0	118.471402	31.327992	118.471928	31.327772	0	340207
125	202410281240	55.0	42000	49.8783	1.01	50.4134	0	118.471402	31.327992	118.471928	31.327772	0	340207
125	202410281250	55.0	42000	50.7309	0.993	50.4134	0	118.471402	31.327992	118.471928	31.327772	0	340207
125	202410281300	55.0	42000	51.5044	0.978	50.4134	0	118.471402	31.327992	118.471928	31.327772	0	340207
125	202410281310	55.0	42000	51.4934	0.979	50.4134	0	118.471402	31.327992	118.471928	31.327772	0	340207
125	202410281320	55.0	42000	49.0778	1.027	50.4134	0	118.471402	31.327992	118.471928	31.327772	0	340207
125	202410281330	55.0	42000	49.1638	1.025	50.4134	0	118.471402	31.327992	118.471928	31.327772	0	340207
125	202410281340	55.0	42000	48.2706	1.044	50.4134	0	118.471402	31.327992	118.471928	31.327772	0	340207
125	202410281350	55.0	42000	48.4956	1.039	50.4134	0	118.471402	31.327992	118.471928	31.327772	0	340207
125	202410281400	55.0	42000	50.0356	1.007	50.4134	0	118.471402	31.327992	118.471928	31.327772	0	340207
125	202410281410	55.0	42000	48.514	1.039	50.4134	0	118.471402	31.327992	118.471928	31.327772	0	340207
125	202410281420	55.0	42000	46.0272	1.095	50.4134	0	118.471402	31.327992	118.471928	31.327772	0	340207
125	202410281430	55.0	42000	48.9015	1.03	50.4134	0	118.471402	31.327992	118.471928	31.327772	0	340207
125	202410281440	55.0	42000	49.6665	1.015	50.4134	0	118.471402	31.327992	118.471928	31.327772	0	340207
125	202410281450	55.0	42000	48.5318	1.038	50.4134	0	118.471402	31.327992	118.471928	31.327772	0	340207
125	202410281500	55.0	42000	50.3166	1.001	50.4134	0	118.471402	31.327992	118.471928	31.327772	0	340207
125	202410281510	55.0	42000	49.8356	1.011	50.4134	0	118.471402	31.327992	118.471928	31.327772	0	340207
125	202410281520	55.0	42000	47.0796	1.07	50.4134	0	118.471402	31.327992	118.471928	31.327772	0	340207
125	202410281530	55.0	42000	42.3184	1.191	50.4134	0	118.471402	31.327992	118.471928	31.327772	0	340207
125	202410281540	55.0	42000	45.0294	1.119	50.4134	0	118.471402	31.327992	118.471928	31.327772	0	340207
125	202410281550	55.0	42000	43.4547	1.16	50.4134	0	118.471402	31.327992	118.471928	31.327772	0	340207
125	202410281600	55.0	42000	49.917	1.009	50.4134	0	118.471402	31.327992	118.471928	31.327772	0	340207
125	202410281610	55.0	42000	42.702	1.18	50.4134	0	118.471402	31.327992	118.471928	31.327772	0	340207
125	202410281620	55.0	42000	50.9015	0.99	50.4134	0	118.471402	31.327992	118.471928	31.327772	0	340207
125	202410281630	55.0	42000	46.6088	1.081	50.4134	0	118.471402	31.327992	118.471928	31.327772	0	340207
125	202410281640	55.0	42000	46.5509	1.082	50.4134	0	118.471402	31.327992	118.471928	31.327772	0	340207
125	202410281650	55.0	42000	48.6902	1.035	50.4134	0	118.471402	31.327992	118.471928	31.327772	0	340207
125	202410281700	55.0	42000	50.1431	1.005	50.4134	0	118.471402	31.327992	118.471928	31.327772	0	340207
125	202410281710	55.0	42000	46.3275	1.088	50.4134	0	118.471402	31.327992	118.471928	31.327772	0	340207
125	202410281720	55.0	42000	48.9442	1.03	50.4134	0	118.471402	31.327992	118.471928	31.327772	0	340207
125	202410281730	55.0	42000	46.5668	1.082	50.4134	0	118.471402	31.327992	118.471928	31.327772	0	340207
125	202410281740	55.0	42000	43.0591	1.17	50.4134	0	118.471402	31.327992	118.471928	31.327772	0	340207
125	202410281750	55.0	42000	45.3856	1.11	50.4134	0	118.471402	31.327992	118.471928	31.327772	0	340207
125	202410281800	55.0	42000	53.0198	0.95	50.4134	0	118.471402	31.327992	118.471928	31.327772	0	340207
125	202410281810	55.0	42000	46.624	1.081	50.4134	0	118.471402	31.327992	118.471928	31.327772	0	340207
125	202410281820	55.0	42000	48.6823	1.035	50.4134	0	118.471402	31.327992	118.471928	31.327772	0	340207
125	202410281830	55.0	42000	49.4918	1.018	50.4134	0	118.471402	31.327992	118.471928	31.327772	0	340207
125	202410281840	55.0	42000	47.8612	1.053	50.4134	0	118.471402	31.327992	118.471928	31.327772	0	340207
125	202410281850	55.0	42000	50.4871	0.998	50.4134	0	118.471402	31.327992	118.471928	31.327772	0	340207
125	202410281900	55.0	42000	46.9474	1.073	50.4134	0	118.471402	31.327992	118.471928	31.327772	0	340207
125	202410281910	55.0	42000	49.2761	1.023	50.4134	0	118.471402	31.327992	118.471928	31.327772	0	340207
125	202410281920	55.0	42000	50.1791	1.004	50.4134	0	118.471402	31.327992	118.471928	31.327772	0	340207
125	202410281930	55.0	42000	54.5236	0.924	50.4134	0	118.471402	31.327992	118.471928	31.327772	0	340207
125	202410281940	55.0	42000	46.7389	1.078	50.4134	0	118.471402	31.327992	118.471928	31.327772	0	340207
125	202410281950	55.0	42000	45.9228	1.097	50.4134	0	118.471402	31.327992	118.471928	31.327772	0	340207
125	202410282000	55.0	42000	44.1383	1.142	50.4134	0	118.471402	31.327992	118.471928	31.327772	0	340207
125	202410282010	55.0	42000	44.9266	1.122	50.4134	0	118.471402	31.327992	118.471928	31.327772	0	340207
125	202410282020	55.0	42000	50.6614	0.995	50.4134	0	118.471402	31.327992	118.471928	31.327772	0	340207
125	202410282030	55.0	42000	46.736	1.078	50.4134	0	118.471402	31.327992	118.471928	31.327772	0	340207
125	202410282040	55.0	42000	49.239	1.023	50.4134	0	118.471402	31.327992	118.471928	31.327772	0	340207
125	202410282050	55.0	42000	51.5194	0.978	50.4134	0	118.471402	31.327992	118.471928	31.327772	0	340207
125	202410282100	55.0	42000	50.3821	1.0	50.4134	0	118.471402	31.327992	118.471928	31.327772	0	340207
125	202410282110	55.0	42000	50.3153	1.001	50.4134	0	118.471402	31.327992	118.471928	31.327772	0	340207
125	202410282120	55.0	42000	51.2342	0.983	50.4134	0	118.471402	31.327992	118.471928	31.327772	0	340207
125	202410282130	55.0	42000	55.4267	0.909	50.4134	0	118.471402	31.327992	118.471928	31.327772	0	340207
125	202410282140	55.0	42000	52.9407	0.952	50.4134	0	118.471402	31.327992	118.471928	31.327772	0	340207
125	202410282150	55.0	42000	49.2069	1.024	50.4134	0	118.471402	31.327992	118.471928	31.327772	0	340207
125	202410282200	55.0	42000	49.1315	1.026	50.4134	0	118.471402	31.327992	118.471928	31.327772	0	340207
125	202410282210	55.0	42000	52.2836	0.964	50.4134	0	118.471402	31.327992	118.471928	31.327772	0	340207
125	202410282220	55.0	42000	48.7373	1.034	50.4134	0	118.471402	31.327992	118.471928	31.327772	0	340207
125	202410282230	55.0	42000	49.8759	1.01	50.4134	0	118.471402	31.327992	118.471928	31.327772	0	340207
125	202410282240	55.0	42000	42.8295	1.177	50.4134	0	118.471402	31.327992	118.471928	31.327772	0	340207
125	202410282250	55.0	42000	43.3728	1.162	50.4134	0	118.471402	31.327992	118.471928	31.327772	0	340207
125	202410282300	55.0	42000	47.0053	1.072	50.4134	0	118.471402	31.327992	118.471928	31.327772	0	340207
125	202410282310	55.0	42000	47.7551	1.055	50.4134	0	118.471402	31.327992	118.471928	31.327772	0	340207
125	202410282320	55.0	42000	40.2686	1.251	50.4134	0	118.471402	31.327992	118.471928	31.327772	0	340207
125	202410282330	55.0	42000	51.7103	0.974	50.4134	0	118.471402	31.327992	118.471928	31.327772	0	340207
125	202410282340	55.0	42000	57.6276	0.874	50.4134	0	118.471402	31.327992	118.471928	31.327772	0	340207
125	202410282350	55.0	42000	48.9284	1.03	50.4134	0	118.471402	31.327992	118.471928	31.327772	0	340207
126	202410190000	139.0	44000	55.6201	1.013	56.384	0	118.479218	31.337176	118.47954	31.338404	3	340207
126	202410190010	139.0	44000	53.6686	1.05	56.384	0	118.479218	31.337176	118.47954	31.338404	3	340207
126	202410190020	139.0	44000	52.214	1.079	56.384	0	118.479218	31.337176	118.47954	31.338404	3	340207
126	202410190030	139.0	44000	56.384	1.0	56.384	0	118.479218	31.337176	118.47954	31.338404	3	340207
126	202410190040	139.0	44000	56.384	1.0	56.384	0	118.479218	31.337176	118.47954	31.338404	3	340207
126	202410190050	139.0	44000	56.384	1.0	56.384	0	118.479218	31.337176	118.47954	31.338404	3	340207
126	202410190100	139.0	44000	56.384	1.0	56.384	0	118.479218	31.337176	118.47954	31.338404	3	340207
126	202410190110	139.0	44000	56.384	1.0	56.384	0	118.479218	31.337176	118.47954	31.338404	3	340207
126	202410190120	139.0	44000	56.384	1.0	56.384	0	118.479218	31.337176	118.47954	31.338404	3	340207
126	202410190130	139.0	44000	56.384	1.0	56.384	0	118.479218	31.337176	118.47954	31.338404	3	340207
126	202410190140	139.0	44000	56.384	1.0	56.384	0	118.479218	31.337176	118.47954	31.338404	3	340207
126	202410190150	139.0	44000	56.384	1.0	56.384	0	118.479218	31.337176	118.47954	31.338404	3	340207
126	202410190200	139.0	44000	56.384	1.0	56.384	0	118.479218	31.337176	118.47954	31.338404	3	340207
126	202410190210	139.0	44000	56.384	1.0	56.384	0	118.479218	31.337176	118.47954	31.338404	3	340207
126	202410190220	139.0	44000	56.384	1.0	56.384	0	118.479218	31.337176	118.47954	31.338404	3	340207
126	202410190230	139.0	44000	56.384	1.0	56.384	0	118.479218	31.337176	118.47954	31.338404	3	340207
126	202410190240	139.0	44000	56.384	1.0	56.384	0	118.479218	31.337176	118.47954	31.338404	3	340207
126	202410190250	139.0	44000	56.384	1.0	56.384	0	118.479218	31.337176	118.47954	31.338404	3	340207
126	202410190300	139.0	44000	56.384	1.0	56.384	0	118.479218	31.337176	118.47954	31.338404	3	340207
126	202410190310	139.0	44000	56.384	1.0	56.384	0	118.479218	31.337176	118.47954	31.338404	3	340207
126	202410190320	139.0	44000	56.384	1.0	56.384	0	118.479218	31.337176	118.47954	31.338404	3	340207
126	202410190330	139.0	44000	56.384	1.0	56.384	0	118.479218	31.337176	118.47954	31.338404	3	340207
126	202410190340	139.0	44000	56.384	1.0	56.384	0	118.479218	31.337176	118.47954	31.338404	3	340207
126	202410190350	139.0	44000	56.384	1.0	56.384	0	118.479218	31.337176	118.47954	31.338404	3	340207
126	202410190400	139.0	44000	56.384	1.0	56.384	0	118.479218	31.337176	118.47954	31.338404	3	340207
126	202410190410	139.0	44000	56.384	1.0	56.384	0	118.479218	31.337176	118.47954	31.338404	3	340207
126	202410190420	139.0	44000	56.384	1.0	56.384	0	118.479218	31.337176	118.47954	31.338404	3	340207
126	202410190430	139.0	44000	56.384	1.0	56.384	0	118.479218	31.337176	118.47954	31.338404	3	340207
126	202410190440	139.0	44000	56.384	1.0	56.384	0	118.479218	31.337176	118.47954	31.338404	3	340207
126	202410190450	139.0	44000	56.384	1.0	56.384	0	118.479218	31.337176	118.47954	31.338404	3	340207
126	202410190500	139.0	44000	56.384	1.0	56.384	0	118.479218	31.337176	118.47954	31.338404	3	340207
126	202410190510	139.0	44000	55.2181	1.021	56.384	0	118.479218	31.337176	118.47954	31.338404	3	340207
126	202410190520	139.0	44000	57.7697	0.976	56.384	0	118.479218	31.337176	118.47954	31.338404	3	340207
126	202410190530	139.0	44000	56.384	1.0	56.384	0	118.479218	31.337176	118.47954	31.338404	3	340207
126	202410190540	139.0	44000	50.1186	1.125	56.384	0	118.479218	31.337176	118.47954	31.338404	3	340207
126	202410190550	139.0	44000	49.8675	1.13	56.384	0	118.479218	31.337176	118.47954	31.338404	3	340207
126	202410190600	139.0	44000	52.1122	1.081	56.384	0	118.479218	31.337176	118.47954	31.338404	3	340207
126	202410190610	139.0	44000	61.5493	0.916	56.384	0	118.479218	31.337176	118.47954	31.338404	3	340207
126	202410190620	139.0	44000	52.6878	1.07	56.384	0	118.479218	31.337176	118.47954	31.338404	3	340207
126	202410190630	139.0	44000	55.6666	1.012	56.384	0	118.479218	31.337176	118.47954	31.338404	3	340207
126	202410190640	139.0	44000	53.3089	1.057	56.384	0	118.479218	31.337176	118.47954	31.338404	3	340207
126	202410190650	139.0	44000	52.6531	1.07	56.384	0	118.479218	31.337176	118.47954	31.338404	3	340207
126	202410190700	139.0	44000	56.3938	0.999	56.384	0	118.479218	31.337176	118.47954	31.338404	3	340207
126	202410190710	139.0	44000	57.5546	0.979	56.384	0	118.479218	31.337176	118.47954	31.338404	3	340207
126	202410190720	139.0	44000	57.3403	0.983	56.384	0	118.479218	31.337176	118.47954	31.338404	3	340207
126	202410190730	139.0	44000	56.3392	1.0	56.384	0	118.479218	31.337176	118.47954	31.338404	3	340207
126	202410190740	139.0	44000	57.7902	0.975	56.384	0	118.479218	31.337176	118.47954	31.338404	3	340207
126	202410190750	139.0	44000	58.3139	0.966	56.384	0	118.479218	31.337176	118.47954	31.338404	3	340207
126	202410190800	139.0	44000	50.8283	1.109	56.384	0	118.479218	31.337176	118.47954	31.338404	3	340207
126	202410190810	139.0	44000	56.0903	1.005	56.384	0	118.479218	31.337176	118.47954	31.338404	3	340207
126	202410190820	139.0	44000	59.7718	0.943	56.384	0	118.479218	31.337176	118.47954	31.338404	3	340207
126	202410190830	139.0	44000	57.1689	0.986	56.384	0	118.479218	31.337176	118.47954	31.338404	3	340207
126	202410190840	139.0	44000	53.7122	1.049	56.384	0	118.479218	31.337176	118.47954	31.338404	3	340207
126	202410190850	139.0	44000	54.061	1.042	56.384	0	118.479218	31.337176	118.47954	31.338404	3	340207
126	202410190900	139.0	44000	53.8141	1.047	56.384	0	118.479218	31.337176	118.47954	31.338404	3	340207
126	202410190910	139.0	44000	54.326	1.037	56.384	0	118.479218	31.337176	118.47954	31.338404	3	340207
126	202410190920	139.0	44000	55.1004	1.023	56.384	0	118.479218	31.337176	118.47954	31.338404	3	340207
126	202410190930	139.0	44000	54.2781	1.038	56.384	0	118.479218	31.337176	118.47954	31.338404	3	340207
126	202410190940	139.0	44000	58.2492	0.967	56.384	0	118.479218	31.337176	118.47954	31.338404	3	340207
126	202410190950	139.0	44000	55.4029	1.017	56.384	0	118.479218	31.337176	118.47954	31.338404	3	340207
126	202410191000	139.0	44000	57.4928	0.98	56.384	0	118.479218	31.337176	118.47954	31.338404	3	340207
126	202410191010	139.0	44000	53.6629	1.05	56.384	0	118.479218	31.337176	118.47954	31.338404	3	340207
126	202410191020	139.0	44000	53.774	1.048	56.384	0	118.479218	31.337176	118.47954	31.338404	3	340207
126	202410191030	139.0	44000	56.5607	0.996	56.384	0	118.479218	31.337176	118.47954	31.338404	3	340207
126	202410191040	139.0	44000	51.6896	1.09	56.384	0	118.479218	31.337176	118.47954	31.338404	3	340207
126	202410191050	139.0	44000	52.9697	1.064	56.384	0	118.479218	31.337176	118.47954	31.338404	3	340207
126	202410191100	139.0	44000	53.2716	1.058	56.384	0	118.479218	31.337176	118.47954	31.338404	3	340207
126	202410191110	139.0	44000	51.3573	1.097	56.384	0	118.479218	31.337176	118.47954	31.338404	3	340207
126	202410191120	139.0	44000	53.3648	1.056	56.384	0	118.479218	31.337176	118.47954	31.338404	3	340207
126	202410191130	139.0	44000	54.0424	1.043	56.384	0	118.479218	31.337176	118.47954	31.338404	3	340207
126	202410191140	139.0	44000	52.3629	1.076	56.384	0	118.479218	31.337176	118.47954	31.338404	3	340207
126	202410191150	139.0	44000	52.8756	1.066	56.384	0	118.479218	31.337176	118.47954	31.338404	3	340207
126	202410191200	139.0	44000	49.3146	1.143	56.384	0	118.479218	31.337176	118.47954	31.338404	3	340207
126	202410191210	139.0	44000	50.2251	1.122	56.384	0	118.479218	31.337176	118.47954	31.338404	3	340207
126	202410191220	139.0	44000	51.4703	1.095	56.384	0	118.479218	31.337176	118.47954	31.338404	3	340207
126	202410191230	139.0	44000	56.1574	1.004	56.384	0	118.479218	31.337176	118.47954	31.338404	3	340207
126	202410191240	139.0	44000	56.1057	1.004	56.384	0	118.479218	31.337176	118.47954	31.338404	3	340207
126	202410191250	139.0	44000	55.6762	1.012	56.384	0	118.479218	31.337176	118.47954	31.338404	3	340207
126	202410191300	139.0	44000	55.1094	1.023	56.384	0	118.479218	31.337176	118.47954	31.338404	3	340207
126	202410191310	139.0	44000	52.1892	1.08	56.384	0	118.479218	31.337176	118.47954	31.338404	3	340207
126	202410191320	139.0	44000	57.3616	0.982	56.384	0	118.479218	31.337176	118.47954	31.338404	3	340207
126	202410191330	139.0	44000	54.7005	1.03	56.384	0	118.479218	31.337176	118.47954	31.338404	3	340207
126	202410191340	139.0	44000	53.668	1.05	56.384	0	118.479218	31.337176	118.47954	31.338404	3	340207
126	202410191350	139.0	44000	53.296	1.057	56.384	0	118.479218	31.337176	118.47954	31.338404	3	340207
126	202410191400	139.0	44000	51.2746	1.099	56.384	0	118.479218	31.337176	118.47954	31.338404	3	340207
126	202410191410	139.0	44000	56.7759	0.993	56.384	0	118.479218	31.337176	118.47954	31.338404	3	340207
126	202410191420	139.0	44000	54.4637	1.035	56.384	0	118.479218	31.337176	118.47954	31.338404	3	340207
126	202410191430	139.0	44000	54.1884	1.04	56.384	0	118.479218	31.337176	118.47954	31.338404	3	340207
126	202410191440	139.0	44000	52.1175	1.081	56.384	0	118.479218	31.337176	118.47954	31.338404	3	340207
126	202410191450	139.0	44000	54.7346	1.03	56.384	0	118.479218	31.337176	118.47954	31.338404	3	340207
126	202410191500	139.0	44000	57.9371	0.973	56.384	0	118.479218	31.337176	118.47954	31.338404	3	340207
126	202410191510	139.0	44000	56.7757	0.993	56.384	0	118.479218	31.337176	118.47954	31.338404	3	340207
126	202410191520	139.0	44000	50.1721	1.123	56.384	0	118.479218	31.337176	118.47954	31.338404	3	340207
126	202410191530	139.0	44000	54.0338	1.043	56.384	0	118.479218	31.337176	118.47954	31.338404	3	340207
126	202410191540	139.0	44000	56.0338	1.006	56.384	0	118.479218	31.337176	118.47954	31.338404	3	340207
126	202410191550	139.0	44000	55.6006	1.014	56.384	0	118.479218	31.337176	118.47954	31.338404	3	340207
126	202410191600	139.0	44000	51.5292	1.094	56.384	0	118.479218	31.337176	118.47954	31.338404	3	340207
126	202410191610	139.0	44000	54.194	1.04	56.384	0	118.479218	31.337176	118.47954	31.338404	3	340207
126	202410191620	139.0	44000	51.9555	1.085	56.384	0	118.479218	31.337176	118.47954	31.338404	3	340207
126	202410191630	139.0	44000	63.1308	0.893	56.384	0	118.479218	31.337176	118.47954	31.338404	3	340207
126	202410191640	139.0	44000	49.9444	1.128	56.384	0	118.479218	31.337176	118.47954	31.338404	3	340207
126	202410191650	139.0	44000	56.3414	1.0	56.384	0	118.479218	31.337176	118.47954	31.338404	3	340207
126	202410191700	139.0	44000	53.9913	1.044	56.384	0	118.479218	31.337176	118.47954	31.338404	3	340207
126	202410191710	139.0	44000	58.0068	0.972	56.384	0	118.479218	31.337176	118.47954	31.338404	3	340207
126	202410191720	139.0	44000	53.7198	1.049	56.384	0	118.479218	31.337176	118.47954	31.338404	3	340207
126	202410191730	139.0	44000	55.3221	1.019	56.384	0	118.479218	31.337176	118.47954	31.338404	3	340207
126	202410191740	139.0	44000	54.3239	1.037	56.384	0	118.479218	31.337176	118.47954	31.338404	3	340207
126	202410191750	139.0	44000	50.9176	1.107	56.384	0	118.479218	31.337176	118.47954	31.338404	3	340207
126	202410191800	139.0	44000	52.6551	1.07	56.384	0	118.479218	31.337176	118.47954	31.338404	3	340207
126	202410191810	139.0	44000	47.8202	1.179	56.384	0	118.479218	31.337176	118.47954	31.338404	3	340207
126	202410191820	139.0	44000	57.2834	0.984	56.384	0	118.479218	31.337176	118.47954	31.338404	3	340207
126	202410191830	139.0	44000	50.5213	1.116	56.384	0	118.479218	31.337176	118.47954	31.338404	3	340207
126	202410191840	139.0	44000	57.696	0.977	56.384	0	118.479218	31.337176	118.47954	31.338404	3	340207
126	202410191850	139.0	44000	50.554	1.115	56.384	0	118.479218	31.337176	118.47954	31.338404	3	340207
126	202410191900	139.0	44000	50.62	1.113	56.384	0	118.479218	31.337176	118.47954	31.338404	3	340207
126	202410191910	139.0	44000	52.0659	1.082	56.384	0	118.479218	31.337176	118.47954	31.338404	3	340207
126	202410191920	139.0	44000	52.3179	1.077	56.384	0	118.479218	31.337176	118.47954	31.338404	3	340207
126	202410191930	139.0	44000	46.8453	1.203	56.384	0	118.479218	31.337176	118.47954	31.338404	3	340207
126	202410191940	139.0	44000	47.4561	1.188	56.384	0	118.479218	31.337176	118.47954	31.338404	3	340207
126	202410191950	139.0	44000	51.652	1.091	56.384	0	118.479218	31.337176	118.47954	31.338404	3	340207
126	202410192000	139.0	44000	48.9856	1.151	56.384	0	118.479218	31.337176	118.47954	31.338404	3	340207
126	202410192010	139.0	44000	50.2637	1.121	56.384	0	118.479218	31.337176	118.47954	31.338404	3	340207
126	202410192020	139.0	44000	57.0701	0.987	56.384	0	118.479218	31.337176	118.47954	31.338404	3	340207
126	202410192030	139.0	44000	48.7833	1.155	56.384	0	118.479218	31.337176	118.47954	31.338404	3	340207
126	202410192040	139.0	44000	49.1838	1.146	56.384	0	118.479218	31.337176	118.47954	31.338404	3	340207
126	202410192050	139.0	44000	52.1439	1.081	56.384	0	118.479218	31.337176	118.47954	31.338404	3	340207
126	202410192100	139.0	44000	55.6731	1.012	56.384	0	118.479218	31.337176	118.47954	31.338404	3	340207
126	202410192110	139.0	44000	46.6992	1.207	56.384	0	118.479218	31.337176	118.47954	31.338404	3	340207
126	202410192120	139.0	44000	49.4074	1.141	56.384	0	118.479218	31.337176	118.47954	31.338404	3	340207
126	202410192130	139.0	44000	48.4013	1.164	56.384	0	118.479218	31.337176	118.47954	31.338404	3	340207
126	202410192140	139.0	44000	50.0946	1.125	56.384	0	118.479218	31.337176	118.47954	31.338404	3	340207
126	202410192150	139.0	44000	50.3901	1.118	56.384	0	118.479218	31.337176	118.47954	31.338404	3	340207
126	202410192200	139.0	44000	52.8608	1.066	56.384	0	118.479218	31.337176	118.47954	31.338404	3	340207
126	202410192210	139.0	44000	48.8494	1.154	56.384	0	118.479218	31.337176	118.47954	31.338404	3	340207
126	202410192220	139.0	44000	48.8195	1.154	56.384	0	118.479218	31.337176	118.47954	31.338404	3	340207
126	202410192230	139.0	44000	54.9537	1.026	56.384	0	118.479218	31.337176	118.47954	31.338404	3	340207
126	202410192240	139.0	44000	52.1019	1.082	56.384	0	118.479218	31.337176	118.47954	31.338404	3	340207
126	202410192250	139.0	44000	41.7803	1.349	56.384	0	118.479218	31.337176	118.47954	31.338404	3	340207
126	202410192300	139.0	44000	51.026	1.105	56.384	0	118.479218	31.337176	118.47954	31.338404	3	340207
126	202410192310	139.0	44000	56.384	1.0	56.384	0	118.479218	31.337176	118.47954	31.338404	3	340207
126	202410192320	139.0	44000	53.5649	1.052	56.384	0	118.479218	31.337176	118.47954	31.338404	3	340207
126	202410192330	139.0	44000	55.0976	1.023	56.384	0	118.479218	31.337176	118.47954	31.338404	3	340207
126	202410192340	139.0	44000	56.384	1.0	56.384	0	118.479218	31.337176	118.47954	31.338404	3	340207
126	202410192350	139.0	44000	56.384	1.0	56.384	0	118.479218	31.337176	118.47954	31.338404	3	340207
127	202410130000	39.0	45000	37.5666	1.0	37.5666	0	118.479593	31.33805	118.47954	31.338404	3	340207
127	202410130010	39.0	45000	37.5666	1.0	37.5666	0	118.479593	31.33805	118.47954	31.338404	3	340207
127	202410130020	39.0	45000	37.5666	1.0	37.5666	0	118.479593	31.33805	118.47954	31.338404	3	340207
127	202410130030	39.0	45000	37.5666	1.0	37.5666	0	118.479593	31.33805	118.47954	31.338404	3	340207
127	202410130040	39.0	45000	37.5666	1.0	37.5666	0	118.479593	31.33805	118.47954	31.338404	3	340207
127	202410130050	39.0	45000	37.5666	1.0	37.5666	0	118.479593	31.33805	118.47954	31.338404	3	340207
127	202410130100	39.0	45000	37.5666	1.0	37.5666	0	118.479593	31.33805	118.47954	31.338404	3	340207
127	202410130110	39.0	45000	37.5666	1.0	37.5666	0	118.479593	31.33805	118.47954	31.338404	3	340207
127	202410130120	39.0	45000	37.5666	1.0	37.5666	0	118.479593	31.33805	118.47954	31.338404	3	340207
127	202410130130	39.0	45000	37.5666	1.0	37.5666	0	118.479593	31.33805	118.47954	31.338404	3	340207
127	202410130140	39.0	45000	37.5666	1.0	37.5666	0	118.479593	31.33805	118.47954	31.338404	3	340207
127	202410130150	39.0	45000	37.5666	1.0	37.5666	0	118.479593	31.33805	118.47954	31.338404	3	340207
127	202410130200	39.0	45000	37.5666	1.0	37.5666	0	118.479593	31.33805	118.47954	31.338404	3	340207
127	202410130210	39.0	45000	37.5666	1.0	37.5666	0	118.479593	31.33805	118.47954	31.338404	3	340207
127	202410130220	39.0	45000	37.5666	1.0	37.5666	0	118.479593	31.33805	118.47954	31.338404	3	340207
127	202410130230	39.0	45000	37.5666	1.0	37.5666	0	118.479593	31.33805	118.47954	31.338404	3	340207
127	202410130240	39.0	45000	37.5666	1.0	37.5666	0	118.479593	31.33805	118.47954	31.338404	3	340207
127	202410130250	39.0	45000	37.5666	1.0	37.5666	0	118.479593	31.33805	118.47954	31.338404	3	340207
127	202410130300	39.0	45000	37.5666	1.0	37.5666	0	118.479593	31.33805	118.47954	31.338404	3	340207
127	202410130310	39.0	45000	37.5666	1.0	37.5666	0	118.479593	31.33805	118.47954	31.338404	3	340207
127	202410130320	39.0	45000	37.5666	1.0	37.5666	0	118.479593	31.33805	118.47954	31.338404	3	340207
127	202410130330	39.0	45000	37.5666	1.0	37.5666	0	118.479593	31.33805	118.47954	31.338404	3	340207
127	202410130340	39.0	45000	37.5666	1.0	37.5666	0	118.479593	31.33805	118.47954	31.338404	3	340207
127	202410130350	39.0	45000	37.5666	1.0	37.5666	0	118.479593	31.33805	118.47954	31.338404	3	340207
127	202410130400	39.0	45000	37.5666	1.0	37.5666	0	118.479593	31.33805	118.47954	31.338404	3	340207
127	202410130410	39.0	45000	37.5666	1.0	37.5666	0	118.479593	31.33805	118.47954	31.338404	3	340207
127	202410130420	39.0	45000	37.5666	1.0	37.5666	0	118.479593	31.33805	118.47954	31.338404	3	340207
127	202410130430	39.0	45000	37.5666	1.0	37.5666	0	118.479593	31.33805	118.47954	31.338404	3	340207
127	202410130440	39.0	45000	37.5666	1.0	37.5666	0	118.479593	31.33805	118.47954	31.338404	3	340207
127	202410130450	39.0	45000	37.5666	1.0	37.5666	0	118.479593	31.33805	118.47954	31.338404	3	340207
127	202410130500	39.0	45000	37.5666	1.0	37.5666	0	118.479593	31.33805	118.47954	31.338404	3	340207
127	202410130510	39.0	45000	37.5666	1.0	37.5666	0	118.479593	31.33805	118.47954	31.338404	3	340207
127	202410130520	39.0	45000	37.5666	1.0	37.5666	0	118.479593	31.33805	118.47954	31.338404	3	340207
127	202410130530	39.0	45000	37.5666	1.0	37.5666	0	118.479593	31.33805	118.47954	31.338404	3	340207
127	202410130540	39.0	45000	37.5666	1.0	37.5666	0	118.479593	31.33805	118.47954	31.338404	3	340207
127	202410130550	39.0	45000	37.5666	1.0	37.5666	0	118.479593	31.33805	118.47954	31.338404	3	340207
127	202410130600	39.0	45000	37.5666	1.0	37.5666	0	118.479593	31.33805	118.47954	31.338404	3	340207
127	202410130610	39.0	45000	37.5666	1.0	37.5666	0	118.479593	31.33805	118.47954	31.338404	3	340207
127	202410130620	39.0	45000	37.5666	1.0	37.5666	0	118.479593	31.33805	118.47954	31.338404	3	340207
127	202410130630	39.0	45000	37.5666	1.0	37.5666	0	118.479593	31.33805	118.47954	31.338404	3	340207
127	202410130640	39.0	45000	37.5666	1.0	37.5666	0	118.479593	31.33805	118.47954	31.338404	3	340207
127	202410130650	39.0	45000	37.5666	1.0	37.5666	0	118.479593	31.33805	118.47954	31.338404	3	340207
127	202410130700	39.0	45000	37.5666	1.0	37.5666	0	118.479593	31.33805	118.47954	31.338404	3	340207
127	202410130710	39.0	45000	37.5666	1.0	37.5666	0	118.479593	31.33805	118.47954	31.338404	3	340207
127	202410130720	39.0	45000	37.5666	1.0	37.5666	0	118.479593	31.33805	118.47954	31.338404	3	340207
127	202410130730	39.0	45000	37.5666	1.0	37.5666	0	118.479593	31.33805	118.47954	31.338404	3	340207
127	202410130740	39.0	45000	37.5666	1.0	37.5666	0	118.479593	31.33805	118.47954	31.338404	3	340207
127	202410130750	39.0	45000	37.5666	1.0	37.5666	0	118.479593	31.33805	118.47954	31.338404	3	340207
127	202410130800	39.0	45000	37.5666	1.0	37.5666	0	118.479593	31.33805	118.47954	31.338404	3	340207
127	202410130810	39.0	45000	37.5666	1.0	37.5666	0	118.479593	31.33805	118.47954	31.338404	3	340207
127	202410130820	39.0	45000	37.5666	1.0	37.5666	0	118.479593	31.33805	118.47954	31.338404	3	340207
127	202410130830	39.0	45000	37.5666	1.0	37.5666	0	118.479593	31.33805	118.47954	31.338404	3	340207
127	202410130840	39.0	45000	37.5666	1.0	37.5666	0	118.479593	31.33805	118.47954	31.338404	3	340207
127	202410130850	39.0	45000	37.5666	1.0	37.5666	0	118.479593	31.33805	118.47954	31.338404	3	340207
127	202410130900	39.0	45000	37.5666	1.0	37.5666	0	118.479593	31.33805	118.47954	31.338404	3	340207
127	202410130910	39.0	45000	37.5666	1.0	37.5666	0	118.479593	31.33805	118.47954	31.338404	3	340207
127	202410130920	39.0	45000	37.5666	1.0	37.5666	0	118.479593	31.33805	118.47954	31.338404	3	340207
127	202410130930	39.0	45000	37.5666	1.0	37.5666	0	118.479593	31.33805	118.47954	31.338404	3	340207
127	202410130940	39.0	45000	37.5666	1.0	37.5666	0	118.479593	31.33805	118.47954	31.338404	3	340207
127	202410130950	39.0	45000	37.5666	1.0	37.5666	0	118.479593	31.33805	118.47954	31.338404	3	340207
127	202410131000	39.0	45000	37.5666	1.0	37.5666	0	118.479593	31.33805	118.47954	31.338404	3	340207
127	202410131010	39.0	45000	37.5666	1.0	37.5666	0	118.479593	31.33805	118.47954	31.338404	3	340207
127	202410131020	39.0	45000	37.5666	1.0	37.5666	0	118.479593	31.33805	118.47954	31.338404	3	340207
127	202410131030	39.0	45000	37.5666	1.0	37.5666	0	118.479593	31.33805	118.47954	31.338404	3	340207
127	202410131040	39.0	45000	37.5666	1.0	37.5666	0	118.479593	31.33805	118.47954	31.338404	3	340207
127	202410131050	39.0	45000	37.5666	1.0	37.5666	0	118.479593	31.33805	118.47954	31.338404	3	340207
127	202410131100	39.0	45000	37.5666	1.0	37.5666	0	118.479593	31.33805	118.47954	31.338404	3	340207
127	202410131110	39.0	45000	37.5666	1.0	37.5666	0	118.479593	31.33805	118.47954	31.338404	3	340207
127	202410131120	39.0	45000	37.5666	1.0	37.5666	0	118.479593	31.33805	118.47954	31.338404	3	340207
127	202410131130	39.0	45000	37.5666	1.0	37.5666	0	118.479593	31.33805	118.47954	31.338404	3	340207
127	202410131140	39.0	45000	37.5666	1.0	37.5666	0	118.479593	31.33805	118.47954	31.338404	3	340207
127	202410131150	39.0	45000	37.5666	1.0	37.5666	0	118.479593	31.33805	118.47954	31.338404	3	340207
127	202410131200	39.0	45000	37.5666	1.0	37.5666	0	118.479593	31.33805	118.47954	31.338404	3	340207
127	202410131210	39.0	45000	37.5666	1.0	37.5666	0	118.479593	31.33805	118.47954	31.338404	3	340207
127	202410131220	39.0	45000	37.5666	1.0	37.5666	0	118.479593	31.33805	118.47954	31.338404	3	340207
127	202410131230	39.0	45000	37.5666	1.0	37.5666	0	118.479593	31.33805	118.47954	31.338404	3	340207
127	202410131240	39.0	45000	37.5666	1.0	37.5666	0	118.479593	31.33805	118.47954	31.338404	3	340207
127	202410131250	39.0	45000	37.5666	1.0	37.5666	0	118.479593	31.33805	118.47954	31.338404	3	340207
127	202410131300	39.0	45000	37.5666	1.0	37.5666	0	118.479593	31.33805	118.47954	31.338404	3	340207
127	202410131310	39.0	45000	37.5666	1.0	37.5666	0	118.479593	31.33805	118.47954	31.338404	3	340207
127	202410131320	39.0	45000	37.5666	1.0	37.5666	0	118.479593	31.33805	118.47954	31.338404	3	340207
127	202410131330	39.0	45000	37.5666	1.0	37.5666	0	118.479593	31.33805	118.47954	31.338404	3	340207
127	202410131340	39.0	45000	37.5666	1.0	37.5666	0	118.479593	31.33805	118.47954	31.338404	3	340207
127	202410131350	39.0	45000	37.5666	1.0	37.5666	0	118.479593	31.33805	118.47954	31.338404	3	340207
127	202410131400	39.0	45000	37.5666	1.0	37.5666	0	118.479593	31.33805	118.47954	31.338404	3	340207
127	202410131410	39.0	45000	37.5666	1.0	37.5666	0	118.479593	31.33805	118.47954	31.338404	3	340207
127	202410131420	39.0	45000	37.5666	1.0	37.5666	0	118.479593	31.33805	118.47954	31.338404	3	340207
127	202410131430	39.0	45000	37.5666	1.0	37.5666	0	118.479593	31.33805	118.47954	31.338404	3	340207
127	202410131440	39.0	45000	37.5666	1.0	37.5666	0	118.479593	31.33805	118.47954	31.338404	3	340207
127	202410131450	39.0	45000	37.5666	1.0	37.5666	0	118.479593	31.33805	118.47954	31.338404	3	340207
127	202410131500	39.0	45000	37.5666	1.0	37.5666	0	118.479593	31.33805	118.47954	31.338404	3	340207
127	202410131510	39.0	45000	37.5666	1.0	37.5666	0	118.479593	31.33805	118.47954	31.338404	3	340207
127	202410131520	39.0	45000	37.5666	1.0	37.5666	0	118.479593	31.33805	118.47954	31.338404	3	340207
127	202410131530	39.0	45000	37.5666	1.0	37.5666	0	118.479593	31.33805	118.47954	31.338404	3	340207
127	202410131540	39.0	45000	37.5666	1.0	37.5666	0	118.479593	31.33805	118.47954	31.338404	3	340207
127	202410131550	39.0	45000	37.5666	1.0	37.5666	0	118.479593	31.33805	118.47954	31.338404	3	340207
127	202410131600	39.0	45000	37.5666	1.0	37.5666	0	118.479593	31.33805	118.47954	31.338404	3	340207
127	202410131610	39.0	45000	37.5666	1.0	37.5666	0	118.479593	31.33805	118.47954	31.338404	3	340207
127	202410131620	39.0	45000	37.5666	1.0	37.5666	0	118.479593	31.33805	118.47954	31.338404	3	340207
127	202410131630	39.0	45000	37.5666	1.0	37.5666	0	118.479593	31.33805	118.47954	31.338404	3	340207
127	202410131640	39.0	45000	37.5666	1.0	37.5666	0	118.479593	31.33805	118.47954	31.338404	3	340207
127	202410131650	39.0	45000	37.5666	1.0	37.5666	0	118.479593	31.33805	118.47954	31.338404	3	340207
127	202410131700	39.0	45000	37.5666	1.0	37.5666	0	118.479593	31.33805	118.47954	31.338404	3	340207
127	202410131710	39.0	45000	37.5666	1.0	37.5666	0	118.479593	31.33805	118.47954	31.338404	3	340207
127	202410131720	39.0	45000	37.5666	1.0	37.5666	0	118.479593	31.33805	118.47954	31.338404	3	340207
127	202410131730	39.0	45000	37.5666	1.0	37.5666	0	118.479593	31.33805	118.47954	31.338404	3	340207
127	202410131740	39.0	45000	37.5666	1.0	37.5666	0	118.479593	31.33805	118.47954	31.338404	3	340207
127	202410131750	39.0	45000	37.5666	1.0	37.5666	0	118.479593	31.33805	118.47954	31.338404	3	340207
127	202410131800	39.0	45000	37.5666	1.0	37.5666	0	118.479593	31.33805	118.47954	31.338404	3	340207
127	202410131810	39.0	45000	37.5666	1.0	37.5666	0	118.479593	31.33805	118.47954	31.338404	3	340207
127	202410131820	39.0	45000	37.5666	1.0	37.5666	0	118.479593	31.33805	118.47954	31.338404	3	340207
127	202410131830	39.0	45000	37.5666	1.0	37.5666	0	118.479593	31.33805	118.47954	31.338404	3	340207
127	202410131840	39.0	45000	37.5666	1.0	37.5666	0	118.479593	31.33805	118.47954	31.338404	3	340207
127	202410131850	39.0	45000	37.5666	1.0	37.5666	0	118.479593	31.33805	118.47954	31.338404	3	340207
127	202410131900	39.0	45000	37.5666	1.0	37.5666	0	118.479593	31.33805	118.47954	31.338404	3	340207
127	202410131910	39.0	45000	37.5666	1.0	37.5666	0	118.479593	31.33805	118.47954	31.338404	3	340207
127	202410131920	39.0	45000	37.5666	1.0	37.5666	0	118.479593	31.33805	118.47954	31.338404	3	340207
127	202410131930	39.0	45000	37.5666	1.0	37.5666	0	118.479593	31.33805	118.47954	31.338404	3	340207
127	202410131940	39.0	45000	37.5666	1.0	37.5666	0	118.479593	31.33805	118.47954	31.338404	3	340207
127	202410131950	39.0	45000	37.5666	1.0	37.5666	0	118.479593	31.33805	118.47954	31.338404	3	340207
127	202410132000	39.0	45000	37.5666	1.0	37.5666	0	118.479593	31.33805	118.47954	31.338404	3	340207
127	202410132010	39.0	45000	37.5666	1.0	37.5666	0	118.479593	31.33805	118.47954	31.338404	3	340207
127	202410132020	39.0	45000	37.5666	1.0	37.5666	0	118.479593	31.33805	118.47954	31.338404	3	340207
127	202410132030	39.0	45000	37.5666	1.0	37.5666	0	118.479593	31.33805	118.47954	31.338404	3	340207
127	202410132040	39.0	45000	37.5666	1.0	37.5666	0	118.479593	31.33805	118.47954	31.338404	3	340207
127	202410132050	39.0	45000	37.5666	1.0	37.5666	0	118.479593	31.33805	118.47954	31.338404	3	340207
127	202410132100	39.0	45000	37.5666	1.0	37.5666	0	118.479593	31.33805	118.47954	31.338404	3	340207
127	202410132110	39.0	45000	37.5666	1.0	37.5666	0	118.479593	31.33805	118.47954	31.338404	3	340207
127	202410132120	39.0	45000	37.5666	1.0	37.5666	0	118.479593	31.33805	118.47954	31.338404	3	340207
127	202410132130	39.0	45000	37.5666	1.0	37.5666	0	118.479593	31.33805	118.47954	31.338404	3	340207
127	202410132140	39.0	45000	37.5666	1.0	37.5666	0	118.479593	31.33805	118.47954	31.338404	3	340207
127	202410132150	39.0	45000	37.5666	1.0	37.5666	0	118.479593	31.33805	118.47954	31.338404	3	340207
127	202410132200	39.0	45000	37.5666	1.0	37.5666	0	118.479593	31.33805	118.47954	31.338404	3	340207
127	202410132210	39.0	45000	37.5666	1.0	37.5666	0	118.479593	31.33805	118.47954	31.338404	3	340207
127	202410132220	39.0	45000	37.5666	1.0	37.5666	0	118.479593	31.33805	118.47954	31.338404	3	340207
127	202410132230	39.0	45000	37.5666	1.0	37.5666	0	118.479593	31.33805	118.47954	31.338404	3	340207
127	202410132240	39.0	45000	37.5666	1.0	37.5666	0	118.479593	31.33805	118.47954	31.338404	3	340207
127	202410132250	39.0	45000	37.5666	1.0	37.5666	0	118.479593	31.33805	118.47954	31.338404	3	340207
127	202410132300	39.0	45000	37.5666	1.0	37.5666	0	118.479593	31.33805	118.47954	31.338404	3	340207
127	202410132310	39.0	45000	37.5666	1.0	37.5666	0	118.479593	31.33805	118.47954	31.338404	3	340207
127	202410132320	39.0	45000	37.5666	1.0	37.5666	0	118.479593	31.33805	118.47954	31.338404	3	340207
127	202410132330	39.0	45000	37.5666	1.0	37.5666	0	118.479593	31.33805	118.47954	31.338404	3	340207
127	202410132340	39.0	45000	37.5666	1.0	37.5666	0	118.479593	31.33805	118.47954	31.338404	3	340207
127	202410132350	39.0	45000	37.5666	1.0	37.5666	0	118.479593	31.33805	118.47954	31.338404	3	340207
128	202410260000	97.0	45000	35.3635	1.0	35.3635	0	118.479781	31.340491	118.479545	31.339633	1	340207
128	202410260010	97.0	45000	35.3635	1.0	35.3635	0	118.479781	31.340491	118.479545	31.339633	1	340207
128	202410260020	97.0	45000	35.3635	1.0	35.3635	0	118.479781	31.340491	118.479545	31.339633	1	340207
128	202410260030	97.0	45000	35.3635	1.0	35.3635	0	118.479781	31.340491	118.479545	31.339633	1	340207
128	202410260040	97.0	45000	35.3635	1.0	35.3635	0	118.479781	31.340491	118.479545	31.339633	1	340207
128	202410260050	97.0	45000	35.3635	1.0	35.3635	0	118.479781	31.340491	118.479545	31.339633	1	340207
128	202410260100	97.0	45000	35.3635	1.0	35.3635	0	118.479781	31.340491	118.479545	31.339633	1	340207
128	202410260110	97.0	45000	35.3635	1.0	35.3635	0	118.479781	31.340491	118.479545	31.339633	1	340207
128	202410260120	97.0	45000	35.3635	1.0	35.3635	0	118.479781	31.340491	118.479545	31.339633	1	340207
128	202410260130	97.0	45000	35.3635	1.0	35.3635	0	118.479781	31.340491	118.479545	31.339633	1	340207
128	202410260140	97.0	45000	35.3635	1.0	35.3635	0	118.479781	31.340491	118.479545	31.339633	1	340207
128	202410260150	97.0	45000	35.3635	1.0	35.3635	0	118.479781	31.340491	118.479545	31.339633	1	340207
128	202410260200	97.0	45000	35.3635	1.0	35.3635	0	118.479781	31.340491	118.479545	31.339633	1	340207
128	202410260210	97.0	45000	35.3635	1.0	35.3635	0	118.479781	31.340491	118.479545	31.339633	1	340207
128	202410260220	97.0	45000	35.3635	1.0	35.3635	0	118.479781	31.340491	118.479545	31.339633	1	340207
128	202410260230	97.0	45000	35.3635	1.0	35.3635	0	118.479781	31.340491	118.479545	31.339633	1	340207
128	202410260240	97.0	45000	35.3635	1.0	35.3635	0	118.479781	31.340491	118.479545	31.339633	1	340207
128	202410260250	97.0	45000	35.3635	1.0	35.3635	0	118.479781	31.340491	118.479545	31.339633	1	340207
128	202410260300	97.0	45000	35.3635	1.0	35.3635	0	118.479781	31.340491	118.479545	31.339633	1	340207
128	202410260310	97.0	45000	35.3635	1.0	35.3635	0	118.479781	31.340491	118.479545	31.339633	1	340207
128	202410260320	97.0	45000	35.3635	1.0	35.3635	0	118.479781	31.340491	118.479545	31.339633	1	340207
128	202410260330	97.0	45000	35.3635	1.0	35.3635	0	118.479781	31.340491	118.479545	31.339633	1	340207
128	202410260340	97.0	45000	35.3635	1.0	35.3635	0	118.479781	31.340491	118.479545	31.339633	1	340207
128	202410260350	97.0	45000	35.3635	1.0	35.3635	0	118.479781	31.340491	118.479545	31.339633	1	340207
128	202410260400	97.0	45000	35.3635	1.0	35.3635	0	118.479781	31.340491	118.479545	31.339633	1	340207
128	202410260410	97.0	45000	35.3635	1.0	35.3635	0	118.479781	31.340491	118.479545	31.339633	1	340207
128	202410260420	97.0	45000	35.3635	1.0	35.3635	0	118.479781	31.340491	118.479545	31.339633	1	340207
128	202410260430	97.0	45000	35.3635	1.0	35.3635	0	118.479781	31.340491	118.479545	31.339633	1	340207
128	202410260440	97.0	45000	35.3635	1.0	35.3635	0	118.479781	31.340491	118.479545	31.339633	1	340207
128	202410260450	97.0	45000	35.3635	1.0	35.3635	0	118.479781	31.340491	118.479545	31.339633	1	340207
128	202410260500	97.0	45000	35.3635	1.0	35.3635	0	118.479781	31.340491	118.479545	31.339633	1	340207
128	202410260510	97.0	45000	35.3635	1.0	35.3635	0	118.479781	31.340491	118.479545	31.339633	1	340207
128	202410260520	97.0	45000	35.3635	1.0	35.3635	0	118.479781	31.340491	118.479545	31.339633	1	340207
128	202410260530	97.0	45000	35.3635	1.0	35.3635	0	118.479781	31.340491	118.479545	31.339633	1	340207
128	202410260540	97.0	45000	35.3635	1.0	35.3635	0	118.479781	31.340491	118.479545	31.339633	1	340207
128	202410260550	97.0	45000	35.3635	1.0	35.3635	0	118.479781	31.340491	118.479545	31.339633	1	340207
128	202410260600	97.0	45000	35.3635	1.0	35.3635	0	118.479781	31.340491	118.479545	31.339633	1	340207
128	202410260610	97.0	45000	35.3635	1.0	35.3635	0	118.479781	31.340491	118.479545	31.339633	1	340207
128	202410260620	97.0	45000	35.3635	1.0	35.3635	0	118.479781	31.340491	118.479545	31.339633	1	340207
128	202410260630	97.0	45000	35.3635	1.0	35.3635	0	118.479781	31.340491	118.479545	31.339633	1	340207
128	202410260640	97.0	45000	35.3635	1.0	35.3635	0	118.479781	31.340491	118.479545	31.339633	1	340207
128	202410260650	97.0	45000	35.3635	1.0	35.3635	0	118.479781	31.340491	118.479545	31.339633	1	340207
128	202410260700	97.0	45000	35.3635	1.0	35.3635	0	118.479781	31.340491	118.479545	31.339633	1	340207
128	202410260710	97.0	45000	35.3635	1.0	35.3635	0	118.479781	31.340491	118.479545	31.339633	1	340207
128	202410260720	97.0	45000	35.3635	1.0	35.3635	0	118.479781	31.340491	118.479545	31.339633	1	340207
128	202410260730	97.0	45000	35.3635	1.0	35.3635	0	118.479781	31.340491	118.479545	31.339633	1	340207
128	202410260740	97.0	45000	35.3635	1.0	35.3635	0	118.479781	31.340491	118.479545	31.339633	1	340207
128	202410260750	97.0	45000	35.3635	1.0	35.3635	0	118.479781	31.340491	118.479545	31.339633	1	340207
128	202410260800	97.0	45000	35.3635	1.0	35.3635	0	118.479781	31.340491	118.479545	31.339633	1	340207
128	202410260810	97.0	45000	35.3635	1.0	35.3635	0	118.479781	31.340491	118.479545	31.339633	1	340207
128	202410260820	97.0	45000	35.3635	1.0	35.3635	0	118.479781	31.340491	118.479545	31.339633	1	340207
128	202410260830	97.0	45000	35.3635	1.0	35.3635	0	118.479781	31.340491	118.479545	31.339633	1	340207
128	202410260840	97.0	45000	35.3635	1.0	35.3635	0	118.479781	31.340491	118.479545	31.339633	1	340207
128	202410260850	97.0	45000	35.3635	1.0	35.3635	0	118.479781	31.340491	118.479545	31.339633	1	340207
128	202410260900	97.0	45000	35.3635	1.0	35.3635	0	118.479781	31.340491	118.479545	31.339633	1	340207
128	202410260910	97.0	45000	35.3635	1.0	35.3635	0	118.479781	31.340491	118.479545	31.339633	1	340207
128	202410260920	97.0	45000	35.3635	1.0	35.3635	0	118.479781	31.340491	118.479545	31.339633	1	340207
128	202410260930	97.0	45000	35.3635	1.0	35.3635	0	118.479781	31.340491	118.479545	31.339633	1	340207
128	202410260940	97.0	45000	35.3635	1.0	35.3635	0	118.479781	31.340491	118.479545	31.339633	1	340207
128	202410260950	97.0	45000	35.3635	1.0	35.3635	0	118.479781	31.340491	118.479545	31.339633	1	340207
128	202410261000	97.0	45000	35.3635	1.0	35.3635	0	118.479781	31.340491	118.479545	31.339633	1	340207
128	202410261010	97.0	45000	35.3635	1.0	35.3635	0	118.479781	31.340491	118.479545	31.339633	1	340207
128	202410261020	97.0	45000	35.3635	1.0	35.3635	0	118.479781	31.340491	118.479545	31.339633	1	340207
128	202410261030	97.0	45000	35.3635	1.0	35.3635	0	118.479781	31.340491	118.479545	31.339633	1	340207
128	202410261040	97.0	45000	35.3635	1.0	35.3635	0	118.479781	31.340491	118.479545	31.339633	1	340207
128	202410261050	97.0	45000	35.3635	1.0	35.3635	0	118.479781	31.340491	118.479545	31.339633	1	340207
128	202410261100	97.0	45000	35.3635	1.0	35.3635	0	118.479781	31.340491	118.479545	31.339633	1	340207
128	202410261110	97.0	45000	35.3635	1.0	35.3635	0	118.479781	31.340491	118.479545	31.339633	1	340207
128	202410261120	97.0	45000	35.3635	1.0	35.3635	0	118.479781	31.340491	118.479545	31.339633	1	340207
128	202410261130	97.0	45000	35.3635	1.0	35.3635	0	118.479781	31.340491	118.479545	31.339633	1	340207
128	202410261140	97.0	45000	35.3635	1.0	35.3635	0	118.479781	31.340491	118.479545	31.339633	1	340207
128	202410261150	97.0	45000	35.3635	1.0	35.3635	0	118.479781	31.340491	118.479545	31.339633	1	340207
128	202410261200	97.0	45000	35.3635	1.0	35.3635	0	118.479781	31.340491	118.479545	31.339633	1	340207
128	202410261210	97.0	45000	35.3635	1.0	35.3635	0	118.479781	31.340491	118.479545	31.339633	1	340207
128	202410261220	97.0	45000	35.3635	1.0	35.3635	0	118.479781	31.340491	118.479545	31.339633	1	340207
128	202410261230	97.0	45000	35.3635	1.0	35.3635	0	118.479781	31.340491	118.479545	31.339633	1	340207
128	202410261240	97.0	45000	35.3635	1.0	35.3635	0	118.479781	31.340491	118.479545	31.339633	1	340207
128	202410261250	97.0	45000	35.3635	1.0	35.3635	0	118.479781	31.340491	118.479545	31.339633	1	340207
128	202410261300	97.0	45000	35.3635	1.0	35.3635	0	118.479781	31.340491	118.479545	31.339633	1	340207
128	202410261310	97.0	45000	35.3635	1.0	35.3635	0	118.479781	31.340491	118.479545	31.339633	1	340207
128	202410261320	97.0	45000	35.3635	1.0	35.3635	0	118.479781	31.340491	118.479545	31.339633	1	340207
128	202410261330	97.0	45000	35.3635	1.0	35.3635	0	118.479781	31.340491	118.479545	31.339633	1	340207
128	202410261340	97.0	45000	35.3635	1.0	35.3635	0	118.479781	31.340491	118.479545	31.339633	1	340207
128	202410261350	97.0	45000	35.3635	1.0	35.3635	0	118.479781	31.340491	118.479545	31.339633	1	340207
128	202410261400	97.0	45000	35.3635	1.0	35.3635	0	118.479781	31.340491	118.479545	31.339633	1	340207
128	202410261410	97.0	45000	35.3635	1.0	35.3635	0	118.479781	31.340491	118.479545	31.339633	1	340207
128	202410261420	97.0	45000	35.3635	1.0	35.3635	0	118.479781	31.340491	118.479545	31.339633	1	340207
128	202410261430	97.0	45000	35.3635	1.0	35.3635	0	118.479781	31.340491	118.479545	31.339633	1	340207
128	202410261440	97.0	45000	35.3635	1.0	35.3635	0	118.479781	31.340491	118.479545	31.339633	1	340207
128	202410261450	97.0	45000	35.3635	1.0	35.3635	0	118.479781	31.340491	118.479545	31.339633	1	340207
128	202410261500	97.0	45000	35.3635	1.0	35.3635	0	118.479781	31.340491	118.479545	31.339633	1	340207
128	202410261510	97.0	45000	35.3635	1.0	35.3635	0	118.479781	31.340491	118.479545	31.339633	1	340207
128	202410261520	97.0	45000	35.3635	1.0	35.3635	0	118.479781	31.340491	118.479545	31.339633	1	340207
128	202410261530	97.0	45000	35.3635	1.0	35.3635	0	118.479781	31.340491	118.479545	31.339633	1	340207
128	202410261540	97.0	45000	35.3635	1.0	35.3635	0	118.479781	31.340491	118.479545	31.339633	1	340207
128	202410261550	97.0	45000	35.3635	1.0	35.3635	0	118.479781	31.340491	118.479545	31.339633	1	340207
128	202410261600	97.0	45000	35.3635	1.0	35.3635	0	118.479781	31.340491	118.479545	31.339633	1	340207
128	202410261610	97.0	45000	35.3635	1.0	35.3635	0	118.479781	31.340491	118.479545	31.339633	1	340207
128	202410261620	97.0	45000	25.9176	1.364	35.3635	0	118.479781	31.340491	118.479545	31.339633	1	340207
128	202410261630	97.0	45000	31.5327	1.121	35.3635	0	118.479781	31.340491	118.479545	31.339633	1	340207
128	202410261640	97.0	45000	35.3635	1.0	35.3635	0	118.479781	31.340491	118.479545	31.339633	1	340207
128	202410261650	97.0	45000	35.3635	1.0	35.3635	0	118.479781	31.340491	118.479545	31.339633	1	340207
128	202410261700	97.0	45000	35.3635	1.0	35.3635	0	118.479781	31.340491	118.479545	31.339633	1	340207
128	202410261710	97.0	45000	35.3635	1.0	35.3635	0	118.479781	31.340491	118.479545	31.339633	1	340207
128	202410261720	97.0	45000	35.3635	1.0	35.3635	0	118.479781	31.340491	118.479545	31.339633	1	340207
128	202410261730	97.0	45000	35.3635	1.0	35.3635	0	118.479781	31.340491	118.479545	31.339633	1	340207
128	202410261740	97.0	45000	35.3635	1.0	35.3635	0	118.479781	31.340491	118.479545	31.339633	1	340207
128	202410261750	97.0	45000	35.3635	1.0	35.3635	0	118.479781	31.340491	118.479545	31.339633	1	340207
128	202410261800	97.0	45000	35.3635	1.0	35.3635	0	118.479781	31.340491	118.479545	31.339633	1	340207
128	202410261810	97.0	45000	35.3635	1.0	35.3635	0	118.479781	31.340491	118.479545	31.339633	1	340207
128	202410261820	97.0	45000	35.3635	1.0	35.3635	0	118.479781	31.340491	118.479545	31.339633	1	340207
128	202410261830	97.0	45000	35.3635	1.0	35.3635	0	118.479781	31.340491	118.479545	31.339633	1	340207
128	202410261840	97.0	45000	35.3635	1.0	35.3635	0	118.479781	31.340491	118.479545	31.339633	1	340207
128	202410261850	97.0	45000	35.3635	1.0	35.3635	0	118.479781	31.340491	118.479545	31.339633	1	340207
128	202410261900	97.0	45000	35.3635	1.0	35.3635	0	118.479781	31.340491	118.479545	31.339633	1	340207
128	202410261910	97.0	45000	35.3635	1.0	35.3635	0	118.479781	31.340491	118.479545	31.339633	1	340207
128	202410261920	97.0	45000	35.3635	1.0	35.3635	0	118.479781	31.340491	118.479545	31.339633	1	340207
128	202410261930	97.0	45000	35.3635	1.0	35.3635	0	118.479781	31.340491	118.479545	31.339633	1	340207
128	202410261940	97.0	45000	35.3635	1.0	35.3635	0	118.479781	31.340491	118.479545	31.339633	1	340207
128	202410261950	97.0	45000	35.3635	1.0	35.3635	0	118.479781	31.340491	118.479545	31.339633	1	340207
128	202410262000	97.0	45000	35.3635	1.0	35.3635	0	118.479781	31.340491	118.479545	31.339633	1	340207
128	202410262010	97.0	45000	35.3635	1.0	35.3635	0	118.479781	31.340491	118.479545	31.339633	1	340207
128	202410262020	97.0	45000	35.3635	1.0	35.3635	0	118.479781	31.340491	118.479545	31.339633	1	340207
128	202410262030	97.0	45000	35.3635	1.0	35.3635	0	118.479781	31.340491	118.479545	31.339633	1	340207
128	202410262040	97.0	45000	35.3635	1.0	35.3635	0	118.479781	31.340491	118.479545	31.339633	1	340207
128	202410262050	97.0	45000	35.3635	1.0	35.3635	0	118.479781	31.340491	118.479545	31.339633	1	340207
128	202410262100	97.0	45000	35.3635	1.0	35.3635	0	118.479781	31.340491	118.479545	31.339633	1	340207
128	202410262110	97.0	45000	35.3635	1.0	35.3635	0	118.479781	31.340491	118.479545	31.339633	1	340207
128	202410262120	97.0	45000	35.3635	1.0	35.3635	0	118.479781	31.340491	118.479545	31.339633	1	340207
128	202410262130	97.0	45000	35.3635	1.0	35.3635	0	118.479781	31.340491	118.479545	31.339633	1	340207
128	202410262140	97.0	45000	35.3635	1.0	35.3635	0	118.479781	31.340491	118.479545	31.339633	1	340207
128	202410262150	97.0	45000	35.3635	1.0	35.3635	0	118.479781	31.340491	118.479545	31.339633	1	340207
128	202410262200	97.0	45000	35.3635	1.0	35.3635	0	118.479781	31.340491	118.479545	31.339633	1	340207
128	202410262210	97.0	45000	35.3635	1.0	35.3635	0	118.479781	31.340491	118.479545	31.339633	1	340207
128	202410262220	97.0	45000	35.3635	1.0	35.3635	0	118.479781	31.340491	118.479545	31.339633	1	340207
128	202410262230	97.0	45000	35.3635	1.0	35.3635	0	118.479781	31.340491	118.479545	31.339633	1	340207
128	202410262240	97.0	45000	35.3635	1.0	35.3635	0	118.479781	31.340491	118.479545	31.339633	1	340207
128	202410262250	97.0	45000	35.3635	1.0	35.3635	0	118.479781	31.340491	118.479545	31.339633	1	340207
128	202410262300	97.0	45000	35.3635	1.0	35.3635	0	118.479781	31.340491	118.479545	31.339633	1	340207
128	202410262310	97.0	45000	35.3635	1.0	35.3635	0	118.479781	31.340491	118.479545	31.339633	1	340207
128	202410262320	97.0	45000	35.3635	1.0	35.3635	0	118.479781	31.340491	118.479545	31.339633	1	340207
128	202410262330	97.0	45000	35.3635	1.0	35.3635	0	118.479781	31.340491	118.479545	31.339633	1	340207
128	202410262340	97.0	45000	35.3635	1.0	35.3635	0	118.479781	31.340491	118.479545	31.339633	1	340207
128	202410262350	97.0	45000	35.3635	1.0	35.3635	0	118.479781	31.340491	118.479545	31.339633	1	340207
129	202410300000	78.0	45000	57.3048	1.0	57.3048	0	118.479052	31.336484	118.479218	31.337176	3	340207
129	202410300010	78.0	45000	57.3048	1.0	57.3048	0	118.479052	31.336484	118.479218	31.337176	3	340207
129	202410300020	78.0	45000	57.3048	1.0	57.3048	0	118.479052	31.336484	118.479218	31.337176	3	340207
129	202410300030	78.0	45000	57.3048	1.0	57.3048	0	118.479052	31.336484	118.479218	31.337176	3	340207
129	202410300040	78.0	45000	57.3048	1.0	57.3048	0	118.479052	31.336484	118.479218	31.337176	3	340207
129	202410300050	78.0	45000	57.3048	1.0	57.3048	0	118.479052	31.336484	118.479218	31.337176	3	340207
129	202410300100	78.0	45000	57.3048	1.0	57.3048	0	118.479052	31.336484	118.479218	31.337176	3	340207
129	202410300110	78.0	45000	53.1402	1.078	57.3048	0	118.479052	31.336484	118.479218	31.337176	3	340207
129	202410300120	78.0	45000	57.3048	1.0	57.3048	0	118.479052	31.336484	118.479218	31.337176	3	340207
129	202410300130	78.0	45000	57.3048	1.0	57.3048	0	118.479052	31.336484	118.479218	31.337176	3	340207
129	202410300140	78.0	45000	57.3048	1.0	57.3048	0	118.479052	31.336484	118.479218	31.337176	3	340207
129	202410300150	78.0	45000	57.3048	1.0	57.3048	0	118.479052	31.336484	118.479218	31.337176	3	340207
129	202410300200	78.0	45000	56.8285	1.008	57.3048	0	118.479052	31.336484	118.479218	31.337176	3	340207
129	202410300210	78.0	45000	54.3334	1.054	57.3048	0	118.479052	31.336484	118.479218	31.337176	3	340207
129	202410300220	78.0	45000	57.3048	1.0	57.3048	0	118.479052	31.336484	118.479218	31.337176	3	340207
129	202410300230	78.0	45000	52.0194	1.101	57.3048	0	118.479052	31.336484	118.479218	31.337176	3	340207
129	202410300240	78.0	45000	47.9025	1.196	57.3048	0	118.479052	31.336484	118.479218	31.337176	3	340207
129	202410300250	78.0	45000	57.3048	1.0	57.3048	0	118.479052	31.336484	118.479218	31.337176	3	340207
129	202410300300	78.0	45000	57.3048	1.0	57.3048	0	118.479052	31.336484	118.479218	31.337176	3	340207
129	202410300310	78.0	45000	57.3048	1.0	57.3048	0	118.479052	31.336484	118.479218	31.337176	3	340207
129	202410300320	78.0	45000	57.3048	1.0	57.3048	0	118.479052	31.336484	118.479218	31.337176	3	340207
129	202410300330	78.0	45000	57.3048	1.0	57.3048	0	118.479052	31.336484	118.479218	31.337176	3	340207
129	202410300340	78.0	45000	57.3048	1.0	57.3048	0	118.479052	31.336484	118.479218	31.337176	3	340207
129	202410300350	78.0	45000	57.3048	1.0	57.3048	0	118.479052	31.336484	118.479218	31.337176	3	340207
129	202410300400	78.0	45000	57.3048	1.0	57.3048	0	118.479052	31.336484	118.479218	31.337176	3	340207
129	202410300410	78.0	45000	57.3048	1.0	57.3048	0	118.479052	31.336484	118.479218	31.337176	3	340207
129	202410300420	78.0	45000	57.636	0.994	57.3048	0	118.479052	31.336484	118.479218	31.337176	3	340207
129	202410300430	78.0	45000	57.3048	1.0	57.3048	0	118.479052	31.336484	118.479218	31.337176	3	340207
129	202410300440	78.0	45000	57.3048	1.0	57.3048	0	118.479052	31.336484	118.479218	31.337176	3	340207
129	202410300450	78.0	45000	57.3048	1.0	57.3048	0	118.479052	31.336484	118.479218	31.337176	3	340207
129	202410300500	78.0	45000	57.3048	1.0	57.3048	0	118.479052	31.336484	118.479218	31.337176	3	340207
129	202410300510	78.0	45000	53.1255	1.078	57.3048	0	118.479052	31.336484	118.479218	31.337176	3	340207
129	202410300520	78.0	45000	57.3048	1.0	57.3048	0	118.479052	31.336484	118.479218	31.337176	3	340207
129	202410300530	78.0	45000	45.7455	1.252	57.3048	0	118.479052	31.336484	118.479218	31.337176	3	340207
129	202410300540	78.0	45000	57.2436	1.001	57.3048	0	118.479052	31.336484	118.479218	31.337176	3	340207
129	202410300550	78.0	45000	56.8285	1.008	57.3048	0	118.479052	31.336484	118.479218	31.337176	3	340207
129	202410300600	78.0	45000	53.8327	1.064	57.3048	0	118.479052	31.336484	118.479218	31.337176	3	340207
129	202410300610	78.0	45000	58.0592	0.987	57.3048	0	118.479052	31.336484	118.479218	31.337176	3	340207
129	202410300620	78.0	45000	41.7366	1.373	57.3048	0	118.479052	31.336484	118.479218	31.337176	3	340207
129	202410300630	78.0	45000	55.9599	1.024	57.3048	0	118.479052	31.336484	118.479218	31.337176	3	340207
129	202410300640	78.0	45000	59.0127	0.971	57.3048	0	118.479052	31.336484	118.479218	31.337176	3	340207
129	202410300650	78.0	45000	55.5288	1.031	57.3048	0	118.479052	31.336484	118.479218	31.337176	3	340207
129	202410300700	78.0	45000	61.1217	0.937	57.3048	0	118.479052	31.336484	118.479218	31.337176	3	340207
129	202410300710	78.0	45000	60.2467	0.951	57.3048	0	118.479052	31.336484	118.479218	31.337176	3	340207
129	202410300720	78.0	45000	55.2373	1.037	57.3048	0	118.479052	31.336484	118.479218	31.337176	3	340207
129	202410300730	78.0	45000	62.5507	0.916	57.3048	0	118.479052	31.336484	118.479218	31.337176	3	340207
129	202410300740	78.0	45000	60.7427	0.943	57.3048	0	118.479052	31.336484	118.479218	31.337176	3	340207
129	202410300750	78.0	45000	58.6889	0.976	57.3048	0	118.479052	31.336484	118.479218	31.337176	3	340207
129	202410300800	78.0	45000	58.2552	0.983	57.3048	0	118.479052	31.336484	118.479218	31.337176	3	340207
129	202410300810	78.0	45000	58.6825	0.976	57.3048	0	118.479052	31.336484	118.479218	31.337176	3	340207
129	202410300820	78.0	45000	58.8866	0.973	57.3048	0	118.479052	31.336484	118.479218	31.337176	3	340207
129	202410300830	78.0	45000	54.3715	1.053	57.3048	0	118.479052	31.336484	118.479218	31.337176	3	340207
129	202410300840	78.0	45000	55.3525	1.035	57.3048	0	118.479052	31.336484	118.479218	31.337176	3	340207
129	202410300850	78.0	45000	58.2731	0.983	57.3048	0	118.479052	31.336484	118.479218	31.337176	3	340207
129	202410300900	78.0	45000	53.2424	1.076	57.3048	0	118.479052	31.336484	118.479218	31.337176	3	340207
129	202410300910	78.0	45000	54.0763	1.059	57.3048	0	118.479052	31.336484	118.479218	31.337176	3	340207
129	202410300920	78.0	45000	54.9927	1.042	57.3048	0	118.479052	31.336484	118.479218	31.337176	3	340207
129	202410300930	78.0	45000	56.1612	1.02	57.3048	0	118.479052	31.336484	118.479218	31.337176	3	340207
129	202410300940	78.0	45000	53.2718	1.075	57.3048	0	118.479052	31.336484	118.479218	31.337176	3	340207
129	202410300950	78.0	45000	53.4334	1.072	57.3048	0	118.479052	31.336484	118.479218	31.337176	3	340207
129	202410301000	78.0	45000	57.0825	1.003	57.3048	0	118.479052	31.336484	118.479218	31.337176	3	340207
129	202410301010	78.0	45000	53.2693	1.075	57.3048	0	118.479052	31.336484	118.479218	31.337176	3	340207
129	202410301020	78.0	45000	57.9655	0.988	57.3048	0	118.479052	31.336484	118.479218	31.337176	3	340207
129	202410301030	78.0	45000	57.2152	1.001	57.3048	0	118.479052	31.336484	118.479218	31.337176	3	340207
129	202410301040	78.0	45000	54.2465	1.056	57.3048	0	118.479052	31.336484	118.479218	31.337176	3	340207
129	202410301050	78.0	45000	55.8782	1.025	57.3048	0	118.479052	31.336484	118.479218	31.337176	3	340207
129	202410301100	78.0	45000	54.7883	1.045	57.3048	0	118.479052	31.336484	118.479218	31.337176	3	340207
129	202410301110	78.0	45000	56.0351	1.022	57.3048	0	118.479052	31.336484	118.479218	31.337176	3	340207
129	202410301120	78.0	45000	53.917	1.062	57.3048	0	118.479052	31.336484	118.479218	31.337176	3	340207
129	202410301130	78.0	45000	53.438	1.072	57.3048	0	118.479052	31.336484	118.479218	31.337176	3	340207
129	202410301140	78.0	45000	47.3661	1.209	57.3048	0	118.479052	31.336484	118.479218	31.337176	3	340207
129	202410301150	78.0	45000	57.5782	0.995	57.3048	0	118.479052	31.336484	118.479218	31.337176	3	340207
129	202410301200	78.0	45000	52.9927	1.081	57.3048	0	118.479052	31.336484	118.479218	31.337176	3	340207
129	202410301210	78.0	45000	55.4554	1.033	57.3048	0	118.479052	31.336484	118.479218	31.337176	3	340207
129	202410301220	78.0	45000	54.146	1.058	57.3048	0	118.479052	31.336484	118.479218	31.337176	3	340207
129	202410301230	78.0	45000	53.5724	1.069	57.3048	0	118.479052	31.336484	118.479218	31.337176	3	340207
129	202410301240	78.0	45000	56.9793	1.005	57.3048	0	118.479052	31.336484	118.479218	31.337176	3	340207
129	202410301250	78.0	45000	50.2403	1.14	57.3048	0	118.479052	31.336484	118.479218	31.337176	3	340207
129	202410301300	78.0	45000	57.9073	0.989	57.3048	0	118.479052	31.336484	118.479218	31.337176	3	340207
129	202410301310	78.0	45000	57.5538	0.995	57.3048	0	118.479052	31.336484	118.479218	31.337176	3	340207
129	202410301320	78.0	45000	59.8475	0.957	57.3048	0	118.479052	31.336484	118.479218	31.337176	3	340207
129	202410301330	78.0	45000	55.2489	1.037	57.3048	0	118.479052	31.336484	118.479218	31.337176	3	340207
129	202410301340	78.0	45000	56.3533	1.016	57.3048	0	118.479052	31.336484	118.479218	31.337176	3	340207
129	202410301350	78.0	45000	58.5257	0.979	57.3048	0	118.479052	31.336484	118.479218	31.337176	3	340207
129	202410301400	78.0	45000	57.3616	0.999	57.3048	0	118.479052	31.336484	118.479218	31.337176	3	340207
129	202410301410	78.0	45000	54.4669	1.052	57.3048	0	118.479052	31.336484	118.479218	31.337176	3	340207
129	202410301420	78.0	45000	54.9927	1.042	57.3048	0	118.479052	31.336484	118.479218	31.337176	3	340207
129	202410301430	78.0	45000	52.5941	1.089	57.3048	0	118.479052	31.336484	118.479218	31.337176	3	340207
129	202410301440	78.0	45000	59.0965	0.969	57.3048	0	118.479052	31.336484	118.479218	31.337176	3	340207
129	202410301450	78.0	45000	61.5119	0.931	57.3048	0	118.479052	31.336484	118.479218	31.337176	3	340207
129	202410301500	78.0	45000	57.1264	1.003	57.3048	0	118.479052	31.336484	118.479218	31.337176	3	340207
129	202410301510	78.0	45000	58.0911	0.986	57.3048	0	118.479052	31.336484	118.479218	31.337176	3	340207
129	202410301520	78.0	45000	51.519	1.112	57.3048	0	118.479052	31.336484	118.479218	31.337176	3	340207
129	202410301530	78.0	45000	55.3099	1.036	57.3048	0	118.479052	31.336484	118.479218	31.337176	3	340207
129	202410301540	78.0	45000	56.8742	1.007	57.3048	0	118.479052	31.336484	118.479218	31.337176	3	340207
129	202410301550	78.0	45000	55.7154	1.028	57.3048	0	118.479052	31.336484	118.479218	31.337176	3	340207
129	202410301600	78.0	45000	52.9924	1.081	57.3048	0	118.479052	31.336484	118.479218	31.337176	3	340207
129	202410301610	78.0	45000	53.8649	1.063	57.3048	0	118.479052	31.336484	118.479218	31.337176	3	340207
129	202410301620	78.0	45000	54.4782	1.051	57.3048	0	118.479052	31.336484	118.479218	31.337176	3	340207
129	202410301630	78.0	45000	51.3196	1.116	57.3048	0	118.479052	31.336484	118.479218	31.337176	3	340207
129	202410301640	78.0	45000	52.957	1.082	57.3048	0	118.479052	31.336484	118.479218	31.337176	3	340207
129	202410301650	78.0	45000	48.7236	1.176	57.3048	0	118.479052	31.336484	118.479218	31.337176	3	340207
129	202410301700	78.0	45000	55.2471	1.037	57.3048	0	118.479052	31.336484	118.479218	31.337176	3	340207
129	202410301710	78.0	45000	52.9853	1.081	57.3048	0	118.479052	31.336484	118.479218	31.337176	3	340207
129	202410301720	78.0	45000	49.1272	1.166	57.3048	0	118.479052	31.336484	118.479218	31.337176	3	340207
129	202410301730	78.0	45000	54.6698	1.048	57.3048	0	118.479052	31.336484	118.479218	31.337176	3	340207
129	202410301740	78.0	45000	46.653	1.228	57.3048	0	118.479052	31.336484	118.479218	31.337176	3	340207
129	202410301750	78.0	45000	50.253	1.14	57.3048	0	118.479052	31.336484	118.479218	31.337176	3	340207
129	202410301800	78.0	45000	48.4316	1.183	57.3048	0	118.479052	31.336484	118.479218	31.337176	3	340207
129	202410301810	78.0	45000	50.0704	1.144	57.3048	0	118.479052	31.336484	118.479218	31.337176	3	340207
129	202410301820	78.0	45000	53.3358	1.074	57.3048	0	118.479052	31.336484	118.479218	31.337176	3	340207
129	202410301830	78.0	45000	49.916	1.148	57.3048	0	118.479052	31.336484	118.479218	31.337176	3	340207
129	202410301840	78.0	45000	55.2127	1.037	57.3048	0	118.479052	31.336484	118.479218	31.337176	3	340207
129	202410301850	78.0	45000	55.1481	1.039	57.3048	0	118.479052	31.336484	118.479218	31.337176	3	340207
129	202410301900	78.0	45000	53.5533	1.07	57.3048	0	118.479052	31.336484	118.479218	31.337176	3	340207
129	202410301910	78.0	45000	50.0205	1.145	57.3048	0	118.479052	31.336484	118.479218	31.337176	3	340207
129	202410301920	78.0	45000	52.1207	1.099	57.3048	0	118.479052	31.336484	118.479218	31.337176	3	340207
129	202410301930	78.0	45000	52.5205	1.091	57.3048	0	118.479052	31.336484	118.479218	31.337176	3	340207
129	202410301940	78.0	45000	59.2546	0.967	57.3048	0	118.479052	31.336484	118.479218	31.337176	3	340207
129	202410301950	78.0	45000	47.9491	1.195	57.3048	0	118.479052	31.336484	118.479218	31.337176	3	340207
129	202410302000	78.0	45000	50.0517	1.144	57.3048	0	118.479052	31.336484	118.479218	31.337176	3	340207
129	202410302010	78.0	45000	46.8845	1.222	57.3048	0	118.479052	31.336484	118.479218	31.337176	3	340207
129	202410302020	78.0	45000	56.4338	1.015	57.3048	0	118.479052	31.336484	118.479218	31.337176	3	340207
129	202410302030	78.0	45000	49.5004	1.157	57.3048	0	118.479052	31.336484	118.479218	31.337176	3	340207
129	202410302040	78.0	45000	49.8985	1.148	57.3048	0	118.479052	31.336484	118.479218	31.337176	3	340207
129	202410302050	78.0	45000	47.0813	1.217	57.3048	0	118.479052	31.336484	118.479218	31.337176	3	340207
129	202410302100	78.0	45000	53.6783	1.067	57.3048	0	118.479052	31.336484	118.479218	31.337176	3	340207
129	202410302110	78.0	45000	55.104	1.039	57.3048	0	118.479052	31.336484	118.479218	31.337176	3	340207
129	202410302120	78.0	45000	55.9767	1.023	57.3048	0	118.479052	31.336484	118.479218	31.337176	3	340207
129	202410302130	78.0	45000	44.5229	1.287	57.3048	0	118.479052	31.336484	118.479218	31.337176	3	340207
129	202410302140	78.0	45000	51.509	1.112	57.3048	0	118.479052	31.336484	118.479218	31.337176	3	340207
129	202410302150	78.0	45000	51.847	1.105	57.3048	0	118.479052	31.336484	118.479218	31.337176	3	340207
129	202410302200	78.0	45000	47.3391	1.21	57.3048	0	118.479052	31.336484	118.479218	31.337176	3	340207
129	202410302210	78.0	45000	53.2861	1.075	57.3048	0	118.479052	31.336484	118.479218	31.337176	3	340207
129	202410302220	78.0	45000	57.8243	0.991	57.3048	0	118.479052	31.336484	118.479218	31.337176	3	340207
129	202410302230	78.0	45000	57.1754	1.002	57.3048	0	118.479052	31.336484	118.479218	31.337176	3	340207
129	202410302240	78.0	45000	54.5782	1.049	57.3048	0	118.479052	31.336484	118.479218	31.337176	3	340207
129	202410302250	78.0	45000	49.1324	1.166	57.3048	0	118.479052	31.336484	118.479218	31.337176	3	340207
129	202410302300	78.0	45000	57.3048	1.0	57.3048	0	118.479052	31.336484	118.479218	31.337176	3	340207
129	202410302310	78.0	45000	56.122	1.021	57.3048	0	118.479052	31.336484	118.479218	31.337176	3	340207
129	202410302320	78.0	45000	56.1219	1.021	57.3048	0	118.479052	31.336484	118.479218	31.337176	3	340207
129	202410302330	78.0	45000	54.9209	1.043	57.3048	0	118.479052	31.336484	118.479218	31.337176	3	340207
129	202410302340	78.0	45000	57.3048	1.0	57.3048	0	118.479052	31.336484	118.479218	31.337176	3	340207
129	202410302350	78.0	45000	57.3048	1.0	57.3048	0	118.479052	31.336484	118.479218	31.337176	3	340207
130	202410120000	41.0	44000	41.9061	1.0	41.9061	0	118.492216	31.331329	118.492092	31.330969	1	340207
130	202410120010	41.0	44000	41.9061	1.0	41.9061	0	118.492216	31.331329	118.492092	31.330969	1	340207
130	202410120020	41.0	44000	41.9061	1.0	41.9061	0	118.492216	31.331329	118.492092	31.330969	1	340207
130	202410120030	41.0	44000	41.9061	1.0	41.9061	0	118.492216	31.331329	118.492092	31.330969	1	340207
130	202410120040	41.0	44000	41.9061	1.0	41.9061	0	118.492216	31.331329	118.492092	31.330969	1	340207
130	202410120050	41.0	44000	41.9061	1.0	41.9061	0	118.492216	31.331329	118.492092	31.330969	1	340207
130	202410120100	41.0	44000	41.9061	1.0	41.9061	0	118.492216	31.331329	118.492092	31.330969	1	340207
130	202410120110	41.0	44000	41.9061	1.0	41.9061	0	118.492216	31.331329	118.492092	31.330969	1	340207
130	202410120120	41.0	44000	41.9061	1.0	41.9061	0	118.492216	31.331329	118.492092	31.330969	1	340207
130	202410120130	41.0	44000	41.9061	1.0	41.9061	0	118.492216	31.331329	118.492092	31.330969	1	340207
130	202410120140	41.0	44000	41.9061	1.0	41.9061	0	118.492216	31.331329	118.492092	31.330969	1	340207
130	202410120150	41.0	44000	41.9061	1.0	41.9061	0	118.492216	31.331329	118.492092	31.330969	1	340207
130	202410120200	41.0	44000	41.9061	1.0	41.9061	0	118.492216	31.331329	118.492092	31.330969	1	340207
130	202410120210	41.0	44000	41.9061	1.0	41.9061	0	118.492216	31.331329	118.492092	31.330969	1	340207
130	202410120220	41.0	44000	41.9061	1.0	41.9061	0	118.492216	31.331329	118.492092	31.330969	1	340207
130	202410120230	41.0	44000	41.9061	1.0	41.9061	0	118.492216	31.331329	118.492092	31.330969	1	340207
130	202410120240	41.0	44000	41.9061	1.0	41.9061	0	118.492216	31.331329	118.492092	31.330969	1	340207
130	202410120250	41.0	44000	41.9061	1.0	41.9061	0	118.492216	31.331329	118.492092	31.330969	1	340207
130	202410120300	41.0	44000	41.9061	1.0	41.9061	0	118.492216	31.331329	118.492092	31.330969	1	340207
130	202410120310	41.0	44000	41.9061	1.0	41.9061	0	118.492216	31.331329	118.492092	31.330969	1	340207
130	202410120320	41.0	44000	41.9061	1.0	41.9061	0	118.492216	31.331329	118.492092	31.330969	1	340207
130	202410120330	41.0	44000	41.9061	1.0	41.9061	0	118.492216	31.331329	118.492092	31.330969	1	340207
130	202410120340	41.0	44000	41.9061	1.0	41.9061	0	118.492216	31.331329	118.492092	31.330969	1	340207
130	202410120350	41.0	44000	41.9061	1.0	41.9061	0	118.492216	31.331329	118.492092	31.330969	1	340207
130	202410120400	41.0	44000	41.9061	1.0	41.9061	0	118.492216	31.331329	118.492092	31.330969	1	340207
130	202410120410	41.0	44000	41.9061	1.0	41.9061	0	118.492216	31.331329	118.492092	31.330969	1	340207
130	202410120420	41.0	44000	41.9061	1.0	41.9061	0	118.492216	31.331329	118.492092	31.330969	1	340207
130	202410120430	41.0	44000	41.9061	1.0	41.9061	0	118.492216	31.331329	118.492092	31.330969	1	340207
130	202410120440	41.0	44000	41.9061	1.0	41.9061	0	118.492216	31.331329	118.492092	31.330969	1	340207
130	202410120450	41.0	44000	41.9061	1.0	41.9061	0	118.492216	31.331329	118.492092	31.330969	1	340207
130	202410120500	41.0	44000	41.9061	1.0	41.9061	0	118.492216	31.331329	118.492092	31.330969	1	340207
130	202410120510	41.0	44000	41.9061	1.0	41.9061	0	118.492216	31.331329	118.492092	31.330969	1	340207
130	202410120520	41.0	44000	41.9061	1.0	41.9061	0	118.492216	31.331329	118.492092	31.330969	1	340207
130	202410120530	41.0	44000	41.9061	1.0	41.9061	0	118.492216	31.331329	118.492092	31.330969	1	340207
130	202410120540	41.0	44000	41.9061	1.0	41.9061	0	118.492216	31.331329	118.492092	31.330969	1	340207
130	202410120550	41.0	44000	41.9061	1.0	41.9061	0	118.492216	31.331329	118.492092	31.330969	1	340207
130	202410120600	41.0	44000	41.9061	1.0	41.9061	0	118.492216	31.331329	118.492092	31.330969	1	340207
130	202410120610	41.0	44000	41.9061	1.0	41.9061	0	118.492216	31.331329	118.492092	31.330969	1	340207
130	202410120620	41.0	44000	41.9061	1.0	41.9061	0	118.492216	31.331329	118.492092	31.330969	1	340207
130	202410120630	41.0	44000	41.9061	1.0	41.9061	0	118.492216	31.331329	118.492092	31.330969	1	340207
130	202410120640	41.0	44000	41.9061	1.0	41.9061	0	118.492216	31.331329	118.492092	31.330969	1	340207
130	202410120650	41.0	44000	41.9061	1.0	41.9061	0	118.492216	31.331329	118.492092	31.330969	1	340207
130	202410120700	41.0	44000	41.9061	1.0	41.9061	0	118.492216	31.331329	118.492092	31.330969	1	340207
130	202410120710	41.0	44000	41.9061	1.0	41.9061	0	118.492216	31.331329	118.492092	31.330969	1	340207
130	202410120720	41.0	44000	42.4903	0.986	41.9061	0	118.492216	31.331329	118.492092	31.330969	1	340207
130	202410120730	41.0	44000	42.5662	0.984	41.9061	0	118.492216	31.331329	118.492092	31.330969	1	340207
130	202410120740	41.0	44000	41.5683	1.008	41.9061	0	118.492216	31.331329	118.492092	31.330969	1	340207
130	202410120750	41.0	44000	41.3071	1.014	41.9061	0	118.492216	31.331329	118.492092	31.330969	1	340207
130	202410120800	41.0	44000	37.7591	1.109	41.9061	0	118.492216	31.331329	118.492092	31.330969	1	340207
130	202410120810	41.0	44000	41.9061	1.0	41.9061	0	118.492216	31.331329	118.492092	31.330969	1	340207
130	202410120820	41.0	44000	41.9061	1.0	41.9061	0	118.492216	31.331329	118.492092	31.330969	1	340207
130	202410120830	41.0	44000	41.9061	1.0	41.9061	0	118.492216	31.331329	118.492092	31.330969	1	340207
130	202410120840	41.0	44000	41.9061	1.0	41.9061	0	118.492216	31.331329	118.492092	31.330969	1	340207
130	202410120850	41.0	44000	41.9061	1.0	41.9061	0	118.492216	31.331329	118.492092	31.330969	1	340207
130	202410120900	41.0	44000	41.9061	1.0	41.9061	0	118.492216	31.331329	118.492092	31.330969	1	340207
130	202410120910	41.0	44000	41.9061	1.0	41.9061	0	118.492216	31.331329	118.492092	31.330969	1	340207
130	202410120920	41.0	44000	41.9061	1.0	41.9061	0	118.492216	31.331329	118.492092	31.330969	1	340207
130	202410120930	41.0	44000	41.9061	1.0	41.9061	0	118.492216	31.331329	118.492092	31.330969	1	340207
130	202410120940	41.0	44000	41.9061	1.0	41.9061	0	118.492216	31.331329	118.492092	31.330969	1	340207
130	202410120950	41.0	44000	41.9061	1.0	41.9061	0	118.492216	31.331329	118.492092	31.330969	1	340207
130	202410121000	41.0	44000	41.9061	1.0	41.9061	0	118.492216	31.331329	118.492092	31.330969	1	340207
130	202410121010	41.0	44000	41.9061	1.0	41.9061	0	118.492216	31.331329	118.492092	31.330969	1	340207
130	202410121020	41.0	44000	41.9061	1.0	41.9061	0	118.492216	31.331329	118.492092	31.330969	1	340207
130	202410121030	41.0	44000	41.9061	1.0	41.9061	0	118.492216	31.331329	118.492092	31.330969	1	340207
130	202410121040	41.0	44000	41.9061	1.0	41.9061	0	118.492216	31.331329	118.492092	31.330969	1	340207
130	202410121050	41.0	44000	41.9061	1.0	41.9061	0	118.492216	31.331329	118.492092	31.330969	1	340207
130	202410121100	41.0	44000	41.9061	1.0	41.9061	0	118.492216	31.331329	118.492092	31.330969	1	340207
130	202410121110	41.0	44000	41.9061	1.0	41.9061	0	118.492216	31.331329	118.492092	31.330969	1	340207
130	202410121120	41.0	44000	41.9061	1.0	41.9061	0	118.492216	31.331329	118.492092	31.330969	1	340207
130	202410121130	41.0	44000	41.9061	1.0	41.9061	0	118.492216	31.331329	118.492092	31.330969	1	340207
130	202410121140	41.0	44000	41.9061	1.0	41.9061	0	118.492216	31.331329	118.492092	31.330969	1	340207
130	202410121150	41.0	44000	41.9061	1.0	41.9061	0	118.492216	31.331329	118.492092	31.330969	1	340207
130	202410121200	41.0	44000	41.9061	1.0	41.9061	0	118.492216	31.331329	118.492092	31.330969	1	340207
130	202410121210	41.0	44000	41.9061	1.0	41.9061	0	118.492216	31.331329	118.492092	31.330969	1	340207
130	202410121220	41.0	44000	41.9061	1.0	41.9061	0	118.492216	31.331329	118.492092	31.330969	1	340207
130	202410121230	41.0	44000	41.9061	1.0	41.9061	0	118.492216	31.331329	118.492092	31.330969	1	340207
130	202410121240	41.0	44000	41.9061	1.0	41.9061	0	118.492216	31.331329	118.492092	31.330969	1	340207
130	202410121250	41.0	44000	41.9061	1.0	41.9061	0	118.492216	31.331329	118.492092	31.330969	1	340207
130	202410121300	41.0	44000	41.9061	1.0	41.9061	0	118.492216	31.331329	118.492092	31.330969	1	340207
130	202410121310	41.0	44000	41.9061	1.0	41.9061	0	118.492216	31.331329	118.492092	31.330969	1	340207
130	202410121320	41.0	44000	41.9061	1.0	41.9061	0	118.492216	31.331329	118.492092	31.330969	1	340207
130	202410121330	41.0	44000	41.9061	1.0	41.9061	0	118.492216	31.331329	118.492092	31.330969	1	340207
130	202410121340	41.0	44000	41.9061	1.0	41.9061	0	118.492216	31.331329	118.492092	31.330969	1	340207
130	202410121350	41.0	44000	41.9061	1.0	41.9061	0	118.492216	31.331329	118.492092	31.330969	1	340207
130	202410121400	41.0	44000	41.9061	1.0	41.9061	0	118.492216	31.331329	118.492092	31.330969	1	340207
130	202410121410	41.0	44000	41.9061	1.0	41.9061	0	118.492216	31.331329	118.492092	31.330969	1	340207
130	202410121420	41.0	44000	41.9061	1.0	41.9061	0	118.492216	31.331329	118.492092	31.330969	1	340207
130	202410121430	41.0	44000	41.9061	1.0	41.9061	0	118.492216	31.331329	118.492092	31.330969	1	340207
130	202410121440	41.0	44000	41.9061	1.0	41.9061	0	118.492216	31.331329	118.492092	31.330969	1	340207
130	202410121450	41.0	44000	41.9061	1.0	41.9061	0	118.492216	31.331329	118.492092	31.330969	1	340207
130	202410121500	41.0	44000	41.9061	1.0	41.9061	0	118.492216	31.331329	118.492092	31.330969	1	340207
130	202410121510	41.0	44000	41.9061	1.0	41.9061	0	118.492216	31.331329	118.492092	31.330969	1	340207
130	202410121520	41.0	44000	41.9061	1.0	41.9061	0	118.492216	31.331329	118.492092	31.330969	1	340207
130	202410121530	41.0	44000	41.9061	1.0	41.9061	0	118.492216	31.331329	118.492092	31.330969	1	340207
130	202410121540	41.0	44000	41.9061	1.0	41.9061	0	118.492216	31.331329	118.492092	31.330969	1	340207
130	202410121550	41.0	44000	41.9061	1.0	41.9061	0	118.492216	31.331329	118.492092	31.330969	1	340207
130	202410121600	41.0	44000	41.9061	1.0	41.9061	0	118.492216	31.331329	118.492092	31.330969	1	340207
130	202410121610	41.0	44000	41.9061	1.0	41.9061	0	118.492216	31.331329	118.492092	31.330969	1	340207
130	202410121620	41.0	44000	41.9061	1.0	41.9061	0	118.492216	31.331329	118.492092	31.330969	1	340207
130	202410121630	41.0	44000	41.9061	1.0	41.9061	0	118.492216	31.331329	118.492092	31.330969	1	340207
130	202410121640	41.0	44000	41.9061	1.0	41.9061	0	118.492216	31.331329	118.492092	31.330969	1	340207
130	202410121650	41.0	44000	41.9061	1.0	41.9061	0	118.492216	31.331329	118.492092	31.330969	1	340207
130	202410121700	41.0	44000	41.9061	1.0	41.9061	0	118.492216	31.331329	118.492092	31.330969	1	340207
130	202410121710	41.0	44000	35.5527	1.178	41.9061	0	118.492216	31.331329	118.492092	31.330969	1	340207
130	202410121720	41.0	44000	41.9061	1.0	41.9061	0	118.492216	31.331329	118.492092	31.330969	1	340207
130	202410121730	41.0	44000	41.9061	1.0	41.9061	0	118.492216	31.331329	118.492092	31.330969	1	340207
130	202410121740	41.0	44000	41.9061	1.0	41.9061	0	118.492216	31.331329	118.492092	31.330969	1	340207
130	202410121750	41.0	44000	41.9061	1.0	41.9061	0	118.492216	31.331329	118.492092	31.330969	1	340207
130	202410121800	41.0	44000	41.9061	1.0	41.9061	0	118.492216	31.331329	118.492092	31.330969	1	340207
130	202410121810	41.0	44000	41.9061	1.0	41.9061	0	118.492216	31.331329	118.492092	31.330969	1	340207
130	202410121820	41.0	44000	41.9061	1.0	41.9061	0	118.492216	31.331329	118.492092	31.330969	1	340207
130	202410121830	41.0	44000	41.9061	1.0	41.9061	0	118.492216	31.331329	118.492092	31.330969	1	340207
130	202410121840	41.0	44000	41.9061	1.0	41.9061	0	118.492216	31.331329	118.492092	31.330969	1	340207
130	202410121850	41.0	44000	41.9061	1.0	41.9061	0	118.492216	31.331329	118.492092	31.330969	1	340207
130	202410121900	41.0	44000	41.9061	1.0	41.9061	0	118.492216	31.331329	118.492092	31.330969	1	340207
130	202410121910	41.0	44000	41.9061	1.0	41.9061	0	118.492216	31.331329	118.492092	31.330969	1	340207
130	202410121920	41.0	44000	41.9061	1.0	41.9061	0	118.492216	31.331329	118.492092	31.330969	1	340207
130	202410121930	41.0	44000	41.9061	1.0	41.9061	0	118.492216	31.331329	118.492092	31.330969	1	340207
130	202410121940	41.0	44000	41.9061	1.0	41.9061	0	118.492216	31.331329	118.492092	31.330969	1	340207
130	202410121950	41.0	44000	41.9061	1.0	41.9061	0	118.492216	31.331329	118.492092	31.330969	1	340207
130	202410122000	41.0	44000	41.9061	1.0	41.9061	0	118.492216	31.331329	118.492092	31.330969	1	340207
130	202410122010	41.0	44000	41.9061	1.0	41.9061	0	118.492216	31.331329	118.492092	31.330969	1	340207
130	202410122020	41.0	44000	41.9061	1.0	41.9061	0	118.492216	31.331329	118.492092	31.330969	1	340207
130	202410122030	41.0	44000	41.9061	1.0	41.9061	0	118.492216	31.331329	118.492092	31.330969	1	340207
130	202410122040	41.0	44000	41.9061	1.0	41.9061	0	118.492216	31.331329	118.492092	31.330969	1	340207
130	202410122050	41.0	44000	41.9061	1.0	41.9061	0	118.492216	31.331329	118.492092	31.330969	1	340207
130	202410122100	41.0	44000	41.9061	1.0	41.9061	0	118.492216	31.331329	118.492092	31.330969	1	340207
130	202410122110	41.0	44000	41.9061	1.0	41.9061	0	118.492216	31.331329	118.492092	31.330969	1	340207
130	202410122120	41.0	44000	41.9061	1.0	41.9061	0	118.492216	31.331329	118.492092	31.330969	1	340207
130	202410122130	41.0	44000	41.9061	1.0	41.9061	0	118.492216	31.331329	118.492092	31.330969	1	340207
130	202410122140	41.0	44000	41.9061	1.0	41.9061	0	118.492216	31.331329	118.492092	31.330969	1	340207
130	202410122150	41.0	44000	41.9061	1.0	41.9061	0	118.492216	31.331329	118.492092	31.330969	1	340207
130	202410122200	41.0	44000	41.9061	1.0	41.9061	0	118.492216	31.331329	118.492092	31.330969	1	340207
130	202410122210	41.0	44000	41.9061	1.0	41.9061	0	118.492216	31.331329	118.492092	31.330969	1	340207
130	202410122220	41.0	44000	41.9061	1.0	41.9061	0	118.492216	31.331329	118.492092	31.330969	1	340207
130	202410122230	41.0	44000	41.9061	1.0	41.9061	0	118.492216	31.331329	118.492092	31.330969	1	340207
130	202410122240	41.0	44000	41.9061	1.0	41.9061	0	118.492216	31.331329	118.492092	31.330969	1	340207
130	202410122250	41.0	44000	41.9061	1.0	41.9061	0	118.492216	31.331329	118.492092	31.330969	1	340207
130	202410122300	41.0	44000	41.9061	1.0	41.9061	0	118.492216	31.331329	118.492092	31.330969	1	340207
130	202410122310	41.0	44000	41.9061	1.0	41.9061	0	118.492216	31.331329	118.492092	31.330969	1	340207
130	202410122320	41.0	44000	41.9061	1.0	41.9061	0	118.492216	31.331329	118.492092	31.330969	1	340207
130	202410122330	41.0	44000	41.9061	1.0	41.9061	0	118.492216	31.331329	118.492092	31.330969	1	340207
130	202410122340	41.0	44000	41.9061	1.0	41.9061	0	118.492216	31.331329	118.492092	31.330969	1	340207
130	202410122350	41.0	44000	41.9061	1.0	41.9061	0	118.492216	31.331329	118.492092	31.330969	1	340207
130	202410180000	41.0	44000	41.9061	1.0	41.9061	0	118.492216	31.331329	118.492092	31.330969	1	340207
130	202410180010	41.0	44000	41.9061	1.0	41.9061	0	118.492216	31.331329	118.492092	31.330969	1	340207
130	202410180020	41.0	44000	41.9061	1.0	41.9061	0	118.492216	31.331329	118.492092	31.330969	1	340207
130	202410180030	41.0	44000	41.9061	1.0	41.9061	0	118.492216	31.331329	118.492092	31.330969	1	340207
130	202410180040	41.0	44000	41.9061	1.0	41.9061	0	118.492216	31.331329	118.492092	31.330969	1	340207
130	202410180050	41.0	44000	41.9061	1.0	41.9061	0	118.492216	31.331329	118.492092	31.330969	1	340207
130	202410180100	41.0	44000	41.9061	1.0	41.9061	0	118.492216	31.331329	118.492092	31.330969	1	340207
130	202410180110	41.0	44000	41.9061	1.0	41.9061	0	118.492216	31.331329	118.492092	31.330969	1	340207
130	202410180120	41.0	44000	41.9061	1.0	41.9061	0	118.492216	31.331329	118.492092	31.330969	1	340207
130	202410180130	41.0	44000	41.9061	1.0	41.9061	0	118.492216	31.331329	118.492092	31.330969	1	340207
130	202410180140	41.0	44000	41.9061	1.0	41.9061	0	118.492216	31.331329	118.492092	31.330969	1	340207
130	202410180150	41.0	44000	41.9061	1.0	41.9061	0	118.492216	31.331329	118.492092	31.330969	1	340207
130	202410180200	41.0	44000	41.9061	1.0	41.9061	0	118.492216	31.331329	118.492092	31.330969	1	340207
130	202410180210	41.0	44000	41.9061	1.0	41.9061	0	118.492216	31.331329	118.492092	31.330969	1	340207
130	202410180220	41.0	44000	41.9061	1.0	41.9061	0	118.492216	31.331329	118.492092	31.330969	1	340207
130	202410180230	41.0	44000	41.9061	1.0	41.9061	0	118.492216	31.331329	118.492092	31.330969	1	340207
130	202410180240	41.0	44000	41.9061	1.0	41.9061	0	118.492216	31.331329	118.492092	31.330969	1	340207
130	202410180250	41.0	44000	41.9061	1.0	41.9061	0	118.492216	31.331329	118.492092	31.330969	1	340207
130	202410180300	41.0	44000	41.9061	1.0	41.9061	0	118.492216	31.331329	118.492092	31.330969	1	340207
130	202410180310	41.0	44000	41.9061	1.0	41.9061	0	118.492216	31.331329	118.492092	31.330969	1	340207
130	202410180320	41.0	44000	41.9061	1.0	41.9061	0	118.492216	31.331329	118.492092	31.330969	1	340207
130	202410180330	41.0	44000	41.9061	1.0	41.9061	0	118.492216	31.331329	118.492092	31.330969	1	340207
130	202410180340	41.0	44000	41.9061	1.0	41.9061	0	118.492216	31.331329	118.492092	31.330969	1	340207
130	202410180350	41.0	44000	41.9061	1.0	41.9061	0	118.492216	31.331329	118.492092	31.330969	1	340207
130	202410180400	41.0	44000	41.9061	1.0	41.9061	0	118.492216	31.331329	118.492092	31.330969	1	340207
130	202410180410	41.0	44000	41.9061	1.0	41.9061	0	118.492216	31.331329	118.492092	31.330969	1	340207
130	202410180420	41.0	44000	41.9061	1.0	41.9061	0	118.492216	31.331329	118.492092	31.330969	1	340207
130	202410180430	41.0	44000	41.9061	1.0	41.9061	0	118.492216	31.331329	118.492092	31.330969	1	340207
130	202410180440	41.0	44000	41.9061	1.0	41.9061	0	118.492216	31.331329	118.492092	31.330969	1	340207
130	202410180450	41.0	44000	41.9061	1.0	41.9061	0	118.492216	31.331329	118.492092	31.330969	1	340207
130	202410180500	41.0	44000	41.9061	1.0	41.9061	0	118.492216	31.331329	118.492092	31.330969	1	340207
130	202410180510	41.0	44000	41.9061	1.0	41.9061	0	118.492216	31.331329	118.492092	31.330969	1	340207
130	202410180520	41.0	44000	41.9061	1.0	41.9061	0	118.492216	31.331329	118.492092	31.330969	1	340207
130	202410180530	41.0	44000	41.9061	1.0	41.9061	0	118.492216	31.331329	118.492092	31.330969	1	340207
130	202410180540	41.0	44000	41.9061	1.0	41.9061	0	118.492216	31.331329	118.492092	31.330969	1	340207
130	202410180550	41.0	44000	41.9061	1.0	41.9061	0	118.492216	31.331329	118.492092	31.330969	1	340207
130	202410180600	41.0	44000	41.9061	1.0	41.9061	0	118.492216	31.331329	118.492092	31.330969	1	340207
130	202410180610	41.0	44000	41.9061	1.0	41.9061	0	118.492216	31.331329	118.492092	31.330969	1	340207
130	202410180620	41.0	44000	41.9061	1.0	41.9061	0	118.492216	31.331329	118.492092	31.330969	1	340207
130	202410180630	41.0	44000	41.9061	1.0	41.9061	0	118.492216	31.331329	118.492092	31.330969	1	340207
130	202410180640	41.0	44000	41.9061	1.0	41.9061	0	118.492216	31.331329	118.492092	31.330969	1	340207
130	202410180650	41.0	44000	41.9061	1.0	41.9061	0	118.492216	31.331329	118.492092	31.330969	1	340207
130	202410180700	41.0	44000	41.9061	1.0	41.9061	0	118.492216	31.331329	118.492092	31.330969	1	340207
130	202410180710	41.0	44000	41.9061	1.0	41.9061	0	118.492216	31.331329	118.492092	31.330969	1	340207
130	202410180720	41.0	44000	41.9061	1.0	41.9061	0	118.492216	31.331329	118.492092	31.330969	1	340207
130	202410180730	41.0	44000	40.034	1.046	41.9061	0	118.492216	31.331329	118.492092	31.330969	1	340207
130	202410180740	41.0	44000	41.4493	1.011	41.9061	0	118.492216	31.331329	118.492092	31.330969	1	340207
130	202410180750	41.0	44000	39.0333	1.073	41.9061	0	118.492216	31.331329	118.492092	31.330969	1	340207
130	202410180800	41.0	44000	41.9061	1.0	41.9061	0	118.492216	31.331329	118.492092	31.330969	1	340207
130	202410180810	41.0	44000	41.9061	1.0	41.9061	0	118.492216	31.331329	118.492092	31.330969	1	340207
130	202410180820	41.0	44000	41.9061	1.0	41.9061	0	118.492216	31.331329	118.492092	31.330969	1	340207
130	202410180830	41.0	44000	41.9061	1.0	41.9061	0	118.492216	31.331329	118.492092	31.330969	1	340207
130	202410180840	41.0	44000	41.9061	1.0	41.9061	0	118.492216	31.331329	118.492092	31.330969	1	340207
130	202410180850	41.0	44000	41.9061	1.0	41.9061	0	118.492216	31.331329	118.492092	31.330969	1	340207
130	202410180900	41.0	44000	40.5747	1.032	41.9061	0	118.492216	31.331329	118.492092	31.330969	1	340207
130	202410180910	41.0	44000	33.6673	1.244	41.9061	0	118.492216	31.331329	118.492092	31.330969	1	340207
130	202410180920	41.0	44000	41.9061	1.0	41.9061	0	118.492216	31.331329	118.492092	31.330969	1	340207
130	202410180930	41.0	44000	41.9061	1.0	41.9061	0	118.492216	31.331329	118.492092	31.330969	1	340207
130	202410180940	41.0	44000	41.9061	1.0	41.9061	0	118.492216	31.331329	118.492092	31.330969	1	340207
130	202410180950	41.0	44000	41.9061	1.0	41.9061	0	118.492216	31.331329	118.492092	31.330969	1	340207
130	202410181000	41.0	44000	41.9061	1.0	41.9061	0	118.492216	31.331329	118.492092	31.330969	1	340207
130	202410181010	41.0	44000	41.9061	1.0	41.9061	0	118.492216	31.331329	118.492092	31.330969	1	340207
130	202410181020	41.0	44000	41.9061	1.0	41.9061	0	118.492216	31.331329	118.492092	31.330969	1	340207
130	202410181030	41.0	44000	41.9061	1.0	41.9061	0	118.492216	31.331329	118.492092	31.330969	1	340207
130	202410181040	41.0	44000	41.9061	1.0	41.9061	0	118.492216	31.331329	118.492092	31.330969	1	340207
130	202410181050	41.0	44000	41.9061	1.0	41.9061	0	118.492216	31.331329	118.492092	31.330969	1	340207
130	202410181100	41.0	44000	41.9061	1.0	41.9061	0	118.492216	31.331329	118.492092	31.330969	1	340207
130	202410181110	41.0	44000	41.9061	1.0	41.9061	0	118.492216	31.331329	118.492092	31.330969	1	340207
130	202410181120	41.0	44000	41.9061	1.0	41.9061	0	118.492216	31.331329	118.492092	31.330969	1	340207
130	202410181130	41.0	44000	41.9061	1.0	41.9061	0	118.492216	31.331329	118.492092	31.330969	1	340207
130	202410181140	41.0	44000	41.9061	1.0	41.9061	0	118.492216	31.331329	118.492092	31.330969	1	340207
130	202410181150	41.0	44000	41.9061	1.0	41.9061	0	118.492216	31.331329	118.492092	31.330969	1	340207
130	202410181200	41.0	44000	41.9061	1.0	41.9061	0	118.492216	31.331329	118.492092	31.330969	1	340207
130	202410181210	41.0	44000	41.9061	1.0	41.9061	0	118.492216	31.331329	118.492092	31.330969	1	340207
130	202410181220	41.0	44000	41.9061	1.0	41.9061	0	118.492216	31.331329	118.492092	31.330969	1	340207
130	202410181230	41.0	44000	41.9061	1.0	41.9061	0	118.492216	31.331329	118.492092	31.330969	1	340207
130	202410181240	41.0	44000	41.9061	1.0	41.9061	0	118.492216	31.331329	118.492092	31.330969	1	340207
130	202410181250	41.0	44000	41.9061	1.0	41.9061	0	118.492216	31.331329	118.492092	31.330969	1	340207
130	202410181300	41.0	44000	41.9061	1.0	41.9061	0	118.492216	31.331329	118.492092	31.330969	1	340207
130	202410181310	41.0	44000	41.9061	1.0	41.9061	0	118.492216	31.331329	118.492092	31.330969	1	340207
130	202410181320	41.0	44000	41.9061	1.0	41.9061	0	118.492216	31.331329	118.492092	31.330969	1	340207
130	202410181330	41.0	44000	41.9061	1.0	41.9061	0	118.492216	31.331329	118.492092	31.330969	1	340207
130	202410181340	41.0	44000	41.9061	1.0	41.9061	0	118.492216	31.331329	118.492092	31.330969	1	340207
130	202410181350	41.0	44000	41.9061	1.0	41.9061	0	118.492216	31.331329	118.492092	31.330969	1	340207
130	202410181400	41.0	44000	41.9061	1.0	41.9061	0	118.492216	31.331329	118.492092	31.330969	1	340207
130	202410181410	41.0	44000	41.9061	1.0	41.9061	0	118.492216	31.331329	118.492092	31.330969	1	340207
130	202410181420	41.0	44000	41.9061	1.0	41.9061	0	118.492216	31.331329	118.492092	31.330969	1	340207
130	202410181430	41.0	44000	41.9061	1.0	41.9061	0	118.492216	31.331329	118.492092	31.330969	1	340207
130	202410181440	41.0	44000	41.9061	1.0	41.9061	0	118.492216	31.331329	118.492092	31.330969	1	340207
130	202410181450	41.0	44000	41.9061	1.0	41.9061	0	118.492216	31.331329	118.492092	31.330969	1	340207
130	202410181500	41.0	44000	41.9061	1.0	41.9061	0	118.492216	31.331329	118.492092	31.330969	1	340207
130	202410181510	41.0	44000	41.9061	1.0	41.9061	0	118.492216	31.331329	118.492092	31.330969	1	340207
130	202410181520	41.0	44000	41.9061	1.0	41.9061	0	118.492216	31.331329	118.492092	31.330969	1	340207
130	202410181530	41.0	44000	41.9061	1.0	41.9061	0	118.492216	31.331329	118.492092	31.330969	1	340207
130	202410181540	41.0	44000	41.9061	1.0	41.9061	0	118.492216	31.331329	118.492092	31.330969	1	340207
130	202410181550	41.0	44000	41.9061	1.0	41.9061	0	118.492216	31.331329	118.492092	31.330969	1	340207
130	202410181600	41.0	44000	41.9061	1.0	41.9061	0	118.492216	31.331329	118.492092	31.330969	1	340207
130	202410181610	41.0	44000	41.9061	1.0	41.9061	0	118.492216	31.331329	118.492092	31.330969	1	340207
130	202410181620	41.0	44000	41.9061	1.0	41.9061	0	118.492216	31.331329	118.492092	31.330969	1	340207
130	202410181630	41.0	44000	41.9061	1.0	41.9061	0	118.492216	31.331329	118.492092	31.330969	1	340207
130	202410181640	41.0	44000	41.9061	1.0	41.9061	0	118.492216	31.331329	118.492092	31.330969	1	340207
130	202410181650	41.0	44000	41.9061	1.0	41.9061	0	118.492216	31.331329	118.492092	31.330969	1	340207
130	202410181700	41.0	44000	41.9061	1.0	41.9061	0	118.492216	31.331329	118.492092	31.330969	1	340207
130	202410181710	41.0	44000	41.9061	1.0	41.9061	0	118.492216	31.331329	118.492092	31.330969	1	340207
130	202410181720	41.0	44000	41.9061	1.0	41.9061	0	118.492216	31.331329	118.492092	31.330969	1	340207
130	202410181730	41.0	44000	41.9061	1.0	41.9061	0	118.492216	31.331329	118.492092	31.330969	1	340207
130	202410181740	41.0	44000	41.9061	1.0	41.9061	0	118.492216	31.331329	118.492092	31.330969	1	340207
130	202410181750	41.0	44000	41.9061	1.0	41.9061	0	118.492216	31.331329	118.492092	31.330969	1	340207
130	202410181800	41.0	44000	41.9061	1.0	41.9061	0	118.492216	31.331329	118.492092	31.330969	1	340207
130	202410181810	41.0	44000	41.9061	1.0	41.9061	0	118.492216	31.331329	118.492092	31.330969	1	340207
130	202410181820	41.0	44000	41.9061	1.0	41.9061	0	118.492216	31.331329	118.492092	31.330969	1	340207
130	202410181830	41.0	44000	41.9061	1.0	41.9061	0	118.492216	31.331329	118.492092	31.330969	1	340207
130	202410181840	41.0	44000	41.9061	1.0	41.9061	0	118.492216	31.331329	118.492092	31.330969	1	340207
130	202410181850	41.0	44000	41.9061	1.0	41.9061	0	118.492216	31.331329	118.492092	31.330969	1	340207
130	202410181900	41.0	44000	41.9061	1.0	41.9061	0	118.492216	31.331329	118.492092	31.330969	1	340207
130	202410181910	41.0	44000	41.9061	1.0	41.9061	0	118.492216	31.331329	118.492092	31.330969	1	340207
130	202410181920	41.0	44000	41.9061	1.0	41.9061	0	118.492216	31.331329	118.492092	31.330969	1	340207
130	202410181930	41.0	44000	41.9061	1.0	41.9061	0	118.492216	31.331329	118.492092	31.330969	1	340207
130	202410181940	41.0	44000	41.9061	1.0	41.9061	0	118.492216	31.331329	118.492092	31.330969	1	340207
130	202410181950	41.0	44000	41.9061	1.0	41.9061	0	118.492216	31.331329	118.492092	31.330969	1	340207
130	202410182000	41.0	44000	41.9061	1.0	41.9061	0	118.492216	31.331329	118.492092	31.330969	1	340207
130	202410182010	41.0	44000	41.9061	1.0	41.9061	0	118.492216	31.331329	118.492092	31.330969	1	340207
130	202410182020	41.0	44000	41.9061	1.0	41.9061	0	118.492216	31.331329	118.492092	31.330969	1	340207
130	202410182030	41.0	44000	41.9061	1.0	41.9061	0	118.492216	31.331329	118.492092	31.330969	1	340207
130	202410182040	41.0	44000	41.9061	1.0	41.9061	0	118.492216	31.331329	118.492092	31.330969	1	340207
130	202410182050	41.0	44000	41.9061	1.0	41.9061	0	118.492216	31.331329	118.492092	31.330969	1	340207
130	202410182100	41.0	44000	41.9061	1.0	41.9061	0	118.492216	31.331329	118.492092	31.330969	1	340207
130	202410182110	41.0	44000	41.9061	1.0	41.9061	0	118.492216	31.331329	118.492092	31.330969	1	340207
130	202410182120	41.0	44000	41.9061	1.0	41.9061	0	118.492216	31.331329	118.492092	31.330969	1	340207
130	202410182130	41.0	44000	41.9061	1.0	41.9061	0	118.492216	31.331329	118.492092	31.330969	1	340207
130	202410182140	41.0	44000	41.9061	1.0	41.9061	0	118.492216	31.331329	118.492092	31.330969	1	340207
130	202410182150	41.0	44000	41.9061	1.0	41.9061	0	118.492216	31.331329	118.492092	31.330969	1	340207
130	202410182200	41.0	44000	41.9061	1.0	41.9061	0	118.492216	31.331329	118.492092	31.330969	1	340207
130	202410182210	41.0	44000	41.9061	1.0	41.9061	0	118.492216	31.331329	118.492092	31.330969	1	340207
130	202410182220	41.0	44000	41.9061	1.0	41.9061	0	118.492216	31.331329	118.492092	31.330969	1	340207
130	202410182230	41.0	44000	41.9061	1.0	41.9061	0	118.492216	31.331329	118.492092	31.330969	1	340207
130	202410182240	41.0	44000	41.9061	1.0	41.9061	0	118.492216	31.331329	118.492092	31.330969	1	340207
130	202410182250	41.0	44000	41.9061	1.0	41.9061	0	118.492216	31.331329	118.492092	31.330969	1	340207
130	202410182300	41.0	44000	41.9061	1.0	41.9061	0	118.492216	31.331329	118.492092	31.330969	1	340207
130	202410182310	41.0	44000	41.9061	1.0	41.9061	0	118.492216	31.331329	118.492092	31.330969	1	340207
130	202410182320	41.0	44000	41.9061	1.0	41.9061	0	118.492216	31.331329	118.492092	31.330969	1	340207
130	202410182330	41.0	44000	41.9061	1.0	41.9061	0	118.492216	31.331329	118.492092	31.330969	1	340207
130	202410182340	41.0	44000	41.9061	1.0	41.9061	0	118.492216	31.331329	118.492092	31.330969	1	340207
130	202410182350	41.0	44000	41.9061	1.0	41.9061	0	118.492216	31.331329	118.492092	31.330969	1	340207
131	202410310000	246.0	45000	44.2031	1.092	48.3072	0	118.477249	31.325696	118.477609	31.327901	3	340207
131	202410310010	246.0	45000	52.8362	0.914	48.3072	0	118.477249	31.325696	118.477609	31.327901	3	340207
131	202410310020	246.0	45000	44.3374	1.089	48.3072	0	118.477249	31.325696	118.477609	31.327901	3	340207
131	202410310030	246.0	45000	48.3072	1.0	48.3072	0	118.477249	31.325696	118.477609	31.327901	3	340207
131	202410310040	246.0	45000	46.6446	1.035	48.3072	0	118.477249	31.325696	118.477609	31.327901	3	340207
131	202410310050	246.0	45000	48.3072	1.0	48.3072	0	118.477249	31.325696	118.477609	31.327901	3	340207
131	202410310100	246.0	45000	48.3072	1.0	48.3072	0	118.477249	31.325696	118.477609	31.327901	3	340207
131	202410310110	246.0	45000	50.6058	0.954	48.3072	0	118.477249	31.325696	118.477609	31.327901	3	340207
131	202410310120	246.0	45000	48.3072	1.0	48.3072	0	118.477249	31.325696	118.477609	31.327901	3	340207
131	202410310130	246.0	45000	48.3072	1.0	48.3072	0	118.477249	31.325696	118.477609	31.327901	3	340207
131	202410310140	246.0	45000	48.3072	1.0	48.3072	0	118.477249	31.325696	118.477609	31.327901	3	340207
131	202410310150	246.0	45000	48.3072	1.0	48.3072	0	118.477249	31.325696	118.477609	31.327901	3	340207
131	202410310200	246.0	45000	48.3072	1.0	48.3072	0	118.477249	31.325696	118.477609	31.327901	3	340207
131	202410310210	246.0	45000	48.3072	1.0	48.3072	0	118.477249	31.325696	118.477609	31.327901	3	340207
131	202410310220	246.0	45000	48.3072	1.0	48.3072	0	118.477249	31.325696	118.477609	31.327901	3	340207
131	202410310230	246.0	45000	48.3072	1.0	48.3072	0	118.477249	31.325696	118.477609	31.327901	3	340207
131	202410310240	246.0	45000	48.3072	1.0	48.3072	0	118.477249	31.325696	118.477609	31.327901	3	340207
131	202410310250	246.0	45000	48.3072	1.0	48.3072	0	118.477249	31.325696	118.477609	31.327901	3	340207
131	202410310300	246.0	45000	48.3072	1.0	48.3072	0	118.477249	31.325696	118.477609	31.327901	3	340207
131	202410310310	246.0	45000	48.3072	1.0	48.3072	0	118.477249	31.325696	118.477609	31.327901	3	340207
131	202410310320	246.0	45000	48.3072	1.0	48.3072	0	118.477249	31.325696	118.477609	31.327901	3	340207
131	202410310330	246.0	45000	48.3072	1.0	48.3072	0	118.477249	31.325696	118.477609	31.327901	3	340207
131	202410310340	246.0	45000	48.3072	1.0	48.3072	0	118.477249	31.325696	118.477609	31.327901	3	340207
131	202410310350	246.0	45000	48.3072	1.0	48.3072	0	118.477249	31.325696	118.477609	31.327901	3	340207
131	202410310400	246.0	45000	48.3072	1.0	48.3072	0	118.477249	31.325696	118.477609	31.327901	3	340207
131	202410310410	246.0	45000	48.3072	1.0	48.3072	0	118.477249	31.325696	118.477609	31.327901	3	340207
131	202410310420	246.0	45000	48.3072	1.0	48.3072	0	118.477249	31.325696	118.477609	31.327901	3	340207
131	202410310430	246.0	45000	48.3072	1.0	48.3072	0	118.477249	31.325696	118.477609	31.327901	3	340207
131	202410310440	246.0	45000	48.3072	1.0	48.3072	0	118.477249	31.325696	118.477609	31.327901	3	340207
131	202410310450	246.0	45000	46.1066	1.047	48.3072	0	118.477249	31.325696	118.477609	31.327901	3	340207
131	202410310500	246.0	45000	39.823	1.213	48.3072	0	118.477249	31.325696	118.477609	31.327901	3	340207
131	202410310510	246.0	45000	48.3072	1.0	48.3072	0	118.477249	31.325696	118.477609	31.327901	3	340207
131	202410310520	246.0	45000	48.3072	1.0	48.3072	0	118.477249	31.325696	118.477609	31.327901	3	340207
131	202410310530	246.0	45000	44.0026	1.097	48.3072	0	118.477249	31.325696	118.477609	31.327901	3	340207
131	202410310540	246.0	45000	45.9933	1.05	48.3072	0	118.477249	31.325696	118.477609	31.327901	3	340207
131	202410310550	246.0	45000	46.9325	1.029	48.3072	0	118.477249	31.325696	118.477609	31.327901	3	340207
131	202410310600	246.0	45000	45.1914	1.068	48.3072	0	118.477249	31.325696	118.477609	31.327901	3	340207
131	202410310610	246.0	45000	47.9789	1.006	48.3072	0	118.477249	31.325696	118.477609	31.327901	3	340207
131	202410310620	246.0	45000	49.1312	0.983	48.3072	0	118.477249	31.325696	118.477609	31.327901	3	340207
131	202410310630	246.0	45000	41.8304	1.154	48.3072	0	118.477249	31.325696	118.477609	31.327901	3	340207
131	202410310640	246.0	45000	48.2935	1.0	48.3072	0	118.477249	31.325696	118.477609	31.327901	3	340207
131	202410310650	246.0	45000	47.3244	1.02	48.3072	0	118.477249	31.325696	118.477609	31.327901	3	340207
131	202410310700	246.0	45000	48.279	1.0	48.3072	0	118.477249	31.325696	118.477609	31.327901	3	340207
131	202410310710	246.0	45000	51.7892	0.932	48.3072	0	118.477249	31.325696	118.477609	31.327901	3	340207
131	202410310720	246.0	45000	53.7745	0.898	48.3072	0	118.477249	31.325696	118.477609	31.327901	3	340207
131	202410310730	246.0	45000	50.978	0.947	48.3072	0	118.477249	31.325696	118.477609	31.327901	3	340207
131	202410310740	246.0	45000	54.1672	0.891	48.3072	0	118.477249	31.325696	118.477609	31.327901	3	340207
131	202410310750	246.0	45000	52.5206	0.919	48.3072	0	118.477249	31.325696	118.477609	31.327901	3	340207
131	202410310800	246.0	45000	51.3196	0.941	48.3072	0	118.477249	31.325696	118.477609	31.327901	3	340207
131	202410310810	246.0	45000	52.7594	0.915	48.3072	0	118.477249	31.325696	118.477609	31.327901	3	340207
131	202410310820	246.0	45000	50.7175	0.952	48.3072	0	118.477249	31.325696	118.477609	31.327901	3	340207
131	202410310830	246.0	45000	48.0883	1.004	48.3072	0	118.477249	31.325696	118.477609	31.327901	3	340207
131	202410310840	246.0	45000	49.7649	0.97	48.3072	0	118.477249	31.325696	118.477609	31.327901	3	340207
131	202410310850	246.0	45000	49.9919	0.966	48.3072	0	118.477249	31.325696	118.477609	31.327901	3	340207
131	202410310900	246.0	45000	48.7028	0.991	48.3072	0	118.477249	31.325696	118.477609	31.327901	3	340207
131	202410310910	246.0	45000	45.8666	1.053	48.3072	0	118.477249	31.325696	118.477609	31.327901	3	340207
131	202410310920	246.0	45000	46.9853	1.028	48.3072	0	118.477249	31.325696	118.477609	31.327901	3	340207
131	202410310930	246.0	45000	49.0924	0.984	48.3072	0	118.477249	31.325696	118.477609	31.327901	3	340207
131	202410310940	246.0	45000	48.2684	1.0	48.3072	0	118.477249	31.325696	118.477609	31.327901	3	340207
131	202410310950	246.0	45000	46.6273	1.036	48.3072	0	118.477249	31.325696	118.477609	31.327901	3	340207
131	202410311000	246.0	45000	46.0355	1.049	48.3072	0	118.477249	31.325696	118.477609	31.327901	3	340207
131	202410311010	246.0	45000	46.9914	1.028	48.3072	0	118.477249	31.325696	118.477609	31.327901	3	340207
131	202410311020	246.0	45000	45.1247	1.07	48.3072	0	118.477249	31.325696	118.477609	31.327901	3	340207
131	202410311030	246.0	45000	45.8217	1.054	48.3072	0	118.477249	31.325696	118.477609	31.327901	3	340207
131	202410311040	246.0	45000	47.7005	1.012	48.3072	0	118.477249	31.325696	118.477609	31.327901	3	340207
131	202410311050	246.0	45000	44.7453	1.079	48.3072	0	118.477249	31.325696	118.477609	31.327901	3	340207
131	202410311100	246.0	45000	46.5675	1.037	48.3072	0	118.477249	31.325696	118.477609	31.327901	3	340207
131	202410311110	246.0	45000	51.7086	0.934	48.3072	0	118.477249	31.325696	118.477609	31.327901	3	340207
131	202410311120	246.0	45000	50.8388	0.95	48.3072	0	118.477249	31.325696	118.477609	31.327901	3	340207
131	202410311130	246.0	45000	45.6055	1.059	48.3072	0	118.477249	31.325696	118.477609	31.327901	3	340207
131	202410311140	246.0	45000	48.163	1.002	48.3072	0	118.477249	31.325696	118.477609	31.327901	3	340207
131	202410311150	246.0	45000	46.9713	1.028	48.3072	0	118.477249	31.325696	118.477609	31.327901	3	340207
131	202410311200	246.0	45000	46.212	1.045	48.3072	0	118.477249	31.325696	118.477609	31.327901	3	340207
131	202410311210	246.0	45000	47.7591	1.011	48.3072	0	118.477249	31.325696	118.477609	31.327901	3	340207
131	202410311220	246.0	45000	44.987	1.073	48.3072	0	118.477249	31.325696	118.477609	31.327901	3	340207
131	202410311230	246.0	45000	46.1367	1.047	48.3072	0	118.477249	31.325696	118.477609	31.327901	3	340207
131	202410311240	246.0	45000	48.4165	0.997	48.3072	0	118.477249	31.325696	118.477609	31.327901	3	340207
131	202410311250	246.0	45000	49.1405	0.983	48.3072	0	118.477249	31.325696	118.477609	31.327901	3	340207
131	202410311300	246.0	45000	46.5102	1.038	48.3072	0	118.477249	31.325696	118.477609	31.327901	3	340207
131	202410311310	246.0	45000	52.3659	0.922	48.3072	0	118.477249	31.325696	118.477609	31.327901	3	340207
131	202410311320	246.0	45000	44.2012	1.092	48.3072	0	118.477249	31.325696	118.477609	31.327901	3	340207
131	202410311330	246.0	45000	48.5647	0.994	48.3072	0	118.477249	31.325696	118.477609	31.327901	3	340207
131	202410311340	246.0	45000	47.0969	1.025	48.3072	0	118.477249	31.325696	118.477609	31.327901	3	340207
131	202410311350	246.0	45000	43.3614	1.114	48.3072	0	118.477249	31.325696	118.477609	31.327901	3	340207
131	202410311400	246.0	45000	47.5621	1.015	48.3072	0	118.477249	31.325696	118.477609	31.327901	3	340207
131	202410311410	246.0	45000	46.3761	1.041	48.3072	0	118.477249	31.325696	118.477609	31.327901	3	340207
131	202410311420	246.0	45000	46.7342	1.033	48.3072	0	118.477249	31.325696	118.477609	31.327901	3	340207
131	202410311430	246.0	45000	44.1419	1.094	48.3072	0	118.477249	31.325696	118.477609	31.327901	3	340207
131	202410311440	246.0	45000	46.1311	1.047	48.3072	0	118.477249	31.325696	118.477609	31.327901	3	340207
131	202410311450	246.0	45000	50.1741	0.962	48.3072	0	118.477249	31.325696	118.477609	31.327901	3	340207
131	202410311500	246.0	45000	50.0946	0.964	48.3072	0	118.477249	31.325696	118.477609	31.327901	3	340207
131	202410311510	246.0	45000	42.7296	1.13	48.3072	0	118.477249	31.325696	118.477609	31.327901	3	340207
131	202410311520	246.0	45000	42.6444	1.132	48.3072	0	118.477249	31.325696	118.477609	31.327901	3	340207
131	202410311530	246.0	45000	43.9462	1.099	48.3072	0	118.477249	31.325696	118.477609	31.327901	3	340207
131	202410311540	246.0	45000	45.9801	1.05	48.3072	0	118.477249	31.325696	118.477609	31.327901	3	340207
131	202410311550	246.0	45000	46.1468	1.046	48.3072	0	118.477249	31.325696	118.477609	31.327901	3	340207
131	202410311600	246.0	45000	48.3128	0.999	48.3072	0	118.477249	31.325696	118.477609	31.327901	3	340207
131	202410311610	246.0	45000	45.6842	1.057	48.3072	0	118.477249	31.325696	118.477609	31.327901	3	340207
131	202410311620	246.0	45000	42.0152	1.149	48.3072	0	118.477249	31.325696	118.477609	31.327901	3	340207
131	202410311630	246.0	45000	50.0448	0.965	48.3072	0	118.477249	31.325696	118.477609	31.327901	3	340207
131	202410311640	246.0	45000	41.9618	1.151	48.3072	0	118.477249	31.325696	118.477609	31.327901	3	340207
131	202410311650	246.0	45000	42.391	1.139	48.3072	0	118.477249	31.325696	118.477609	31.327901	3	340207
131	202410311700	246.0	45000	43.9252	1.099	48.3072	0	118.477249	31.325696	118.477609	31.327901	3	340207
131	202410311710	246.0	45000	45.834	1.053	48.3072	0	118.477249	31.325696	118.477609	31.327901	3	340207
131	202410311720	246.0	45000	42.6558	1.132	48.3072	0	118.477249	31.325696	118.477609	31.327901	3	340207
131	202410311730	246.0	45000	40.5248	1.192	48.3072	0	118.477249	31.325696	118.477609	31.327901	3	340207
131	202410311740	246.0	45000	40.4004	1.195	48.3072	0	118.477249	31.325696	118.477609	31.327901	3	340207
131	202410311750	246.0	45000	42.1809	1.145	48.3072	0	118.477249	31.325696	118.477609	31.327901	3	340207
131	202410311800	246.0	45000	39.0778	1.236	48.3072	0	118.477249	31.325696	118.477609	31.327901	3	340207
131	202410311810	246.0	45000	44.0804	1.095	48.3072	0	118.477249	31.325696	118.477609	31.327901	3	340207
131	202410311820	246.0	45000	42.5754	1.134	48.3072	0	118.477249	31.325696	118.477609	31.327901	3	340207
131	202410311830	246.0	45000	43.1842	1.118	48.3072	0	118.477249	31.325696	118.477609	31.327901	3	340207
131	202410311840	246.0	45000	43.1781	1.118	48.3072	0	118.477249	31.325696	118.477609	31.327901	3	340207
131	202410311850	246.0	45000	42.2072	1.144	48.3072	0	118.477249	31.325696	118.477609	31.327901	3	340207
131	202410311900	246.0	45000	40.6702	1.187	48.3072	0	118.477249	31.325696	118.477609	31.327901	3	340207
131	202410311910	246.0	45000	37.2575	1.296	48.3072	0	118.477249	31.325696	118.477609	31.327901	3	340207
131	202410311920	246.0	45000	36.9989	1.305	48.3072	0	118.477249	31.325696	118.477609	31.327901	3	340207
131	202410311930	246.0	45000	39.4774	1.223	48.3072	0	118.477249	31.325696	118.477609	31.327901	3	340207
131	202410311940	246.0	45000	45.8663	1.053	48.3072	0	118.477249	31.325696	118.477609	31.327901	3	340207
131	202410311950	246.0	45000	46.7122	1.034	48.3072	0	118.477249	31.325696	118.477609	31.327901	3	340207
131	202410312000	246.0	45000	40.3534	1.197	48.3072	0	118.477249	31.325696	118.477609	31.327901	3	340207
131	202410312010	246.0	45000	44.9998	1.073	48.3072	0	118.477249	31.325696	118.477609	31.327901	3	340207
131	202410312020	246.0	45000	40.3331	1.197	48.3072	0	118.477249	31.325696	118.477609	31.327901	3	340207
131	202410312030	246.0	45000	42.0374	1.149	48.3072	0	118.477249	31.325696	118.477609	31.327901	3	340207
131	202410312040	246.0	45000	41.7801	1.156	48.3072	0	118.477249	31.325696	118.477609	31.327901	3	340207
131	202410312050	246.0	45000	39.9959	1.207	48.3072	0	118.477249	31.325696	118.477609	31.327901	3	340207
131	202410312100	246.0	45000	43.929	1.099	48.3072	0	118.477249	31.325696	118.477609	31.327901	3	340207
131	202410312110	246.0	45000	40.9333	1.18	48.3072	0	118.477249	31.325696	118.477609	31.327901	3	340207
131	202410312120	246.0	45000	44.196	1.093	48.3072	0	118.477249	31.325696	118.477609	31.327901	3	340207
131	202410312130	246.0	45000	42.9744	1.124	48.3072	0	118.477249	31.325696	118.477609	31.327901	3	340207
131	202410312140	246.0	45000	41.6676	1.159	48.3072	0	118.477249	31.325696	118.477609	31.327901	3	340207
131	202410312150	246.0	45000	38.9369	1.24	48.3072	0	118.477249	31.325696	118.477609	31.327901	3	340207
131	202410312200	246.0	45000	40.6871	1.187	48.3072	0	118.477249	31.325696	118.477609	31.327901	3	340207
131	202410312210	246.0	45000	47.5655	1.015	48.3072	0	118.477249	31.325696	118.477609	31.327901	3	340207
131	202410312220	246.0	45000	42.0154	1.149	48.3072	0	118.477249	31.325696	118.477609	31.327901	3	340207
131	202410312230	246.0	45000	52.4598	0.92	48.3072	0	118.477249	31.325696	118.477609	31.327901	3	340207
131	202410312240	246.0	45000	43.4627	1.111	48.3072	0	118.477249	31.325696	118.477609	31.327901	3	340207
131	202410312250	246.0	45000	49.1781	0.982	48.3072	0	118.477249	31.325696	118.477609	31.327901	3	340207
131	202410312300	246.0	45000	44.2906	1.09	48.3072	0	118.477249	31.325696	118.477609	31.327901	3	340207
131	202410312310	246.0	45000	47.1251	1.025	48.3072	0	118.477249	31.325696	118.477609	31.327901	3	340207
131	202410312320	246.0	45000	48.3072	1.0	48.3072	0	118.477249	31.325696	118.477609	31.327901	3	340207
131	202410312330	246.0	45000	48.3072	1.0	48.3072	0	118.477249	31.325696	118.477609	31.327901	3	340207
131	202410312340	246.0	45000	48.3072	1.0	48.3072	0	118.477249	31.325696	118.477609	31.327901	3	340207
131	202410312350	246.0	45000	47.022	1.027	48.3072	0	118.477249	31.325696	118.477609	31.327901	3	340207
132	202410250000	38.0	44000	58.5595	1.0	58.5595	0	118.500348	31.323738	118.500284	31.323395	1	340207
132	202410250010	38.0	44000	58.5595	1.0	58.5595	0	118.500348	31.323738	118.500284	31.323395	1	340207
132	202410250020	38.0	44000	58.5595	1.0	58.5595	0	118.500348	31.323738	118.500284	31.323395	1	340207
132	202410250030	38.0	44000	58.5595	1.0	58.5595	0	118.500348	31.323738	118.500284	31.323395	1	340207
132	202410250040	38.0	44000	58.5595	1.0	58.5595	0	118.500348	31.323738	118.500284	31.323395	1	340207
132	202410250050	38.0	44000	58.5595	1.0	58.5595	0	118.500348	31.323738	118.500284	31.323395	1	340207
132	202410250100	38.0	44000	58.5595	1.0	58.5595	0	118.500348	31.323738	118.500284	31.323395	1	340207
132	202410250110	38.0	44000	58.5595	1.0	58.5595	0	118.500348	31.323738	118.500284	31.323395	1	340207
132	202410250120	38.0	44000	58.5595	1.0	58.5595	0	118.500348	31.323738	118.500284	31.323395	1	340207
132	202410250130	38.0	44000	58.5595	1.0	58.5595	0	118.500348	31.323738	118.500284	31.323395	1	340207
132	202410250140	38.0	44000	58.5595	1.0	58.5595	0	118.500348	31.323738	118.500284	31.323395	1	340207
132	202410250150	38.0	44000	58.5595	1.0	58.5595	0	118.500348	31.323738	118.500284	31.323395	1	340207
132	202410250200	38.0	44000	58.5595	1.0	58.5595	0	118.500348	31.323738	118.500284	31.323395	1	340207
132	202410250210	38.0	44000	58.5595	1.0	58.5595	0	118.500348	31.323738	118.500284	31.323395	1	340207
132	202410250220	38.0	44000	58.5595	1.0	58.5595	0	118.500348	31.323738	118.500284	31.323395	1	340207
132	202410250230	38.0	44000	58.5595	1.0	58.5595	0	118.500348	31.323738	118.500284	31.323395	1	340207
132	202410250240	38.0	44000	58.5595	1.0	58.5595	0	118.500348	31.323738	118.500284	31.323395	1	340207
132	202410250250	38.0	44000	58.5595	1.0	58.5595	0	118.500348	31.323738	118.500284	31.323395	1	340207
132	202410250300	38.0	44000	58.5595	1.0	58.5595	0	118.500348	31.323738	118.500284	31.323395	1	340207
132	202410250310	38.0	44000	58.5595	1.0	58.5595	0	118.500348	31.323738	118.500284	31.323395	1	340207
132	202410250320	38.0	44000	58.5595	1.0	58.5595	0	118.500348	31.323738	118.500284	31.323395	1	340207
132	202410250330	38.0	44000	58.5595	1.0	58.5595	0	118.500348	31.323738	118.500284	31.323395	1	340207
132	202410250340	38.0	44000	58.5595	1.0	58.5595	0	118.500348	31.323738	118.500284	31.323395	1	340207
132	202410250350	38.0	44000	58.5595	1.0	58.5595	0	118.500348	31.323738	118.500284	31.323395	1	340207
132	202410250400	38.0	44000	58.5595	1.0	58.5595	0	118.500348	31.323738	118.500284	31.323395	1	340207
132	202410250410	38.0	44000	58.5595	1.0	58.5595	0	118.500348	31.323738	118.500284	31.323395	1	340207
132	202410250420	38.0	44000	58.5595	1.0	58.5595	0	118.500348	31.323738	118.500284	31.323395	1	340207
132	202410250430	38.0	44000	58.5595	1.0	58.5595	0	118.500348	31.323738	118.500284	31.323395	1	340207
132	202410250440	38.0	44000	58.5595	1.0	58.5595	0	118.500348	31.323738	118.500284	31.323395	1	340207
132	202410250450	38.0	44000	58.5595	1.0	58.5595	0	118.500348	31.323738	118.500284	31.323395	1	340207
132	202410250500	38.0	44000	58.5595	1.0	58.5595	0	118.500348	31.323738	118.500284	31.323395	1	340207
132	202410250510	38.0	44000	58.5595	1.0	58.5595	0	118.500348	31.323738	118.500284	31.323395	1	340207
132	202410250520	38.0	44000	58.5595	1.0	58.5595	0	118.500348	31.323738	118.500284	31.323395	1	340207
132	202410250530	38.0	44000	57.8112	1.012	58.5595	0	118.500348	31.323738	118.500284	31.323395	1	340207
132	202410250540	38.0	44000	57.9457	1.01	58.5595	0	118.500348	31.323738	118.500284	31.323395	1	340207
132	202410250550	38.0	44000	58.5595	1.0	58.5595	0	118.500348	31.323738	118.500284	31.323395	1	340207
132	202410250600	38.0	44000	58.5595	1.0	58.5595	0	118.500348	31.323738	118.500284	31.323395	1	340207
132	202410250610	38.0	44000	52.1165	1.123	58.5595	0	118.500348	31.323738	118.500284	31.323395	1	340207
132	202410250620	38.0	44000	58.5595	1.0	58.5595	0	118.500348	31.323738	118.500284	31.323395	1	340207
132	202410250630	38.0	44000	58.5595	1.0	58.5595	0	118.500348	31.323738	118.500284	31.323395	1	340207
132	202410250640	38.0	44000	58.5595	1.0	58.5595	0	118.500348	31.323738	118.500284	31.323395	1	340207
132	202410250650	38.0	44000	58.5595	1.0	58.5595	0	118.500348	31.323738	118.500284	31.323395	1	340207
132	202410250700	38.0	44000	61.4336	0.953	58.5595	0	118.500348	31.323738	118.500284	31.323395	1	340207
132	202410250710	38.0	44000	59.8828	0.977	58.5595	0	118.500348	31.323738	118.500284	31.323395	1	340207
132	202410250720	38.0	44000	58.2102	1.006	58.5595	0	118.500348	31.323738	118.500284	31.323395	1	340207
132	202410250730	38.0	44000	52.315	1.119	58.5595	0	118.500348	31.323738	118.500284	31.323395	1	340207
132	202410250740	38.0	44000	50.7256	1.154	58.5595	0	118.500348	31.323738	118.500284	31.323395	1	340207
132	202410250750	38.0	44000	58.5595	1.0	58.5595	0	118.500348	31.323738	118.500284	31.323395	1	340207
132	202410250800	38.0	44000	60.4276	0.969	58.5595	0	118.500348	31.323738	118.500284	31.323395	1	340207
132	202410250810	38.0	44000	61.327	0.954	58.5595	0	118.500348	31.323738	118.500284	31.323395	1	340207
132	202410250820	38.0	44000	54.4336	1.075	58.5595	0	118.500348	31.323738	118.500284	31.323395	1	340207
132	202410250830	38.0	44000	58.7177	0.997	58.5595	0	118.500348	31.323738	118.500284	31.323395	1	340207
132	202410250840	38.0	44000	62.2213	0.941	58.5595	0	118.500348	31.323738	118.500284	31.323395	1	340207
132	202410250850	38.0	44000	57.1014	1.025	58.5595	0	118.500348	31.323738	118.500284	31.323395	1	340207
132	202410250900	38.0	44000	60.6697	0.965	58.5595	0	118.500348	31.323738	118.500284	31.323395	1	340207
132	202410250910	38.0	44000	53.1578	1.101	58.5595	0	118.500348	31.323738	118.500284	31.323395	1	340207
132	202410250920	38.0	44000	57.0022	1.027	58.5595	0	118.500348	31.323738	118.500284	31.323395	1	340207
132	202410250930	38.0	44000	54.3542	1.077	58.5595	0	118.500348	31.323738	118.500284	31.323395	1	340207
132	202410250940	38.0	44000	55.3037	1.058	58.5595	0	118.500348	31.323738	118.500284	31.323395	1	340207
132	202410250950	38.0	44000	52.7057	1.111	58.5595	0	118.500348	31.323738	118.500284	31.323395	1	340207
132	202410251000	38.0	44000	59.2167	0.988	58.5595	0	118.500348	31.323738	118.500284	31.323395	1	340207
132	202410251010	38.0	44000	54.7484	1.069	58.5595	0	118.500348	31.323738	118.500284	31.323395	1	340207
132	202410251020	38.0	44000	58.1205	1.007	58.5595	0	118.500348	31.323738	118.500284	31.323395	1	340207
132	202410251030	38.0	44000	54.7571	1.069	58.5595	0	118.500348	31.323738	118.500284	31.323395	1	340207
132	202410251040	38.0	44000	57.6717	1.015	58.5595	0	118.500348	31.323738	118.500284	31.323395	1	340207
132	202410251050	38.0	44000	56.525	1.035	58.5595	0	118.500348	31.323738	118.500284	31.323395	1	340207
132	202410251100	38.0	44000	62.2254	0.941	58.5595	0	118.500348	31.323738	118.500284	31.323395	1	340207
132	202410251110	38.0	44000	53.5361	1.093	58.5595	0	118.500348	31.323738	118.500284	31.323395	1	340207
132	202410251120	38.0	44000	57.2342	1.023	58.5595	0	118.500348	31.323738	118.500284	31.323395	1	340207
132	202410251130	38.0	44000	53.4355	1.095	58.5595	0	118.500348	31.323738	118.500284	31.323395	1	340207
132	202410251140	38.0	44000	57.5006	1.018	58.5595	0	118.500348	31.323738	118.500284	31.323395	1	340207
132	202410251150	38.0	44000	55.7729	1.049	58.5595	0	118.500348	31.323738	118.500284	31.323395	1	340207
132	202410251200	38.0	44000	56.3604	1.039	58.5595	0	118.500348	31.323738	118.500284	31.323395	1	340207
132	202410251210	38.0	44000	59.3501	0.986	58.5595	0	118.500348	31.323738	118.500284	31.323395	1	340207
132	202410251220	38.0	44000	62.3605	0.939	58.5595	0	118.500348	31.323738	118.500284	31.323395	1	340207
132	202410251230	38.0	44000	56.2496	1.041	58.5595	0	118.500348	31.323738	118.500284	31.323395	1	340207
132	202410251240	38.0	44000	57.3423	1.021	58.5595	0	118.500348	31.323738	118.500284	31.323395	1	340207
132	202410251250	38.0	44000	58.5595	1.0	58.5595	0	118.500348	31.323738	118.500284	31.323395	1	340207
132	202410251300	38.0	44000	50.1473	1.167	58.5595	0	118.500348	31.323738	118.500284	31.323395	1	340207
132	202410251310	38.0	44000	52.891	1.107	58.5595	0	118.500348	31.323738	118.500284	31.323395	1	340207
132	202410251320	38.0	44000	57.4713	1.018	58.5595	0	118.500348	31.323738	118.500284	31.323395	1	340207
132	202410251330	38.0	44000	57.8287	1.012	58.5595	0	118.500348	31.323738	118.500284	31.323395	1	340207
132	202410251340	38.0	44000	60.3704	0.97	58.5595	0	118.500348	31.323738	118.500284	31.323395	1	340207
132	202410251350	38.0	44000	56.8734	1.029	58.5595	0	118.500348	31.323738	118.500284	31.323395	1	340207
132	202410251400	38.0	44000	57.5491	1.017	58.5595	0	118.500348	31.323738	118.500284	31.323395	1	340207
132	202410251410	38.0	44000	58.1743	1.006	58.5595	0	118.500348	31.323738	118.500284	31.323395	1	340207
132	202410251420	38.0	44000	55.8594	1.048	58.5595	0	118.500348	31.323738	118.500284	31.323395	1	340207
132	202410251430	38.0	44000	61.0189	0.959	58.5595	0	118.500348	31.323738	118.500284	31.323395	1	340207
132	202410251440	38.0	44000	54.8887	1.066	58.5595	0	118.500348	31.323738	118.500284	31.323395	1	340207
132	202410251450	38.0	44000	54.175	1.08	58.5595	0	118.500348	31.323738	118.500284	31.323395	1	340207
132	202410251500	38.0	44000	55.3431	1.058	58.5595	0	118.500348	31.323738	118.500284	31.323395	1	340207
132	202410251510	38.0	44000	59.2032	0.989	58.5595	0	118.500348	31.323738	118.500284	31.323395	1	340207
132	202410251520	38.0	44000	55.3525	1.057	58.5595	0	118.500348	31.323738	118.500284	31.323395	1	340207
132	202410251530	38.0	44000	52.2228	1.121	58.5595	0	118.500348	31.323738	118.500284	31.323395	1	340207
132	202410251540	38.0	44000	47.2246	1.24	58.5595	0	118.500348	31.323738	118.500284	31.323395	1	340207
132	202410251550	38.0	44000	58.2443	1.005	58.5595	0	118.500348	31.323738	118.500284	31.323395	1	340207
132	202410251600	38.0	44000	57.3965	1.02	58.5595	0	118.500348	31.323738	118.500284	31.323395	1	340207
132	202410251610	38.0	44000	58.2258	1.005	58.5595	0	118.500348	31.323738	118.500284	31.323395	1	340207
132	202410251620	38.0	44000	58.9521	0.993	58.5595	0	118.500348	31.323738	118.500284	31.323395	1	340207
132	202410251630	38.0	44000	57.0353	1.026	58.5595	0	118.500348	31.323738	118.500284	31.323395	1	340207
132	202410251640	38.0	44000	55.8377	1.048	58.5595	0	118.500348	31.323738	118.500284	31.323395	1	340207
132	202410251650	38.0	44000	55.8302	1.048	58.5595	0	118.500348	31.323738	118.500284	31.323395	1	340207
132	202410251700	38.0	44000	60.7872	0.963	58.5595	0	118.500348	31.323738	118.500284	31.323395	1	340207
132	202410251710	38.0	44000	53.658	1.091	58.5595	0	118.500348	31.323738	118.500284	31.323395	1	340207
132	202410251720	38.0	44000	54.7133	1.07	58.5595	0	118.500348	31.323738	118.500284	31.323395	1	340207
132	202410251730	38.0	44000	58.6738	0.998	58.5595	0	118.500348	31.323738	118.500284	31.323395	1	340207
132	202410251740	38.0	44000	56.7112	1.032	58.5595	0	118.500348	31.323738	118.500284	31.323395	1	340207
132	202410251750	38.0	44000	56.0046	1.045	58.5595	0	118.500348	31.323738	118.500284	31.323395	1	340207
132	202410251800	38.0	44000	50.2196	1.166	58.5595	0	118.500348	31.323738	118.500284	31.323395	1	340207
132	202410251810	38.0	44000	55.7431	1.05	58.5595	0	118.500348	31.323738	118.500284	31.323395	1	340207
132	202410251820	38.0	44000	59.1124	0.99	58.5595	0	118.500348	31.323738	118.500284	31.323395	1	340207
132	202410251830	38.0	44000	54.7053	1.07	58.5595	0	118.500348	31.323738	118.500284	31.323395	1	340207
132	202410251840	38.0	44000	57.3241	1.021	58.5595	0	118.500348	31.323738	118.500284	31.323395	1	340207
132	202410251850	38.0	44000	51.6718	1.133	58.5595	0	118.500348	31.323738	118.500284	31.323395	1	340207
132	202410251900	38.0	44000	57.9183	1.011	58.5595	0	118.500348	31.323738	118.500284	31.323395	1	340207
132	202410251910	38.0	44000	61.1427	0.957	58.5595	0	118.500348	31.323738	118.500284	31.323395	1	340207
132	202410251920	38.0	44000	60.3294	0.97	58.5595	0	118.500348	31.323738	118.500284	31.323395	1	340207
132	202410251930	38.0	44000	60.3972	0.969	58.5595	0	118.500348	31.323738	118.500284	31.323395	1	340207
132	202410251940	38.0	44000	58.4465	1.001	58.5595	0	118.500348	31.323738	118.500284	31.323395	1	340207
132	202410251950	38.0	44000	60.7376	0.964	58.5595	0	118.500348	31.323738	118.500284	31.323395	1	340207
132	202410252000	38.0	44000	58.647	0.998	58.5595	0	118.500348	31.323738	118.500284	31.323395	1	340207
132	202410252010	38.0	44000	56.127	1.043	58.5595	0	118.500348	31.323738	118.500284	31.323395	1	340207
132	202410252020	38.0	44000	57.3349	1.021	58.5595	0	118.500348	31.323738	118.500284	31.323395	1	340207
132	202410252030	38.0	44000	59.2167	0.988	58.5595	0	118.500348	31.323738	118.500284	31.323395	1	340207
132	202410252040	38.0	44000	64.1465	0.912	58.5595	0	118.500348	31.323738	118.500284	31.323395	1	340207
132	202410252050	38.0	44000	56.0531	1.044	58.5595	0	118.500348	31.323738	118.500284	31.323395	1	340207
132	202410252100	38.0	44000	58.5595	1.0	58.5595	0	118.500348	31.323738	118.500284	31.323395	1	340207
132	202410252110	38.0	44000	58.5595	1.0	58.5595	0	118.500348	31.323738	118.500284	31.323395	1	340207
132	202410252120	38.0	44000	58.029	1.009	58.5595	0	118.500348	31.323738	118.500284	31.323395	1	340207
132	202410252130	38.0	44000	57.3918	1.02	58.5595	0	118.500348	31.323738	118.500284	31.323395	1	340207
132	202410252140	38.0	44000	60.735	0.964	58.5595	0	118.500348	31.323738	118.500284	31.323395	1	340207
132	202410252150	38.0	44000	58.5595	1.0	58.5595	0	118.500348	31.323738	118.500284	31.323395	1	340207
132	202410252200	38.0	44000	58.5595	1.0	58.5595	0	118.500348	31.323738	118.500284	31.323395	1	340207
132	202410252210	38.0	44000	58.5595	1.0	58.5595	0	118.500348	31.323738	118.500284	31.323395	1	340207
132	202410252220	38.0	44000	62.3132	0.939	58.5595	0	118.500348	31.323738	118.500284	31.323395	1	340207
132	202410252230	38.0	44000	58.5595	1.0	58.5595	0	118.500348	31.323738	118.500284	31.323395	1	340207
132	202410252240	38.0	44000	58.5595	1.0	58.5595	0	118.500348	31.323738	118.500284	31.323395	1	340207
132	202410252250	38.0	44000	56.0357	1.045	58.5595	0	118.500348	31.323738	118.500284	31.323395	1	340207
132	202410252300	38.0	44000	58.029	1.009	58.5595	0	118.500348	31.323738	118.500284	31.323395	1	340207
132	202410252310	38.0	44000	58.5595	1.0	58.5595	0	118.500348	31.323738	118.500284	31.323395	1	340207
132	202410252320	38.0	44000	58.5595	1.0	58.5595	0	118.500348	31.323738	118.500284	31.323395	1	340207
132	202410252330	38.0	44000	58.5595	1.0	58.5595	0	118.500348	31.323738	118.500284	31.323395	1	340207
132	202410252340	38.0	44000	58.5595	1.0	58.5595	0	118.500348	31.323738	118.500284	31.323395	1	340207
132	202410252350	38.0	44000	58.5595	1.0	58.5595	0	118.500348	31.323738	118.500284	31.323395	1	340207
133	202410270000	48.0	44000	35.9817	1.0	35.9817	0	118.489813	31.315842	118.490312	31.315772	0	340207
133	202410270010	48.0	44000	34.041	1.057	35.9817	0	118.489813	31.315842	118.490312	31.315772	0	340207
133	202410270020	48.0	44000	33.0213	1.089	35.9817	0	118.489813	31.315842	118.490312	31.315772	0	340207
133	202410270030	48.0	44000	35.9817	1.0	35.9817	0	118.489813	31.315842	118.490312	31.315772	0	340207
133	202410270040	48.0	44000	35.9817	1.0	35.9817	0	118.489813	31.315842	118.490312	31.315772	0	340207
133	202410270050	48.0	44000	35.9817	1.0	35.9817	0	118.489813	31.315842	118.490312	31.315772	0	340207
133	202410270100	48.0	44000	35.9817	1.0	35.9817	0	118.489813	31.315842	118.490312	31.315772	0	340207
133	202410270110	48.0	44000	35.9817	1.0	35.9817	0	118.489813	31.315842	118.490312	31.315772	0	340207
133	202410270120	48.0	44000	35.9817	1.0	35.9817	0	118.489813	31.315842	118.490312	31.315772	0	340207
133	202410270130	48.0	44000	35.9817	1.0	35.9817	0	118.489813	31.315842	118.490312	31.315772	0	340207
133	202410270140	48.0	44000	35.9817	1.0	35.9817	0	118.489813	31.315842	118.490312	31.315772	0	340207
133	202410270150	48.0	44000	35.9817	1.0	35.9817	0	118.489813	31.315842	118.490312	31.315772	0	340207
133	202410270200	48.0	44000	35.9817	1.0	35.9817	0	118.489813	31.315842	118.490312	31.315772	0	340207
133	202410270210	48.0	44000	35.9817	1.0	35.9817	0	118.489813	31.315842	118.490312	31.315772	0	340207
133	202410270220	48.0	44000	35.9817	1.0	35.9817	0	118.489813	31.315842	118.490312	31.315772	0	340207
133	202410270230	48.0	44000	35.9817	1.0	35.9817	0	118.489813	31.315842	118.490312	31.315772	0	340207
133	202410270240	48.0	44000	35.9817	1.0	35.9817	0	118.489813	31.315842	118.490312	31.315772	0	340207
133	202410270250	48.0	44000	35.9817	1.0	35.9817	0	118.489813	31.315842	118.490312	31.315772	0	340207
133	202410270300	48.0	44000	35.9817	1.0	35.9817	0	118.489813	31.315842	118.490312	31.315772	0	340207
133	202410270310	48.0	44000	35.9817	1.0	35.9817	0	118.489813	31.315842	118.490312	31.315772	0	340207
133	202410270320	48.0	44000	35.9817	1.0	35.9817	0	118.489813	31.315842	118.490312	31.315772	0	340207
133	202410270330	48.0	44000	35.9817	1.0	35.9817	0	118.489813	31.315842	118.490312	31.315772	0	340207
133	202410270340	48.0	44000	35.9817	1.0	35.9817	0	118.489813	31.315842	118.490312	31.315772	0	340207
133	202410270350	48.0	44000	35.9817	1.0	35.9817	0	118.489813	31.315842	118.490312	31.315772	0	340207
133	202410270400	48.0	44000	35.9817	1.0	35.9817	0	118.489813	31.315842	118.490312	31.315772	0	340207
133	202410270410	48.0	44000	35.9817	1.0	35.9817	0	118.489813	31.315842	118.490312	31.315772	0	340207
133	202410270420	48.0	44000	35.9817	1.0	35.9817	0	118.489813	31.315842	118.490312	31.315772	0	340207
133	202410270430	48.0	44000	35.9817	1.0	35.9817	0	118.489813	31.315842	118.490312	31.315772	0	340207
133	202410270440	48.0	44000	35.9817	1.0	35.9817	0	118.489813	31.315842	118.490312	31.315772	0	340207
133	202410270450	48.0	44000	35.9817	1.0	35.9817	0	118.489813	31.315842	118.490312	31.315772	0	340207
133	202410270500	48.0	44000	35.9817	1.0	35.9817	0	118.489813	31.315842	118.490312	31.315772	0	340207
133	202410270510	48.0	44000	35.9817	1.0	35.9817	0	118.489813	31.315842	118.490312	31.315772	0	340207
133	202410270520	48.0	44000	35.9817	1.0	35.9817	0	118.489813	31.315842	118.490312	31.315772	0	340207
133	202410270530	48.0	44000	35.9817	1.0	35.9817	0	118.489813	31.315842	118.490312	31.315772	0	340207
133	202410270540	48.0	44000	35.9817	1.0	35.9817	0	118.489813	31.315842	118.490312	31.315772	0	340207
133	202410270550	48.0	44000	35.9817	1.0	35.9817	0	118.489813	31.315842	118.490312	31.315772	0	340207
133	202410270600	48.0	44000	34.2757	1.049	35.9817	0	118.489813	31.315842	118.490312	31.315772	0	340207
133	202410270610	48.0	44000	35.9817	1.0	35.9817	0	118.489813	31.315842	118.490312	31.315772	0	340207
133	202410270620	48.0	44000	35.9817	1.0	35.9817	0	118.489813	31.315842	118.490312	31.315772	0	340207
133	202410270630	48.0	44000	35.9817	1.0	35.9817	0	118.489813	31.315842	118.490312	31.315772	0	340207
133	202410270640	48.0	44000	38.4916	0.934	35.9817	0	118.489813	31.315842	118.490312	31.315772	0	340207
133	202410270650	48.0	44000	37.141	0.968	35.9817	0	118.489813	31.315842	118.490312	31.315772	0	340207
133	202410270700	48.0	44000	35.4535	1.014	35.9817	0	118.489813	31.315842	118.490312	31.315772	0	340207
133	202410270710	48.0	44000	35.9815	1.0	35.9817	0	118.489813	31.315842	118.490312	31.315772	0	340207
133	202410270720	48.0	44000	36.3602	0.989	35.9817	0	118.489813	31.315842	118.490312	31.315772	0	340207
133	202410270730	48.0	44000	33.2611	1.081	35.9817	0	118.489813	31.315842	118.490312	31.315772	0	340207
133	202410270740	48.0	44000	30.5656	1.177	35.9817	0	118.489813	31.315842	118.490312	31.315772	0	340207
133	202410270750	48.0	44000	34.5917	1.04	35.9817	0	118.489813	31.315842	118.490312	31.315772	0	340207
133	202410270800	48.0	44000	31.7419	1.133	35.9817	0	118.489813	31.315842	118.490312	31.315772	0	340207
133	202410270810	48.0	44000	29.6365	1.214	35.9817	0	118.489813	31.315842	118.490312	31.315772	0	340207
133	202410270820	48.0	44000	30.913	1.163	35.9817	0	118.489813	31.315842	118.490312	31.315772	0	340207
133	202410270830	48.0	44000	32.9393	1.092	35.9817	0	118.489813	31.315842	118.490312	31.315772	0	340207
133	202410270840	48.0	44000	35.6363	1.009	35.9817	0	118.489813	31.315842	118.490312	31.315772	0	340207
133	202410270850	48.0	44000	34.7604	1.035	35.9817	0	118.489813	31.315842	118.490312	31.315772	0	340207
133	202410270900	48.0	44000	31.8832	1.128	35.9817	0	118.489813	31.315842	118.490312	31.315772	0	340207
133	202410270910	48.0	44000	33.4439	1.075	35.9817	0	118.489813	31.315842	118.490312	31.315772	0	340207
133	202410270920	48.0	44000	29.9419	1.201	35.9817	0	118.489813	31.315842	118.490312	31.315772	0	340207
133	202410270930	48.0	44000	34.533	1.041	35.9817	0	118.489813	31.315842	118.490312	31.315772	0	340207
133	202410270940	48.0	44000	34.6019	1.039	35.9817	0	118.489813	31.315842	118.490312	31.315772	0	340207
133	202410270950	48.0	44000	32.6748	1.101	35.9817	0	118.489813	31.315842	118.490312	31.315772	0	340207
133	202410271000	48.0	44000	38.3068	0.939	35.9817	0	118.489813	31.315842	118.490312	31.315772	0	340207
133	202410271010	48.0	44000	30.9709	1.161	35.9817	0	118.489813	31.315842	118.490312	31.315772	0	340207
133	202410271020	48.0	44000	36.1291	0.995	35.9817	0	118.489813	31.315842	118.490312	31.315772	0	340207
133	202410271030	48.0	44000	34.6329	1.038	35.9817	0	118.489813	31.315842	118.490312	31.315772	0	340207
133	202410271040	48.0	44000	34.8853	1.031	35.9817	0	118.489813	31.315842	118.490312	31.315772	0	340207
133	202410271050	48.0	44000	34.0568	1.056	35.9817	0	118.489813	31.315842	118.490312	31.315772	0	340207
133	202410271100	48.0	44000	31.6363	1.137	35.9817	0	118.489813	31.315842	118.490312	31.315772	0	340207
133	202410271110	48.0	44000	33.883	1.061	35.9817	0	118.489813	31.315842	118.490312	31.315772	0	340207
133	202410271120	48.0	44000	32.9781	1.091	35.9817	0	118.489813	31.315842	118.490312	31.315772	0	340207
133	202410271130	48.0	44000	33.0571	1.088	35.9817	0	118.489813	31.315842	118.490312	31.315772	0	340207
133	202410271140	48.0	44000	32.0566	1.122	35.9817	0	118.489813	31.315842	118.490312	31.315772	0	340207
133	202410271150	48.0	44000	39.976	0.9	35.9817	0	118.489813	31.315842	118.490312	31.315772	0	340207
133	202410271200	48.0	44000	38.2178	0.941	35.9817	0	118.489813	31.315842	118.490312	31.315772	0	340207
133	202410271210	48.0	44000	29.7642	1.208	35.9817	0	118.489813	31.315842	118.490312	31.315772	0	340207
133	202410271220	48.0	44000	37.7685	0.952	35.9817	0	118.489813	31.315842	118.490312	31.315772	0	340207
133	202410271230	48.0	44000	38.8652	0.925	35.9817	0	118.489813	31.315842	118.490312	31.315772	0	340207
133	202410271240	48.0	44000	35.4755	1.014	35.9817	0	118.489813	31.315842	118.490312	31.315772	0	340207
133	202410271250	48.0	44000	39.2191	0.917	35.9817	0	118.489813	31.315842	118.490312	31.315772	0	340207
133	202410271300	48.0	44000	33.3022	1.08	35.9817	0	118.489813	31.315842	118.490312	31.315772	0	340207
133	202410271310	48.0	44000	37.4766	0.96	35.9817	0	118.489813	31.315842	118.490312	31.315772	0	340207
133	202410271320	48.0	44000	38.6419	0.931	35.9817	0	118.489813	31.315842	118.490312	31.315772	0	340207
133	202410271330	48.0	44000	37.4711	0.96	35.9817	0	118.489813	31.315842	118.490312	31.315772	0	340207
133	202410271340	48.0	44000	32.4068	1.11	35.9817	0	118.489813	31.315842	118.490312	31.315772	0	340207
133	202410271350	48.0	44000	34.1184	1.054	35.9817	0	118.489813	31.315842	118.490312	31.315772	0	340207
133	202410271400	48.0	44000	37.6954	0.954	35.9817	0	118.489813	31.315842	118.490312	31.315772	0	340207
133	202410271410	48.0	44000	36.8691	0.975	35.9817	0	118.489813	31.315842	118.490312	31.315772	0	340207
133	202410271420	48.0	44000	36.2729	0.991	35.9817	0	118.489813	31.315842	118.490312	31.315772	0	340207
133	202410271430	48.0	44000	35.99	0.999	35.9817	0	118.489813	31.315842	118.490312	31.315772	0	340207
133	202410271440	48.0	44000	37.4879	0.959	35.9817	0	118.489813	31.315842	118.490312	31.315772	0	340207
133	202410271450	48.0	44000	31.6926	1.135	35.9817	0	118.489813	31.315842	118.490312	31.315772	0	340207
133	202410271500	48.0	44000	37.6561	0.955	35.9817	0	118.489813	31.315842	118.490312	31.315772	0	340207
133	202410271510	48.0	44000	40.5077	0.888	35.9817	0	118.489813	31.315842	118.490312	31.315772	0	340207
133	202410271520	48.0	44000	32.6117	1.103	35.9817	0	118.489813	31.315842	118.490312	31.315772	0	340207
133	202410271530	48.0	44000	32.1317	1.119	35.9817	0	118.489813	31.315842	118.490312	31.315772	0	340207
133	202410271540	48.0	44000	32.9393	1.092	35.9817	0	118.489813	31.315842	118.490312	31.315772	0	340207
133	202410271550	48.0	44000	33.7485	1.066	35.9817	0	118.489813	31.315842	118.490312	31.315772	0	340207
133	202410271600	48.0	44000	30.5417	1.178	35.9817	0	118.489813	31.315842	118.490312	31.315772	0	340207
133	202410271610	48.0	44000	31.7046	1.134	35.9817	0	118.489813	31.315842	118.490312	31.315772	0	340207
133	202410271620	48.0	44000	35.3595	1.017	35.9817	0	118.489813	31.315842	118.490312	31.315772	0	340207
133	202410271630	48.0	44000	33.779	1.065	35.9817	0	118.489813	31.315842	118.490312	31.315772	0	340207
133	202410271640	48.0	44000	32.5578	1.105	35.9817	0	118.489813	31.315842	118.490312	31.315772	0	340207
133	202410271650	48.0	44000	34.7278	1.036	35.9817	0	118.489813	31.315842	118.490312	31.315772	0	340207
133	202410271700	48.0	44000	31.7116	1.134	35.9817	0	118.489813	31.315842	118.490312	31.315772	0	340207
133	202410271710	48.0	44000	35.8273	1.004	35.9817	0	118.489813	31.315842	118.490312	31.315772	0	340207
133	202410271720	48.0	44000	33.6862	1.068	35.9817	0	118.489813	31.315842	118.490312	31.315772	0	340207
133	202410271730	48.0	44000	33.1294	1.086	35.9817	0	118.489813	31.315842	118.490312	31.315772	0	340207
133	202410271740	48.0	44000	31.1569	1.154	35.9817	0	118.489813	31.315842	118.490312	31.315772	0	340207
133	202410271750	48.0	44000	28.3195	1.27	35.9817	0	118.489813	31.315842	118.490312	31.315772	0	340207
133	202410271800	48.0	44000	32.4389	1.109	35.9817	0	118.489813	31.315842	118.490312	31.315772	0	340207
133	202410271810	48.0	44000	33.8085	1.064	35.9817	0	118.489813	31.315842	118.490312	31.315772	0	340207
133	202410271820	48.0	44000	32.4086	1.11	35.9817	0	118.489813	31.315842	118.490312	31.315772	0	340207
133	202410271830	48.0	44000	32.3571	1.112	35.9817	0	118.489813	31.315842	118.490312	31.315772	0	340207
133	202410271840	48.0	44000	35.1418	1.023	35.9817	0	118.489813	31.315842	118.490312	31.315772	0	340207
133	202410271850	48.0	44000	36.0506	0.998	35.9817	0	118.489813	31.315842	118.490312	31.315772	0	340207
133	202410271900	48.0	44000	31.9842	1.124	35.9817	0	118.489813	31.315842	118.490312	31.315772	0	340207
133	202410271910	48.0	44000	31.5201	1.141	35.9817	0	118.489813	31.315842	118.490312	31.315772	0	340207
133	202410271920	48.0	44000	33.1352	1.085	35.9817	0	118.489813	31.315842	118.490312	31.315772	0	340207
133	202410271930	48.0	44000	36.5715	0.983	35.9817	0	118.489813	31.315842	118.490312	31.315772	0	340207
133	202410271940	48.0	44000	35.108	1.024	35.9817	0	118.489813	31.315842	118.490312	31.315772	0	340207
133	202410271950	48.0	44000	34.0365	1.057	35.9817	0	118.489813	31.315842	118.490312	31.315772	0	340207
133	202410272000	48.0	44000	35.7346	1.006	35.9817	0	118.489813	31.315842	118.490312	31.315772	0	340207
133	202410272010	48.0	44000	37.7283	0.953	35.9817	0	118.489813	31.315842	118.490312	31.315772	0	340207
133	202410272020	48.0	44000	33.8195	1.063	35.9817	0	118.489813	31.315842	118.490312	31.315772	0	340207
133	202410272030	48.0	44000	37.5427	0.958	35.9817	0	118.489813	31.315842	118.490312	31.315772	0	340207
133	202410272040	48.0	44000	35.8661	1.003	35.9817	0	118.489813	31.315842	118.490312	31.315772	0	340207
133	202410272050	48.0	44000	35.0989	1.025	35.9817	0	118.489813	31.315842	118.490312	31.315772	0	340207
133	202410272100	48.0	44000	30.0268	1.198	35.9817	0	118.489813	31.315842	118.490312	31.315772	0	340207
[truncated: 131,921 more rows]
